# Supplementary material for: Genome-wide profiling of long noncoding RNAs involved in wheat spike development
Source: BMC Genomics. 2021 Jul 2;22:493. doi: 10.1186/s12864-021-07851-4 (PMC8252277; doi:10.1186/s12864-021-07851-4)
Supplement: Supplementary file 2 — Additional file 2: Supplementary Table S1 RNA-seq reads and genome mapping rates. Supplementary Table S2 Coding genes identified in wheat spike. Supplementary Table S3 Differentially expressed coding genes among six developmental stages. Supplementary Table S4 LncRNAs identified in wheat spike. Supplementary Table S5 LncRNAs expressed at individual developmental stage. Supplementary Table S6 Expression level and k-means clustering assignment of differentially expressed lncRNAs. Supplementary Table S7 DE lncRNA-mRNA pairs in cis- or trans-regulatory mode. Supplementary Table S8 Stage-specific lncRNAs and their target coding genes. Supplementary Table S9 LncRNAs as putative MiRNA precursors. Supplementary Table S10 LncRNAs as putative miRNA target mimics. Supplementary Table S11 Primers used in this study. [file 12864_2021_7851_MOESM2_ESM.xlsx]

## Sheet: TableS1
Supplementary Table S1 RNA-seq reads and genome mapping rates
Sample	TotalCleanReads	TotalMappingRatio	UniquelyMappingRatio
S1-1	141324142	0.9614	0.7672
S1-2	142050652	0.9626	0.7707
S1-3	142838240	0.9624	0.7633
S2-1	144347212	0.9638	0.7661
S2-2	145133192	0.9647	0.7727
S2-3	146009290	0.966	0.7784
S3-1	145936416	0.965	0.7695
S3-2	146514164	0.9653	0.7718
S3-3	143113652	0.9636	0.7684
S4-1	144153190	0.9644	0.7734
S4-2	147021808	0.9657	0.7768
S4-3	146428272	0.9663	0.774
S5-1	146881100	0.968	0.7886
S5-2	147434612	0.9683	0.7807
S5-3	147430728	0.9693	0.7911
S6-1	147249200	0.9679	0.7912
S6-2	149237726	0.961	0.7869
S6-3	149292216	0.9572	0.7833

## Sheet: Table S2
Supplementary Table S2 Coding genes identified in wheat spike
GeneID	S1-1-FPKM	S1-2-FPKM	S1-3-FPKM	S2-1-FPKM	S2-2-FPKM	S2-3-FPKM	S3-1-FPKM	S3-2-FPKM	S3-3-FPKM	S4-1-FPKM	S4-2-FPKM	S4-3-FPKM	S5-1-FPKM	S5-2-FPKM	S5-3-FPKM	S6-1-FPKM	S6-2-FPKM	S6-3-FPKM
TraesCS3B02G543500	5.2875	4.9847	4.4246	4.8443	5.4221	4.4253	4.5213	4.5601	5.2432	5.3544	4.9317	4.7749	5.2138	4.2207	5.1025	6.0471	5.4733	5.9404
TraesCS2B02G255900	4.1075	4.4488	5.2208	4.1779	5.0808	5.1736	4.167	4.5236	5.108	5.5822	4.7107	4.3436	4.8431	4.9321	5.1353	5.1876	4.5556	4.6306
TraesCS5A02G251700	1.0437	1.0536	1.1001	1.2432	0.9408	1.0811	1.2551	1.1652	1.0907	1.1751	1.0262	0.8348	0.987	0.9169	1.1407	1.0186	1.1753	0.9569
TraesCS3A02G324300	4.1223	4.5351	3.2868	3.2945	3.865	4.2361	3.167	4.1018	2.4371	3.5551	3.0038	3.4582	3.2745	3.9753	4.0668	2.9302	2.8607	3.9264
TraesCS7A02G304400	56.5539	63.7743	59.9024	58.0985	57.496	60.6899	62.1251	57.7154	52.5632	57.4827	56.0235	58.9627	57.9447	64.2077	52.6557	53.6248	53.9392	61.6455
TraesCS7A02G348600	9.7082	9.6461	9.2874	10.2006	11.3362	11.3071	11.1157	11.1479	6.4333	7.2824	6.4052	6.6145	8.7378	7.6121	8.4251	9.9163	7.0464	9.5959
TraesCS4B02G234200	0.6348	0.8393	0.8485	0.7875	0.9152	0.7169	1.0569	0.6655	0.8642	1.8804	0.9947	0.9453	1.9114	2.1636	2.7248	1.5638	1.9946	1.539
TraesCS2B02G447300	4.8985	4.8051	5.4656	6.7904	5.4851	5.1577	7.1854	6.7945	8.4203	6.4417	7.3531	6.8218	5.0707	6.3706	3.9659	5.1201	6.5111	5.5685
TraesCS7B02G393900	10.1954	8.4071	9.3467	11.2121	12.3465	9.7545	11.0462	9.6721	10.2159	8.7858	8.3239	8.2484	9.073	9.2103	10.2479	7.0659	7.0878	9.5231
TraesCS4D02G326500	5.453	6.1283	4.1784	6.8256	7.1184	5.8711	7.0022	9.3403	6.1794	10.579	11.5972	10.5445	7.6283	9.1436	5.7864	5.0697	6.0907	6.0427
TraesCS5A02G202400	2.1999	2.1579	1.2916	1.1624	1.0422	1.0205	0.9245	0.5667	1.6743	2.0079	1.5612	0.6788	0.6553	0.7665	1.4195	1.5637	0.3271	0.6595
TraesCS1A02G164600	4.7896	4.2089	5.0652	3.5115	3.4666	2.947	2.1072	2.6837	3.5966	5.4004	5.4476	3.8488	4.5328	3.8739	3.9079	3.9973	4.0806	3.3804
TraesCS2B02G091600	22.1119	27.3526	27.2558	21.2966	22.2744	27.3261	24.374	14.974	19.9968	21.2866	15.6245	20.2004	18.4726	24.4523	23.9533	25.9652	24.045	21.4051
TraesCS3B02G003800	14.8407	20.2013	19.2083	22.1057	15.8858	18.3693	21.9652	31.1327	26.4539	23.1715	16.3305	19.0752	22.8672	24.6401	22.5189	25.1792	24.3564	17.3962
TraesCS2B02G051000	27.0047	25.4771	29.9526	24.3752	26.0559	27.3049	24.2935	21.6315	23.2923	22.5584	19.6533	20.733	19.7696	21.3721	26.4103	21.1405	20.6338	20.8466
TraesCS4A02G077700	5.34	3.8685	4.5323	3.9662	6.2752	5.742	4.7281	4.6374	3.7299	7.2579	4.683	4.3668	5.6825	5.9675	7.0639	6.0012	6.5659	5.3967
TraesCS3B02G257000	0.6939	0.3195	0.449	0.8081	1.127	0.8408	0.964	1.1294	0.7067	1.6011	1.0207	1.2322	0.987	1.7761	1.8092	1.1	0.7707	0.7387
TraesCS2A02G067400	24.2954	30.8217	30.2549	38.948	26.4355	29.6448	34.2397	42.1978	42.0213	39.4263	28.5596	32.3607	44.4041	45.4866	44.1199	47.6715	44.059	44.6131
TraesCS2A02G341900	5.5455	5.39	4.755	5.7813	4.7372	5.5687	4.9436	4.8841	6.0103	4.8075	4.9557	5.5329	4.1618	4.6045	5.5443	4.2331	5.2763	5.1474
TraesCS1B02G249300	15.2634	16.0398	16.3458	15.015	15.4144	17.3558	13.9244	13.6445	14.2621	16.8146	15.5104	15.6596	14.797	17.624	18.4128	16.0393	18.2891	18.3986
TraesCS7D02G436300	4.0527	3.7431	3.004	3.1342	3.4623	3.367	3.2856	3.5855	4.1134	3.6149	2.879	3.2632	2.6753	2.8783	4.2592	2.8542	2.8537	2.7119
TraesCS6B02G342200	7.8719	2.6153	10.7689	1.5512	3.5422	2.5358	3.3661	1.8925	0.9838	2.1952	1.5969	1.7097	8.9313	4.5772	1.4905	7.3032	2.1396	3.4495
TraesCS4B02G083100	3.0375	2.4085	2.736	2.6121	3.7413	3.2056	2.4533	2.2067	2.2788	3.5594	2.7253	2.1909	3.2686	3.4244	3.4037	3.2618	3.1506	2.9709
TraesCS3D02G249400	0.7204	0.8022	0.6173	0.8518	0.8855	0.8671	0.7548	0.7403	0.7621	1.4489	1.1015	0.9372	1.218	0.7675	0.6263	1.3524	1.1639	0.8406
TraesCS7A02G091500	2.3279	2.5292	1.7953	2.4523	2.2352	2.7117	1.984	2.7107	2.8806	3.3998	2.8955	2.899	2.7332	2.5251	1.6602	3.0147	2.7942	2.15
TraesCS1D02G081200	9.3226	12.3027	9.1289	12.4602	9.5531	11.3869	14.2055	10.5949	11.0479	14.3247	12.1983	11.6308	10.5085	17.4054	17.0383	24.2728	34.3488	16.0655
TraesCS4B02G345100	1.2642	0.8726	2.0018	1.3582	0.976	0.6299	1.2617	0.7382	1.3058	2.0588	0.5767	0.4768	2.5313	1.4682	1.6315	2.6316	2.778	1.3054
TraesCS6B02G225500	4.1207	3.9462	4.5583	3.047	4.2518	3.9138	3.642	2.6423	3.2187	4.7505	3.6706	3.8372	5.6165	4.6449	4.2171	4.9617	4.8004	5.5867
TraesCS3A02G201400	6.0744	5.6539	5.7534	5.0717	5.1504	5.5075	4.5852	4.5613	3.9515	4.5697	4.5505	3.9138	3.5777	5.4112	4.9493	4.0374	5.0811	5.1684
TraesCS7D02G004500	2.9392	2.8361	3.3023	2.8982	2.9326	3.3836	2.9097	3.1042	3.1815	3.629	2.9664	3.1762	2.3318	2.4291	2.5993	2.4395	2.7937	2.5248
TraesCS5D02G155800	9.8593	9.31	7.9746	7.357	10.1208	9.3863	6.8265	7.3332	5.5028	11.2846	9.3208	7.9902	11.4768	12.3971	9.2039	10.3907	11.9957	10.8992
TraesCS3A02G041200	55.408	48.9354	40.2904	57.0324	56.4788	43.427	57.4156	59.2712	58.1767	55.3898	124.506	99.79	55.0704	50.943	45.096	44.2413	70.853	39.9129
TraesCS5A02G224000	14.0227	16.3108	14.3	13.8973	16.012	18.222	17.886	17.8581	13.6556	12.6763	13.1667	14.6795	13.9482	17.7588	15.0791	15.7761	18.3327	17.7463
TraesCS2B02G520200	17.1644	16.77	16.6556	21.4308	18.822	18.018	19.1072	20.2312	22.0829	19.7605	21.8384	19.4341	20.9912	19.4213	17.4742	18.0616	17.7857	22.1721
TraesCS2A02G202400	16.8158	18.9744	20.9311	18.0875	17.0868	17.9905	18.0123	17.9641	18.573	20.424	14.763	15.4923	18.0068	19.6661	23.0021	19.7975	20.1765	19.0263
TraesCS4B02G301600	9.0508	8.4995	9.6457	5.9641	9.1315	9.0561	5.3305	4.3402	4.8516	9.3143	5.6793	6.005	8.2399	9.2296	8.3074	7.6223	6.8765	8.418
TraesCS2B02G045700	8.9673	5.1823	9.3281	4.854	5.0769	4.1275	7.0495	4.0078	3.9681	3.2415	4.8839	5.1533	5.9325	3.5551	3.2503	7.2848	4.2951	5.1996
TraesCS1B02G195800	1.2345	0.5923	1.7534	0.6509	0.712	0.2614	0.4314	0.336	0.4202	0.2723	0.3061	0.3354	1.6428	0.2164	0.2518	2.2565	0.8022	1.6051
TraesCS1A02G273900	0.0472	0.0154	0	0.0299	0	0	0.0149	0.1022	0.154	2.1754	4.3375	3.0746	0.7174	0.4231	0.0141	0.0719	0.2809	0.1982
TraesCS3B02G434800	0.0191	0.0188	0.0184	1.8388	0.1451	0.0888	0	0.0533	0	0.592	0.0524	0.0177	0.3079	4.2531	0.171	0.4898	0.6148	0.0861
TraesCS5A02G213200	8.768	10.7998	8.7865	9.7242	9.9749	10.6906	9.9844	12.3189	10.7225	7.8764	10.1507	12.044	9.0336	8.6812	10.3797	10.0715	11.8048	10.7312
TraesCS7A02G188000	5.8857	7.2257	6.5223	4.8768	6.4661	5.9965	4.0289	5.8604	6.9963	5.758	4.942	5.0808	5.1629	4.9819	7.0008	3.201	4.6715	2.9228
TraesCS3A02G085500	12.9645	15.2492	10.9485	12.4004	14.2149	13.3477	13.1739	11.6699	11.8111	14.1876	14.104	13.6169	12.6077	14.6108	13.1557	12.2773	14.6293	11.6206
TraesCS1A02G130800	16.9026	17.3529	19.6453	12.4924	16.4988	17.7158	14.0198	13.4843	11.1969	14.5968	12.3146	12.7697	12.2701	16.7357	18.516	15.4766	15.1855	13.7948
TraesCS3A02G320100	2.3764	4.0598	3.3756	3.8823	2.0361	2.6583	3.1823	3.7645	4.2725	1.9889	2.9671	3.2839	3.3835	2.3735	2.2654	2.6913	3.1753	3.436
TraesCS2A02G382500	153.176	138.141	89.649	165.719	104.726	91.974	114.717	127.288	93.6788	2.7605	42.2522	55.7407	1.4181	3.8256	10.7238	0.6065	0.4376	0.0778
TraesCS2A02G435500	1.1437	0.4774	0.6858	0.9798	1.6754	1.0385	1.2272	1.3767	0.7541	1.2151	1.2804	0.9912	0.9133	1.1991	1.6669	1.238	0.8323	1.0651
TraesCS3A02G253800	0.7054	0.692	1.4751	0.6972	0.8649	0.616	0.9024	0.5388	0.6768	0.3877	1.2115	0.8835	1.7799	0.5576	1.2976	1.4158	1.1847	1.9406
TraesCS2B02G479700	2.0919	2.2099	1.6698	2.5865	2.1345	1.4332	2.5258	3.2832	4.2201	2.9703	2.9512	2.3983	3.1348	2.249	1.6965	3.206	3.5894	3.2419
TraesCS3B02G541100	1.7516	2.5189	1.6314	2.516	2.0435	1.9899	2.5971	2.6854	3.2591	2.856	2.7779	3.254	1.8635	2.1832	2.2411	2.129	2.6898	2.0362
TraesCSU02G132200	5.3054	5.5776	4.6329	5.2126	5.4904	5.7181	4.9994	5.3406	5.7652	5.2733	4.6698	5.0678	4.3036	4.2876	6.6297	5.6549	5.3536	4.3314
TraesCS4D02G087600	4.8706	4.7403	5.4006	4.4148	4.4461	4.7665	4.4972	4.2223	5.0649	5.973	4.7922	4.5206	5.1708	4.808	4.9085	5.3114	4.7542	4.5979
TraesCS5D02G338900	9.6857	10.3448	9.8875	14.7878	10.5353	10.3457	11.7793	11.3761	12.6269	9.9456	13.3724	11.7974	11.0185	10.3616	10.3049	9.2304	9.6084	10.8317
TraesCS5D02G223200	3.8425	4.2772	3.3646	3.9657	3.8085	4.5004	4.0198	4.3345	5.1202	4.7407	3.9909	3.9355	3.519	4.1628	4.1758	3.823	4.2916	4.1912
TraesCS1A02G441600	14.7724	15.3426	13.1444	13.8455	13.5812	12.7294	11.7229	17.1807	17.5823	14.0455	14.2057	14.914	10.8656	11.8213	11.6965	8.214	12.0358	9.918
TraesCS2A02G108800	5.0341	5.7524	6.9464	7.564	5.9367	6.0617	6.6843	7.0776	6.9439	7.039	5.1552	5.2055	10.3612	7.6768	6.1725	5.9222	5.3517	8.4291
TraesCS6B02G302400	3.6734	2.0697	3.0919	3.7537	2.7758	1.2534	3.6887	2.9704	2.4806	1.467	6.7866	5.7331	6.2263	2.8695	1.6682	6.2288	4.1579	3.4267
TraesCS3D02G188900	1.4071	1.9308	1.3988	1.6787	1.1329	1.4262	1.4766	1.9085	2.0933	1.0455	2.2858	2.5148	1.4537	1.3991	1.1991	1.3603	2.1989	1.2509
TraesCS5D02G058900	10.0015	7.2734	10.4797	10.2408	13.9267	7.139	9.2627	7.3356	8.9555	8.8897	6.6206	6.6045	14.4287	8.7095	10.6715	15.806	11.34	14.0766
TraesCS4D02G126200	3.5737	4.3846	4.2521	5.472	4.6019	4.3522	6.9779	6.3105	5.1102	7.0037	6.5921	6.729	6.4365	5.997	9.1735	7.6241	15.7848	9.0951
TraesCS5A02G186600	1.1773	0.7265	1.0035	1.192	1.7272	1.0923	1.2748	1.4089	1.7653	2.0004	1.6807	1.4415	1.3745	1.4631	1.5948	1.4925	1.6435	1.6054
TraesCS4A02G292600	16.0505	17.9014	21.112	18.8299	16.0877	17.5057	16.7872	19.7755	19.131	18.3327	11.8261	12.6504	17.6781	19.2702	27.8025	23.5279	19.1289	20.2085
TraesCS6A02G213400	1.3654	1.7394	1.0904	1.5684	1.6969	1.4148	1.3246	1.2992	1.3708	1.9879	2.3783	2.4294	1.5529	1.8587	1.4892	1.4585	1.5821	1.0366
TraesCS5A02G316300	1.2452	1.2027	1.3437	0.8017	1.1072	1.2441	1.1593	1.3858	0.9936	1.2405	0.7341	1.3478	1.5065	1.1671	0.7189	1.103	1.0256	0.9821
TraesCS3B02G251400	2.3099	1.4922	1.0285	1.9827	1.2811	1.5158	1.3851	2.09	2.4809	1.3612	1.4394	1.6168	1.3594	1.1105	0.9564	1.9051	1.3572	1.1654
TraesCS4D02G047100	1.946	1.0684	1.5628	1.0221	1.9539	1.3608	1.181	1.0236	1.1795	2.1614	1.9479	1.1696	1.8169	1.7175	1.8815	2.7872	2.0344	2.129
TraesCS6A02G234600	1.9714	1.8822	1.7762	1.6583	2.3493	2.4061	1.8806	2.194	2.2463	2.2016	2.3424	2.4413	2.0827	1.9153	2.7321	2.0419	2.8299	1.9779
TraesCS7D02G336300	6.7269	6.8044	6.9028	6.525	7.054	6.9544	6.4148	6.7603	7.6057	6.3384	5.5377	5.6653	5.3895	5.8929	7.2878	5.6367	5.6221	5.7729
TraesCS4B02G037000	6.309	7.1345	7.3908	5.1732	6.3847	5.7074	6.1736	6.2691	6.584	6.0669	4.4274	4.6858	5.7878	5.2392	9.5228	5.469	4.6941	5.269
TraesCS2D02G313600	1.1892	0.6999	0.7313	1.8097	1.4422	1.4122	1.8441	2.2499	1.7223	1.701	1.5191	1.8054	1.4878	1.5768	1.7	1.7824	1.8675	1.8397
TraesCS2A02G384900	17.1424	20.1871	20.4833	13.9248	15.4483	22.1404	15.016	11.9942	8.9622	15.295	9.2993	11.3277	19.2847	20.4546	16.9002	13.2709	12.7523	19.8688
TraesCS6D02G282900	1.5564	1.4279	1.6044	1.5283	1.5105	1.4732	1.43	1.1922	1.4182	1.6991	1.5869	1.4291	1.2107	1.3041	1.6383	1.3188	1.4168	1.1051
TraesCS6A02G088100	4.0526	3.9753	2.8981	3.4602	3.5343	3.6316	3.4182	3.7584	4.2135	3.7385	3.2144	2.8776	2.8601	3.8989	3.5385	3.6826	3.8213	4.059
TraesCS4A02G418100	1.0842	1.7658	1.1793	1.2841	1.2211	4.0045	1.1992	1.2521	1.5013	1.1467	4.5916	1.3634	1.3893	1.6311	1.2794	1.1591	1.5697	1.0303
TraesCS4A02G075000	4.1394	4.4936	4.7619	3.538	3.9429	4.1988	3.2043	3.3271	2.8517	3.8618	2.5582	3.137	2.8212	3.6789	4.9904	3.3694	3.2501	3.5839
TraesCS3B02G462000	2.0437	1.8754	1.4251	2.8216	3.2168	2.4465	3.0233	2.4762	3.3546	1.8476	2.6166	2.5021	1.8263	2.4806	2.091	1.5062	1.5293	2.1642
TraesCS4A02G258300	13.482	14.16	15.0207	13.3668	13.1867	16.7027	15.5551	16.5955	14.4989	14.2666	14.5876	15.1277	12.1453	16.7881	12.2404	12.6947	14.4106	14.1342
TraesCS1D02G251500	15.1191	14.9455	15.9714	12.6632	15.4175	14.8486	13.7903	12.1722	12.4618	13.2495	12.3261	13.0006	12.9583	12.1729	14.1455	13.6851	12.9828	12.7763
TraesCS1D02G314400	0.7762	1.6363	1.317	2.042	1.2831	1.6701	1.7334	1.4704	1.503	1.1971	1.1603	0.9937	1.0774	1.5092	1.1657	1.3433	1.3409	1.1437
TraesCS5B02G106000	18.2181	20.9461	22.1239	20.6316	18.6259	21.2258	21.8933	18.9587	21.5796	18.4664	17.1445	19.708	17.6243	18.3525	17.0343	18.2372	20.7343	19.8146
TraesCS7A02G258500	2.5419	2.3295	2.4537	2.8262	2.838	2.6683	3.0467	2.8776	3.0012	3.5868	3.038	2.7066	3.4659	2.844	3.2094	2.7375	3.4499	3.5097
TraesCS3A02G087100	7.8956	10.6351	10.3052	9.4421	8.8697	9.3046	9.9908	11.7779	10.6805	5.765	6.926	8.4779	6.511	7.4768	7.8843	6.3271	7.3684	7.8452
TraesCS3B02G314300	10.7713	15.8748	15.2819	9.263	8.9141	10.1036	10.1473	9.5354	14.6063	6.407	11.0837	14.0134	7.4852	7.1013	9.2691	11.6701	16.2812	10.1398
TraesCS6B02G184400	0.7268	0.5969	1.153	0.7877	0.4164	0.2039	0.4795	0.1568	0.1985	0.098	0.4781	0.8762	1.2687	0.424	0.1208	1.9	1.8247	0.6081
TraesCS4A02G379100	2.3761	1.2524	2.0103	1.4841	2.4193	2.007	1.2743	1.5458	1.4229	3.9757	1.7473	1.346	2.4719	3.4632	4.6895	3.9217	2.7212	1.9457
TraesCS3B02G105700	0.0979	0.024	0.0235	0.1862	0.1391	0.0681	0.0925	0.1135	0.0239	0.2838	0.3126	0.453	3.2142	0.4823	0.0437	1.9455	0.6768	2.2446
TraesCS6B02G095900	4.0641	3.1219	3.0003	4.9881	5.1672	3.9923	4.8177	6.2218	4.4595	6.0359	6.503	5.4358	4.9537	4.9396	5.6203	4.4516	4.6526	4.2868
TraesCS4D02G041500	1.2872	1.6694	1.216	1.6699	1.6329	1.3191	1.4565	2.1428	2.3189	1.2232	1.1302	1.0869	1.4246	0.9892	2.1124	1.4274	1.4945	1.9763
TraesCS1D02G074500	23.5439	28.5444	23.9628	24.0661	24.9036	29.5396	24.1475	23.6843	22.747	19.9403	18.1352	20.1364	13.0163	18.6668	18.6158	14.9002	17.829	13.2824
TraesCS7A02G545200	0	0	0	0	0	0	0	0.4151	0.0547	1.9464	11.2297	7.302	0.6499	0.852	0.05	0.2045	1.6971	0.1509
TraesCS1A02G137800	19.5932	20.0154	20.078	20.4598	20.087	24.5583	21.7743	21.9052	22.2747	22.2844	17.3239	19.3729	19.1014	17.8866	19.4637	17.6985	19.1663	21.3386
TraesCS3A02G124500	5.745	6.7228	7.3381	3.8699	5.3536	5.8693	3.8601	3.6231	2.6059	4.0237	2.5655	2.9782	2.73	5.1955	5.4712	3.0391	3.0997	3.3677
TraesCS5A02G291000	72.981	71.7715	77.8956	67.6907	73.766	68.5702	64.2958	72.9225	67.9031	67.8992	63.5823	63.0607	71.8836	71.4017	73.0733	66.2597	59.4964	66.9189
TraesCS4D02G122000	6.8765	10.9034	11.6932	5.0967	4.7089	5.3408	4.3231	4.6264	6.8378	5.2951	2.4574	2.99	4.2263	3.7561	6.3755	3.3833	2.2956	2.6969
TraesCS7A02G059000	4.362	5.45	5.0934	5.7007	4.5326	5.2802	4.9901	7.1311	7.1271	5.1233	3.4789	4.2295	5.719	5.7906	6.3722	5.4705	5.3194	4.4314
TraesCS3A02G362100	1.3618	0.6679	1.211	0.5512	0.9814	0.672	1.1918	0.7726	0.4395	0.539	1.5929	1.5356	2.162	1.5121	0.4401	1.2644	2.5723	0.8535
TraesCS5D02G072600	6.6473	6.7845	7.2375	7.6017	7.2328	6.5519	7.1016	7.7971	8.2051	7.4534	7.2414	7.4506	6.2107	6.2366	6.3398	5.3784	6.6411	6.5633
TraesCS3D02G464800	1.5583	2.6699	2.1959	1.6995	1.5158	2.1204	1.5324	1.7728	3.8631	0.1004	1.1185	1.0963	0.4085	0.3165	1.8007	0.9305	0.723	0.7849
TraesCS5B02G159600	11.9704	10.6723	9.51	13.8489	14.3127	11.2195	14.9154	16.1087	15.4227	11.5818	16.0847	15.6372	14.7177	9.7961	9.7694	11.7997	12.347	13.9052
TraesCS5A02G229000	1.3223	1.6803	2.4543	2.5439	0.1139	0.5855	0.3694	0.2508	0.0294	0.0581	0.3016	0.5008	1.3697	0.5923	0.1343	1.6479	1.3407	0.5136
TraesCS3A02G208800	2.9265	2.1808	2.0489	3.8946	3.74	3.3149	4.7407	3.2822	4.3512	4.7577	4.2744	3.5071	2.9599	4.7153	2.1992	4.4369	4.0685	2.9585
TraesCS2A02G324700	5.7185	5.4869	3.9274	7.7161	7.8971	5.9493	8.9441	11.1283	10.2683	13.2396	18.4963	17.1787	9.0918	10.3585	5.779	8.6258	14.8795	7.3715
TraesCS3D02G430400	2.8204	2.9467	2.309	3.7936	3.1625	2.818	3.5663	4.1635	4.8993	2.7258	4.1266	4.5575	3.3108	2.7511	2.3112	3.142	3.0525	2.2365
TraesCS1D02G211300	3.8208	4.4	4.3455	4.3076	4.3088	4.5592	4.2002	4.4423	4.4623	4.0948	3.968	3.8705	3.9584	3.835	4.7348	3.4635	4.235	4.1572
TraesCS5A02G416300	22.1167	23.4903	25.8241	20.6337	20.5063	22.8464	22.1591	22.4463	21.367	20.9043	18.1946	20.7816	15.9669	20.1701	19.3603	14.9607	15.6336	14.5618
TraesCS3B02G211200	14.2783	12.432	12.9047	14.3433	14.3307	14.6942	16.3528	13.986	14.7428	15.1775	18.3827	17.77	18.2297	15.9202	12.3456	15.5883	14.6618	15.1802
TraesCS3A02G122900	18.2538	21.0459	21.9886	22.6512	19.4319	21.0077	22.3814	21.7872	23.226	22.5319	20.6605	21.0435	23.0089	21.5033	21.4085	19.1721	21.9487	23.2881
TraesCS5B02G179700	5.0312	4.9092	3.689	7.3792	6.8242	5.2327	7.5615	8.1778	9.432	9.5966	9.4469	9.3883	12.7781	9.181	7.8784	8.4217	10.301	12.6699
TraesCS5B02G246900	1.315	1.0669	0.7487	1.8065	2.0457	0.6627	1.3815	1.882	1.6998	1.0512	2.2219	1.8034	2.9305	1.6581	1.9146	2.3887	2.4479	3.1976
TraesCS7B02G166500	6.4078	8.2127	6.7387	7.8058	7.4629	8.0741	8.2984	8.3266	7.1328	6.175	5.8299	6.7815	5.0699	6.6291	7.546	6.1917	6.3397	5.6805
TraesCS5B02G113300	5.8258	5.6474	4.8165	6.9564	7.3009	5.5593	6.6196	8.345	9.4855	9.5383	9.979	8.7012	10.9634	7.2106	8.5731	5.1274	7.7052	9.1055
TraesCS2B02G248900	1.2112	0.8408	1.1458	0.7089	0.7944	0.6915	1.0924	0.8468	0.8387	0.9904	1.0711	0.7934	0.7326	0.8848	0.9323	0.6471	0.8313	0.7709
TraesCS1A02G038300	2.7694	3.1456	4.1663	3.5352	4.1776	3.3131	3.2733	2.2981	2.2108	2.7117	3.1586	2.9348	6.2523	3.4606	3.6465	3.3303	2.2434	4.6211
TraesCS3A02G146900	4.7467	5.1478	5.9203	4.0005	4.4787	4.3764	3.9958	5.2863	5.4912	5.6321	5.9451	5.4584	5.805	5.5293	6.6996	6.323	6.5413	6.4965
TraesCS7B02G353800	2.2632	2.3125	1.9932	2.177	2.3676	2.1633	2.2818	2.7985	2.4579	2.5559	2.3192	2.8569	1.8462	1.7511	1.8114	2.1545	3.0251	2.0547
TraesCS4A02G191400	4.3418	4.3216	4.785	2.8694	4.2044	4.1614	3.3809	3.2716	2.7804	3.9492	2.3012	2.8666	2.9955	2.4311	4.5495	3.4866	2.649	2.498
TraesCS4A02G048500	1.5003	1.1309	1.0318	0.9764	1.0175	0.9963	1.2843	0.7616	0.7727	1.3431	0.9367	1.0088	0.7057	1.1744	1.3687	1.2124	1.0427	0.9943
TraesCS7D02G152900	7.9472	9.0675	9.0905	6.0149	8.8144	9.9349	9.199	8.2332	7.864	8.5604	6.0412	6.9903	8.0394	9.186	10.6995	10.2117	9.3779	9.5599
TraesCS1A02G072800	10.251	6.0476	5.7139	9.9296	12.2061	8.5797	9.3079	8.1855	6.4456	12.9563	6.8856	6.1648	7.1596	9.8354	11.8222	6.6045	5.5137	5.0741
TraesCS1D02G082300	8.7934	8.9343	6.1513	7.8548	8.1526	8.1581	8.0171	7.4841	7.943	9.6232	7.3631	7.4557	6.6913	9.1888	8.5453	7.6195	8.758	7.7813
TraesCS2B02G268600	0.544	0.8894	0.4231	1.0841	0.859	1.1055	0.8328	1.1772	1.2674	0.9263	0.9454	1.0311	0.625	0.9515	0.3009	0.7812	0.9476	0.9552
TraesCS2B02G389400	1.0746	1.5727	1.7735	1.6814	1.0838	1.2542	1.2701	1.6155	2.2218	1.5243	2.0717	2.2302	1.5334	1.4053	1.4402	1.1801	1.4382	1.2549
TraesCS3B02G592900	2.3295	2.0912	1.8448	2.2828	2.2473	1.7814	2.2561	2.2128	2.6112	1.9921	2.1126	1.9081	1.5014	1.9353	1.7029	1.4709	1.8265	1.5364
TraesCS2B02G369200	2.8517	3.1969	1.957	3.8746	2.7019	2.6457	3.5631	1.9835	3.0895	1.8701	2.509	2.4512	1.0921	2.2811	2.2749	1.6754	1.9991	3.3891
TraesCS5D02G331700	5.9817	6.1098	6.0938	5.4364	7.0169	7.2056	5.9792	5.301	5.4818	6.515	6.3242	5.9767	7.1442	6.9923	5.8704	5.2932	6.1842	6.2509
TraesCS5D02G429200	11.6517	12.1159	13.8015	9.7647	12.4196	12.7309	11.6519	10.8458	11.6954	13.9516	9.2373	10.5085	13.3089	13.2405	14.0209	12.0058	10.6891	12.3545
TraesCS7A02G315600	20.4939	21.0908	23.614	20.1303	21.4315	22.0237	20.0481	20.0268	19.7625	24.5097	20.9451	21.2844	21.5134	23.3059	26.2579	23.7741	24.3749	22.8932
TraesCS3B02G131400	5.7644	5.8971	6.5923	5.8814	5.6756	6.206	5.2777	4.3985	5.0199	6.3816	5.0829	5.3062	4.1229	6.2531	6.9279	5.2092	5.5654	5.049
TraesCS7D02G277000	3.4486	2.7025	2.7766	3.2433	4.5908	3.4497	3.3519	3.3144	3.073	2.9139	2.5928	2.4879	3.2797	2.5545	3.6492	2.465	2.6558	3.2576
TraesCS4A02G175200	0.1546	0.2729	0.1485	0.1764	0.7322	0.1434	0.1461	0.2007	0.1512	2.6885	0.6205	2.0316	0.6077	0.6646	0.0552	3.2204	4.6057	0.556
TraesCS3D02G272100	6.7181	5.6209	7.5094	4.9489	5.1692	4.919	5.605	4.6118	4.0605	4.8376	7.1514	6.9303	8.2597	5.596	5.2276	7.6747	5.7885	6.0126
TraesCS1D02G034200	12.4147	12.0828	13.2725	12.3217	14.165	13.2918	13.8612	12.683	11.8367	16.6312	15.588	15.0452	17.6937	15.703	13.5185	17.0442	17.493	16.25
TraesCS2A02G247000	5.5803	5.0212	5.9662	6.5313	5.804	5.1253	6.3609	7.0172	6.843	7.2988	6.7506	6.6028	5.4242	5.4506	5.8106	5.0871	5.5031	4.3145
TraesCS6D02G248800	1.2843	0.9261	1.3402	1.1406	1.4586	0.6549	0.7801	0.7257	1.2318	0.7727	2.1652	1.4566	1.2769	0.9068	2.7889	1.1426	0.9941	0.9791
TraesCS7B02G085000	9.3044	9.818	11.7638	12.3384	12.3373	10.7734	11.7151	12.4817	10.8641	15.6598	9.4427	9.6701	15.457	17.4771	14.4774	14.1871	13.352	16.5617
TraesCS5B02G006400	1.5233	2.0823	1.4919	1.5516	1.3129	1.4223	1.208	1.5677	2.2696	0.7218	0.5739	0.8006	0.4391	0.6603	1.5717	0.494	0.6313	0.6099
TraesCS5A02G266900	1.8112	2.3066	1.8928	2.8107	2.1978	2.1521	3.0346	2.5933	2.2699	1.3819	2.3774	2.1179	1.8741	2.0782	2.8958	2.2071	1.8995	2.372
TraesCS7B02G201400	264.569	287.82	311.678	257.52	274.633	294.461	282.654	273.538	258.931	218.39	271.323	275.831	226.7	257.584	207.939	196.411	218.665	249.435
TraesCS5D02G322700	17.3468	19.5045	17.3532	18.9794	15.4708	16.7401	19.6795	18.8713	22.4293	18.1285	19.2182	18.7702	17.8005	16.9817	17.6536	16.2616	16.4976	17.6421
TraesCS7B02G500300	15.8147	14.732	16.9796	13.5965	15.9031	15.1731	16.3296	15.2015	15.0726	15.6818	13.3692	14.394	18.0172	16.1692	18.3737	16.31	14.9106	16.4953
TraesCS5D02G298300	68.7869	66.2284	71.0327	67.4529	69.2738	63.1438	65.9574	70.2495	63.1515	68.4814	65.7313	64.3628	69.0286	71.74	71.6523	69.8486	63.4126	69.8139
TraesCS6B02G150400	2.0408	2.1724	1.5468	1.6966	1.7116	1.5287	1.6295	1.6964	1.9379	1.9358	2.7931	2.8337	2.0939	1.869	1.1143	2.1483	2.1378	1.4072
TraesCS5B02G155600	1.9396	1.6005	1.8168	1.5416	1.7865	1.193	1.6501	1.9642	2.358	1.6813	1.2768	1.7405	1.3615	1.2876	1.5206	1.1455	1.0461	1.103
TraesCS3B02G417900	0.9291	0.9469	2.1216	0.7919	1.3834	1.1195	0.9926	0.7722	1.0745	1.0262	0.6716	0.6255	1.7792	1.0486	1.4123	1.8527	1.4319	1.2806
TraesCS3D02G018200	1.6954	1.5764	1.93	1.9029	1.9717	2.0127	1.6487	2.0343	1.5883	1.4987	1.0704	1.3612	1.4935	1.5837	1.8235	1.4833	1.6346	1.5971
TraesCS2B02G177300	0.5121	0.1803	0.7948	0.1499	0.112	0.0609	0.0869	0.0609	0.0385	0.0761	0.9465	0.6807	1.5723	0.7999	0.0235	0.804	3.5029	0.2362
TraesCS1A02G323300	2.781	2.5207	3.5175	2.6952	3.3019	1.584	1.8973	1.7956	2.8075	2.4835	2.7301	2.1018	2.9098	2.7123	2.7206	3.5228	2.6226	2.3904
TraesCS1B02G147500	0.9196	1.1776	0.589	0.7045	1.3311	1.3034	1.0386	1.1845	1.3248	1.3577	1.142	0.9222	0.662	1.1213	1.1867	1.0505	0.8888	0.9419
TraesCS4A02G107000	2.3641	1.9824	1.5021	0.9067	1.3006	2.0518	0.5408	0.4597	0.7836	0.1843	1.7744	1.0236	0.5111	0.1366	0.4429	0.2091	0.2382	0.2744
TraesCS1B02G337200	5.0485	4.4242	4.1551	6.0197	5.7505	4.8043	5.0895	6.8165	6.4296	6.6728	8.2136	6.3744	7.1653	6.6847	5.572	5.479	7.7834	7.0946
TraesCS3B02G137800	6.2409	5.9317	5.4323	5.4075	5.213	6.3637	5.9309	6.2982	6.4199	6.8113	5.2067	5.3455	4.8466	5.7509	6.1238	6.1251	6.293	5.2407
TraesCS4B02G223800	16.7318	17.7805	17.151	17.9029	23.9705	22.008	22.4649	20.6728	16.3013	22.5886	22.6654	22.5877	24.0675	28.7312	22.0469	21.428	20.265	20.213
TraesCS6B02G168100	2.0213	2.0095	2.2701	1.0911	2.0315	0.8996	1.0073	0.9499	1.3364	0.9503	0.8224	0.9229	0.9886	0.7831	1.8303	1.2481	0.5118	1.0072
TraesCS1D02G419200	1.1087	1.1606	1.1279	0.8772	1.2358	1.2274	0.9602	0.7863	0.9299	1.3056	1.1051	1.2419	0.9325	1.2437	1.0904	1.0984	0.9144	1.0977
TraesCS4A02G396700	1.3769	1.4102	1.7314	1.5214	1.4388	1.6155	1.7231	1.7464	1.5059	1.1741	1.7366	1.7244	1.5018	1.6326	1.3749	1.2583	1.373	1.4751
TraesCS5A02G368700	1.8543	2.9846	1.6436	2.8566	1.6332	1.8415	2.0991	3.7059	3.9869	1.9435	2.8358	2.5023	1.8671	1.5209	1.3651	1.8021	2.1555	1.7969
TraesCS2A02G061500	0.9223	1.0799	0.7575	0.8772	0.9162	1.2283	1.1956	1.2003	1.2519	1.2795	1.0587	0.9364	0.6115	1.2528	0.7576	0.9653	1.1149	0.9633
TraesCS1D02G284600	1.02	0.7277	0.7796	1.4552	1.5375	1.0754	1.7536	1.6985	1.5653	1.5459	1.6076	1.9958	1.2223	1.3708	1.1185	1.3348	1.6547	1.3761
TraesCS3D02G337300	1.0352	3.6061	1.8066	2.8333	0.6005	1.0977	0.6193	0.8621	1.4886	0.0204	0.1542	0.4498	0	0	0.0189	0.0772	0	0.019
TraesCS3A02G290800	1.6573	2.5258	2.4871	1.5762	2.1412	1.9442	1.839	2.0324	2.1579	2.7532	1.8496	2.0793	2.3867	1.9633	2.9859	2.8164	2.5418	2.8702
TraesCS4A02G098500	9.4542	9.1865	6.1614	6.1671	8.121	9.6897	6.4516	7.3122	7.7154	6.5251	5.3385	5.796	5.2286	6.6563	10.7261	4.8418	5.284	5.4548
TraesCS4A02G409000	3.8682	2.894	3.433	3.414	4.3949	3.3758	4.293	4.165	4.2183	4.9897	4.337	4.5367	4.5552	5.1983	4.9791	5.5574	6.2591	4.8352
TraesCS3A02G403000	0.7212	1.2862	0.8189	1.403	0.2795	0.517	1.8598	1.8849	1.3794	0.2534	4.5763	4.9767	0.6152	0.2643	0.0586	0.5992	1.3454	0.5012
TraesCS2A02G139800	4.5167	4.5595	5.4127	5.4362	4.544	4.6628	5.9946	6.1539	6.1718	5.0953	6.0244	5.8536	4.7261	4.385	4.7693	4.6983	5.1144	5.1997
TraesCS4D02G096900	1.0325	1.0544	0.8697	1.1838	1.0318	1.1153	1.1234	0.892	1.1764	0.7518	0.9937	0.8772	0.5561	0.7096	0.8972	0.7368	0.5931	0.6233
TraesCS7D02G404500	5.2885	3.7476	10.0021	2.0786	2.6318	2.4765	2.2321	2.3363	1.2407	1.2818	2.1539	2.5173	6.9623	2.384	2.1762	4.5969	2.7017	5.1541
TraesCS4D02G319500	3.3483	3.6386	4.1947	2.8724	3.5767	3.3196	2.7625	3.0444	3.8547	3.4897	3.2947	2.4918	3.0508	3.2056	3.4022	2.34	2.8703	2.4505
TraesCS7A02G465100	1.3284	1.4811	1.1787	1.3947	0.9698	1.0035	1.414	1.4676	1.4988	1.0664	1.4042	1.5187	0.746	0.826	1.0702	0.7961	1.4379	0.8944
TraesCS6D02G083200	4.2461	3.3175	4.2403	3.5701	4.3575	3.6549	3.2593	3.2658	2.3457	3.1697	2.8145	2.8813	3.8857	3.6126	4.2005	2.7767	2.661	3.8857
TraesCS5D02G383000	6.2828	6.3243	6.0048	6.617	5.3294	5.1423	5.6452	5.7963	6.5344	4.848	3.9468	5.0243	4.3211	5.1573	8.2732	5.1707	4.329	4.2602
TraesCS6A02G284400	16.1612	13.6654	13.4809	17.1593	19.3583	17.7123	20.0473	18.9393	18.0558	19.5041	20.9235	20.7651	19.6524	18.7976	20.6585	21.2043	22.7626	22.3335
TraesCS5B02G555800	8.4208	8.7218	9.3449	5.7388	7.6081	8.6082	6.283	6.7151	6.5321	6.5355	5.1523	5.6804	4.7748	5.7356	9.0054	5.8924	6.3452	6.1333
TraesCS2D02G561000	7.3935	8.406	8.57	5.8184	5.8435	6.3371	5.0628	5.1746	5.9618	5.3439	3.2988	4.0764	4.2258	4.2927	5.5328	4.1045	3.103	3.6342
TraesCS4A02G099900	262.051	258.675	258.159	279.639	287.119	299.883	276.506	260.841	282.115	410.868	391.195	326.39	503.089	456.578	490.77	410.198	444.764	476.782
TraesCS3B02G284900	1.8926	2.3431	1.9773	2.4117	1.149	2.3014	2.3803	2.0279	1.9239	1.2963	1.3915	1.5138	1.3793	1.6133	1.691	1.0579	1.1804	1.6361
TraesCS4B02G197800	5.5485	4.7378	10.421	3.7513	3.0244	2.6359	2.3862	2.3094	0.9976	0.1292	3.675	4.7804	1.3292	0.8385	0.0747	0.4735	1.3868	0.2104
TraesCS2A02G169000	6.0066	6.1277	6.7934	6.5399	7.5664	6.7827	7.3023	5.9632	6.2473	9.4538	6.1695	6.1428	7.7192	7.9747	9.1898	8.0199	8.6667	7.6352
TraesCS2A02G218200	3.77	3.8715	4.7137	1.6408	2.8624	3.4664	2.1882	1.9979	2.0587	1.9844	1.2362	1.6359	1.2258	2.3372	3.2857	1.8612	1.6068	1.7181
TraesCS6B02G231900	7.274	7.2796	7.5351	5.8088	8.4524	7.5307	7.1746	7.9189	7.4443	7.2573	6.807	9.0568	7.0872	6.0953	7.5064	7.499	7.4261	7.4944
TraesCS3D02G360500	6.4047	4.4521	7.05	5.2041	8.7353	4.064	3.8878	4.2532	6.9328	2.9191	4.6606	3.7769	5.2288	3.6695	6.6408	5.3186	3.6403	4.9638
TraesCS4D02G094500	8.1747	6.7311	6.398	10.9871	8.548	7.5952	9.5576	9.2968	10.5686	8.3385	12.7507	10.7489	7.7743	8.1149	9.2123	9.9685	10.2325	8.1143
TraesCS3A02G319200	4.4054	4.7115	4.6147	5.5575	5.6812	5.5914	6.5954	5.8447	6.4664	6.1202	5.9735	5.8905	6.5066	6.5506	5.9314	5.9833	6.0051	7.2089
TraesCS5B02G416000	2.0342	2.0869	2.1875	2.8755	2.5816	2.701	1.9764	3.1327	2.7576	2.3988	3.0821	2.6605	2.8518	2.2572	2.0009	2.5242	2.3811	2.6352
TraesCS4D02G151100	5.1324	5.7257	4.8503	4.4313	5.6998	4.7811	4.5944	5.6182	5.0738	4.2994	3.6753	4.2156	4.7556	4.0705	5.9857	4.3926	4.7951	4.4079
TraesCS6A02G159700	1.3666	1.3679	1.2058	1.2202	1.2816	1.3714	1.0153	1.2415	1.2008	1.2803	1.1324	1.2134	1.3209	1.3743	1.5325	1.3254	1.3437	1.4298
TraesCS7A02G056600	4.9357	4.4769	4.1866	5.5783	5.8113	4.5983	4.4131	4.4626	4.648	4.2312	4.5035	4.2631	3.0635	4.0704	4.373	3.0198	3.5009	4.0305
TraesCS6A02G169300	65.9873	64.7444	62.02	76.8413	78.2672	73.0221	80.2578	75.9667	77.067	92.2648	91.688	84.5924	86.2308	92.5878	78.3043	90.2073	99.2908	88.6178
TraesCSU02G021700	4.8215	5.5843	4.4651	5.5527	5.3526	5.4029	6.0421	8.0004	7.191	7.3124	7.6855	7.4882	6.8004	7.1431	5.6054	6.4106	7.1008	5.4075
TraesCS4A02G018700	2.6888	3.0095	2.5834	2.8524	3.7016	3.2515	3.1835	3.0052	3.4071	3.276	3.1244	3.4145	3.0703	3.0987	4.1374	3.9276	4.0292	3.2864
TraesCS5D02G238600	1.8083	1.7249	1.2821	1.8029	1.926	2.2677	2.5706	2.637	2.8434	2.4828	2.1506	2.1126	1.7162	1.5642	2.9193	2.1085	2.3255	2.0189
TraesCS4A02G080400	0.826	0.5102	0.4703	0.5237	1.3333	0.6528	0.8678	1.1065	0.6885	1.8922	3.6567	2.4922	1.1756	1.8638	0.7653	1.4818	1.474	0.7704
TraesCS4A02G342400	2.9293	3.1478	2.2558	2.5201	2.6848	2.3421	2.6237	2.9692	2.7801	2.3544	2.1758	2.8888	1.9797	2.1364	2.4068	2.1054	1.9175	1.9528
TraesCS7A02G000200	10.4804	11.6887	10.7792	13.5204	11.7389	12.5032	12.1764	15.2905	12.356	12.6608	13.3012	15.5848	12.255	14.0468	13.1244	10.9283	13.6659	13.3744
TraesCS1D02G218300	2.0602	1.9296	1.558	2.68	2.229	2.1087	1.7595	2.6133	1.899	1.6442	1.334	1.7718	1.7579	1.5838	1.627	1.3726	1.684	1.3628
TraesCS3A02G242800	2.5229	4.2643	2.1257	2.6211	2.4639	3.1689	3.2664	3.3477	2.6967	2.8133	5.4185	3.7368	5.2375	2.7819	2.3928	3.9375	3.4631	3.5258
TraesCS5B02G360000	3.577	3.1959	2.2328	3.2288	2.5688	2.2195	3.0807	3.6978	3.4558	3.4129	3.1806	3.712	2.6875	2.5311	2.8499	2.2905	2.5614	2.8688
TraesCS5A02G367700	2.3396	2.1366	1.9917	3.1432	2.2452	1.9372	3.0503	4.364	5.0456	2.3845	2.6453	2.8785	2.8861	2.1062	2.5165	2.6976	3.2837	3.5161
TraesCS4A02G275100	1.1581	1.0197	0.9853	0.9621	1.1501	0.932	0.9631	1.0546	1.024	1.1395	1.0121	0.9494	0.8978	0.9251	1.3339	1.2306	0.9275	0.9412
TraesCS5A02G423800	3.1734	3.4486	3.3778	4.0244	3.8174	4.1276	3.6184	3.7222	4.3993	3.8036	3.4349	3.6001	3.4614	3.0103	3.433	3.014	3.8863	3.7496
TraesCS7B02G169500	0.2412	0.5746	0.3973	0.4588	0.2176	0.2025	0.1629	0.3089	0.5058	0.8436	0.4716	0.3827	1.6319	0.7614	0.7901	0.9657	1.5576	1.5598
TraesCS6B02G298000	18.9494	12.3813	17.5648	16.4299	21.1693	17.9258	18.7147	13.4217	13.5833	22.3759	18.8381	15.0284	27.6066	23.8423	19.7573	20.5796	16.0966	19.1302
TraesCS2A02G185000	6.5423	8.1317	8.0592	5.007	4.8637	6.475	4.4201	5.2166	5.7607	2.6283	1.7639	2.7096	3.5234	3.4737	6.1381	4.1125	4.1708	5.4224
TraesCS6B02G319000	2.3219	2.268	2.2404	2.3682	2.8646	2.4017	3.0083	3.1797	3.1133	2.4636	2.9209	2.6433	3.0903	2.6291	2.357	2.1852	2.0805	2.4971
TraesCS2B02G442800	4.8788	5.5857	4.9982	3.5036	3.9032	3.535	3.0179	3.8206	5.0219	2.9214	2.8736	2.8764	4.1714	2.9728	3.643	4.0348	4.0144	4.0718
TraesCS4A02G455900	20.5284	22.6521	20.8872	30.9104	21.5665	22.621	25.7322	26.9893	21.3198	20.6603	30.6436	36.1426	25.1625	25.0013	23.4854	25.4174	30.2461	25.2682
TraesCS1B02G389700	25.3701	7.8002	27.013	6.9328	16.01	4.4791	13.0909	0.417	0	4.5057	5.7223	9.4861	64.8209	33.5004	0.7189	99.3192	15.0766	11.7707
TraesCS1D02G096600	4.5697	3.3841	3.6636	3.641	4.3726	3.7342	3.7629	3.9854	4.0719	4.9866	2.9545	2.6053	4.0701	3.24	4.0152	3.5263	3.3482	3.8105
TraesCS4B02G072600	11.2539	15.3414	12.2437	10.074	12.5444	13.0511	11.5019	12.4324	12.3082	12.6355	12.911	13.2521	13.6063	15.272	10.9422	11.8732	12.4776	9.9728
TraesCS6D02G140600	41.8095	45.8994	41.5264	46.4389	37.2923	45.607	38.1591	38.5439	38.5566	37.8782	37.201	36.2435	34.2084	36.8996	38.1343	31.2663	35.4145	38.9473
TraesCS7A02G123100	3.1149	1.5844	2.5178	4.3107	4.9813	3.3333	4.4102	4.8606	3.2578	4.5554	4.9324	4.7296	3.358	3.3223	2.5622	2.425	4.2645	2.1197
TraesCS3A02G115900	3.7161	3.8853	3.4635	3.0688	4.0058	5.1405	4.0818	4.7258	4.0284	5.6343	5.1976	4.2433	4.2753	5.582	4.7119	7.8498	8.3188	5.9439
TraesCS4D02G322200	3.051	4.6209	3.1128	4.8018	3.5499	3.2824	4.1441	5.4933	6.2046	3.7746	3.6906	3.8639	3.286	2.9739	3.7294	3.9691	5.01	4.0937
TraesCS2D02G326900	7.7571	8.9749	7.0273	13.4486	10.519	10.2918	14.3959	18.2703	15.4735	13.9537	15.7559	15.9433	14.9223	13.7454	12.8517	13.4763	15.8186	15.6283
TraesCS6A02G205200	3.0462	4.0866	3.228	3.6641	2.6739	4.5717	4.977	5.8371	5.8083	4.0262	2.9838	3.587	3.3426	3.7726	3.1019	3.8484	4.3966	4.6535
TraesCS4D02G155900	25.7625	27.873	30.9171	30.7168	28.5113	27.2487	28.8778	30.5848	26.8896	22.9753	28.2041	28.8132	26.4903	25.0728	23.2096	26.7707	26.9709	28.8009
TraesCS4A02G425100	3.4931	3.9942	2.6412	5.2096	4.2301	4.0654	4.886	5.7891	6.1083	5.8129	5.3749	5.3192	5.6705	4.4258	4.3214	5.3459	7.5981	5.3725
TraesCS1D02G160200	6.1593	4.0663	4.9181	4.6451	6.2969	5.2006	5.3003	4.8562	4.5656	4.8334	7.0594	7.4573	4.6643	4.2402	4.0936	5.9052	7.2625	5.5246
TraesCS4D02G017900	45.8806	59.8511	49.9731	40.4731	47.7558	53.9641	50.3114	46.3014	34.1728	47.0514	39.1247	43.4381	69.4283	67.4238	45.5388	58.6633	45.282	64.6738
TraesCS2A02G423700	1.0141	1.3721	0.8064	0.7483	1.0437	1.0057	0.9093	1.0702	1.0779	0.828	1.021	0.8578	0.6719	0.7362	0.8905	0.7351	0.9672	0.9121
TraesCS4B02G046100	3.6452	3.8321	2.986	3.0664	4.3206	4.7966	3.227	3.1247	3.4249	4.5334	3.3392	3.4147	3.5689	3.5911	4.3598	3.4508	3.6411	3.3046
TraesCSU02G040000	0.3261	0.1371	0	0.3767	0.8608	0.67	0.5507	0.4105	0.228	1.2833	0.8715	0.5607	0.7078	0.9601	0.8534	1.1284	1.0601	1.1314
TraesCS4D02G015500	1.9455	2.3565	1.2886	1.9344	1.6757	1.381	1.742	1.8316	2.8556	2.2078	2.0978	1.7054	2.2522	1.9014	1.8304	2.3572	2.6826	1.8293
TraesCS6B02G395300	1.8619	1.9684	1.7094	1.6134	1.5092	1.8425	1.3888	1.036	1.3158	1.3395	1.2835	1.3597	1.368	1.2232	1.8668	1.3613	1.4213	1.6187
TraesCS3A02G113500	6.7471	3.8765	12.6873	5.1109	4.2238	3.0851	7.2228	2.3689	1.4856	2.748	2.1767	1.5392	9.6901	3.9291	1.464	10.1303	4.4505	10.056
TraesCS7B02G247000	55.6075	51.3502	55.0907	75.071	62.6256	64.9132	77.1365	63.9449	55.3123	61.9105	88.4659	84.7566	86.1883	70.7144	57.691	76.9751	83.5093	78.5916
TraesCS3A02G103900	4.6008	5.4212	5.0269	5.8301	5.0237	4.6849	6.9499	6.3353	5.4081	4.0126	5.6058	5.0511	4.3872	4.1596	5.0506	4.7688	4.1801	5.0463
TraesCS3A02G440100	14.7476	13.995	14.0814	15.3759	16.5528	13.7353	16.1948	21.7731	19.3688	12.8704	17.2142	18.3014	15.694	12.1875	19.2178	17.995	18.2623	18.2648
TraesCS2B02G525900	6.5822	6.4959	6.3337	5.7854	7.1923	6.255	5.4872	5.9933	5.3855	6.313	5.9238	5.8251	6.0338	6.4608	7.4338	5.8878	5.8461	5.4259
TraesCS3A02G191000	0.4885	0.6305	0.6052	0.3912	0.5237	0.5963	0.5591	0.5603	0.4277	1.0435	0.9148	0.5712	1.2636	1.2092	0.7925	1.3862	1.6401	1.9654
TraesCS3A02G155200	29.5387	26.3484	23.4794	30.0503	42.3506	34.7551	37.1552	41.957	32.8364	42.8439	32.0572	37.3787	43.8614	47.9866	51.402	50.4367	47.1922	49.0618
TraesCS1D02G351700	8.3953	7.2864	7.2855	7.1385	8.2842	6.7479	8.4686	7.6963	9.8811	12.6376	10.5723	10.9948	9.1099	9.7571	9.0045	10.7133	11.5292	8.1944
TraesCS7D02G313100	12.9022	16.6832	14.3941	17.0887	16.4677	20.3295	24.3491	21.9537	15.7038	18.6007	17.8044	18.409	25.2989	22.1632	19.8638	27.3835	25.4972	28.9624
TraesCS7A02G552400	1028.41	1002.32	1089.59	1227.03	1126.86	1194.09	1258.33	1057.38	1050.25	1262.51	1298.04	1112.01	1359.65	1458.54	1486.71	1329.28	1389.1	1519.58
TraesCS2A02G548100	5.0952	4.6787	9.3372	7.6329	7.5266	3.2168	5.1564	8.4091	13.6835	2.2497	5.8669	5.9222	12.9032	2.7856	10.6028	1.9935	3.3696	14.4212
TraesCS5A02G099800	6.7698	6.9415	7.0029	6.3715	7.8147	7.8418	6.825	6.8107	7.1632	7.5684	6.593	6.558	7.6727	7.481	9.2028	8.4577	8.0536	7.9485
TraesCS5B02G203600	172.403	185.911	165.99	170.435	157.515	163.09	154.84	150.468	165.309	176.351	174.988	160.895	221.228	205.078	184.253	191.817	160.93	174.556
TraesCS3B02G212800	2.6153	2.4804	3.2283	3.1957	3.3968	2.9245	2.8004	3.1161	3.3558	3.3811	2.6391	2.8218	3.0026	3.4603	2.9711	2.6275	3.0906	3.0531
TraesCS7B02G177600	2.5548	2.8788	2.7316	2.4673	2.6068	1.9934	2.713	2.8919	2.8975	3.4567	2.4148	2.4499	2.8333	2.5354	4.1322	2.5743	3.0744	2.5334
TraesCS3D02G326300	4.0866	3.156	3.1411	3.2945	3.2327	2.8525	2.9563	3.044	3.288	3.8742	2.3556	2.4739	3.3852	3.4171	4.3119	2.8811	2.8706	3.1154
TraesCS7D02G072500	1.2399	1.443	1.2115	1.1793	1.2146	1.1893	1.0333	1.3253	1.3779	1.2795	1.4573	0.7976	0.9954	1.1297	1.4083	0.6338	1.0313	1.1719
TraesCS7A02G259200	2.6107	3.0243	3.7983	2.6604	2.8151	2.722	3.2914	2.3751	2.2019	4.8419	2.8358	3.3489	5.5992	4.0096	2.8102	5.6922	5.0802	6.9099
TraesCS6D02G342400	1.7586	1.6399	1.6618	0.9361	1.392	1.316	0.828	1.0806	0.8994	1.0351	0.9377	0.9982	0.7955	0.8948	1.248	0.8664	0.8523	1.0154
TraesCS1B02G477300	3.8396	4.661	4.5653	5.4848	4.6554	4.8588	4.8685	4.5978	5.4415	5.9001	4.8456	5.3927	5.482	5.7464	5.9541	4.8131	6.0115	6.3508
TraesCS7D02G249100	2.2624	1.969	1.6834	2.7828	2.1274	1.9411	2.8469	3.1867	3.0462	2.1536	2.7938	2.7872	2.6906	2.1488	1.8238	2.1298	2.3525	2.1266
TraesCS6A02G344800	3.9369	3.514	3.898	3.3214	3.5877	3.8365	3.8362	3.0547	3.3702	3.2181	2.3527	2.3536	2.7501	2.6601	3.7967	3.1146	2.5688	3.1029
TraesCS2A02G333200	10.3193	10.7852	12.3397	13.155	10.0188	11.058	11.7643	12.9929	14.2707	10.4657	8.456	9.4346	11.0556	10.8783	13.6562	10.6716	10.2763	11.0467
TraesCS7D02G329700	2.5052	1.7517	2.7526	1.8573	2.118	1.9905	2.4782	1.6204	1.5966	2.1728	1.7114	1.6174	2.3536	1.9567	1.343	2.1604	1.9601	2.2301
TraesCS3D02G378800	1.9107	2.0009	3.1258	1.6822	1.9938	1.4852	1.294	1.4008	1.7181	1.1479	1.1544	1.0756	2.5265	1.2376	1.9032	3.0676	2.5226	2.9376
TraesCS2D02G249000	7.0152	6.3446	6.7401	7.4361	8.0205	7.3393	7.4801	7.6794	7.6299	10.386	8.1389	7.8099	8.3142	8.5519	9.1573	9.0226	10.7427	10.0362
TraesCS4B02G281500	6.9283	5.7522	4.7319	5.8155	7.0389	6.6602	4.9133	6.1158	4.6356	5.4252	5.3695	4.8488	6.0422	6.0015	5.8173	5.4736	4.5618	4.5045
TraesCS7A02G235400	7.962	4.5692	5.334	4.7909	7.0562	5.6783	9.321	5.2744	3.7366	6.0982	6.9682	4.7632	8.9301	6.3568	2.8552	4.0838	2.7304	5.0175
TraesCS5B02G213100	13.8599	15.4582	16.5556	12.3223	13.3644	15.0637	12.7511	12.5305	13.449	12.2961	8.9336	10.4746	9.7307	11.6766	11.9794	9.9634	10.2111	12.721
TraesCS3A02G189200	0.5077	0.5131	0.7243	0.5707	0.6705	0.6423	0.7128	0.8847	1.1743	0.9367	0.758	0.5554	1.0312	0.9235	1.086	1.0546	0.9746	1.0101
TraesCS4B02G074600	1.1916	0.8225	1.3569	0.8395	1.2335	1.126	1.1058	0.9209	1.2524	1.3009	1.1476	1.2665	0.9268	0.7315	1.6758	0.8268	0.6103	0.3969
TraesCS7B02G352200	5.4019	4.3315	4.7479	3.4182	4.2045	3.5783	3.2532	3.4347	4.0959	3.2721	2.2795	2.7691	2.2912	2.3854	3.6908	2.3132	1.7695	1.9611
TraesCS2D02G417300	0.7601	0.6193	0.9246	0.9619	1.4519	0.762	0.852	1.0346	1.0317	0.5331	0.7382	0.6412	0.4765	0.2965	0.7503	0.1961	0.3445	0.3197
TraesCS2A02G232500	4.5394	3.2469	4.2705	6.1164	5.0178	3.2463	5.723	6.578	7.8662	4.1128	5.6951	7.4413	4.9862	3.728	2.9573	4.0622	5.0627	5.7838
TraesCS7A02G194600	10.0146	9.1633	10.575	8.7274	12.3753	10.4853	10.0276	8.751	9.0834	11.6529	9.5901	8.9535	9.0759	10.9718	14.234	11.8183	12.7708	12.2784
TraesCS5B02G126700	1.9801	1.8432	1.6113	1.816	1.9622	1.7152	1.9583	1.9394	1.8783	1.6305	1.5117	1.6553	1.7063	1.5296	1.6699	1.5696	2.0642	2.1897
TraesCS4B02G171400	3.3788	3.9215	4.0145	3.8759	3.0791	3.4457	4.5117	2.6551	3.2558	2.9413	3.6477	3.3187	2.9963	3.2812	3.5719	3.0172	2.2322	2.6909
TraesCS4D02G207000	1.9433	1.8547	2.0437	1.8108	1.9781	2.5095	2.0362	2.3624	2.3128	2.5253	2.5399	2.273	2.6636	2.5057	2.3581	2.352	2.2845	1.8423
TraesCS4A02G094500	16.3284	13.4024	15.7312	18.0438	17.996	14.8786	19.2515	18.7577	21.6113	16.7544	22.2148	22.5381	19.7155	17.5184	16.2298	23.4178	27.6386	24.1738
TraesCS2D02G093700	12.011	13.036	14.4308	13.8103	13.3744	15.0049	13.7072	13.13	13.9704	16.5096	11.8544	12.0874	15.3562	14.9533	15.8634	15.2646	14.9078	15.6424
TraesCS7B02G175600	5.364	4.6469	5.6018	5.4899	5.1513	5.2605	7.5114	6.2048	5.848	6.8039	6.4902	6.4227	4.9367	6.3858	5.1832	6.4741	6.9318	6.0959
TraesCS4B02G272500	3.4334	3.8797	3.703	4.242	3.6517	3.8724	3.9944	3.949	5.1714	4.0013	4.3612	4.4247	3.2487	2.9705	4.2556	2.984	4.1596	3.6026
TraesCS2D02G552700	2.965	1.8109	5.9125	1.3657	2.0142	1.1245	2.9975	1.349	1.1679	1.3877	1.6164	1.7262	3.8494	1.6874	1.3662	3.7834	1.381	1.4591
TraesCS4A02G223300	3.3138	2.8139	3.0787	4.5333	4.5298	3.027	3.9892	3.5742	5.3927	2.2785	4.4355	4.1217	3.6854	2.1188	4.3629	1.7544	2.6441	3.801
TraesCS1B02G449700	9.8193	12.1625	7.7922	12.4591	10.7116	14.1919	16.5017	16.136	11.6864	18.2614	12.5045	9.9251	16.3449	18.945	25.0298	29.1049	23.7451	22.8853
TraesCS4A02G162400	4.0138	3.117	4.9812	2.7836	5.4667	4.7324	4.4278	3.8	4.746	6.95	6.6379	6.0378	5.1561	5.3191	6.4999	4.891	6.3418	3.8356
TraesCS1D02G386700	1.6745	1.6861	1.3425	1.9302	1.6181	1.5124	2.2335	2.0364	2.2247	2.2721	2.0844	2.2482	1.9622	1.5797	1.5061	1.5912	2.0581	1.9549
TraesCS7D02G159300	210.021	214.093	197.552	257.44	217.833	232.668	209.936	248.232	285.184	294.651	332.944	278.261	309.037	267.02	235.31	316.21	331.111	280.364
TraesCS2D02G194400	4.9302	2.3159	5.2974	1.9285	2.9475	1.7266	2.4819	1.6486	2.8132	1.5972	1.736	2.1341	2.6187	2.476	1.1044	2.0689	2.1561	0.9368
TraesCS5A02G219100	2.5597	1.9914	2.7138	2.0148	1.7562	1.9653	1.3354	1.8828	1.2956	2.4738	2.0939	1.6342	1.5775	2.056	1.8927	2.2587	2.0476	1.8259
TraesCS5B02G124700	10.843	10.1495	10.6627	8.9608	11.1756	10.377	9.5362	9.204	9.3441	11.3215	8.9757	9.2056	11.1577	10.7477	14.2352	13.5498	13.5993	11.9594
TraesCS4A02G049200	5.1808	3.1601	4.6157	3.1536	4.6766	4.0375	4.7384	3.7914	4.1664	5.3529	5.2256	4.4471	6.8352	4.7428	3.6358	5.6129	4.8746	5.0493
TraesCS6B02G391100	2.9988	2.7237	2.1342	3.154	2.7511	2.5025	3.8407	3.6788	3.1364	3.5115	3.6917	3.5398	5.147	3.9802	4.4939	5.0608	5.7194	4.2954
TraesCS2A02G373400	3.3835	3.3936	2.9877	2.9141	3.2731	3.4544	3.2473	2.3852	2.4969	2.8827	1.7959	1.8502	2.0082	2.6132	3.3902	3.5929	2.5301	2.9336
TraesCS1A02G160500	8.2795	7.3303	7.2183	6.9807	8.034	7.7803	6.9462	6.7265	7.1104	9.2772	7.0191	6.5906	6.9282	8.2	10.0479	7.7251	8.2378	6.5471
TraesCS3B02G503800	19.0833	20.6657	19.2132	24.6597	20.6367	20.9933	22.8715	23.5494	26.5714	21.2005	24.979	23.382	21.2171	22.9091	21.1535	21.7598	23.8891	23.4191
TraesCS2B02G599000	2.7656	1.552	1.8253	2.352	3.541	2.4849	2.0555	2.7267	1.5482	3.8106	3.5351	2.8312	3.5569	3.8115	6.0161	4.0304	4.0348	3.9888
TraesCS5B02G019600	6.1181	6.8184	6.463	5.103	6.4341	5.9436	5.785	5.8077	5.0936	5.9747	4.2671	4.6702	5.1238	4.5486	7.856	4.5375	4.387	3.846
TraesCS2A02G261600	8.5623	7.8822	7.8785	12.3826	9.9015	8.5446	12.2895	11.5855	12.5574	11.8819	12.4599	11.2389	11.2223	11.546	10.9162	11.487	11.8316	11.1564
TraesCS5B02G087300	1.1215	1.2682	1.0251	1.3185	1.7784	1.4668	1.4728	1.2568	1.2727	1.2419	1.1086	0.8435	1.0648	0.9629	1.2108	0.6833	0.5629	0.8686
TraesCS5B02G043100	7.8687	8.4274	8.3086	8.5147	9.0063	8.8608	8.5611	8.5121	8.7384	9.4157	9.0646	7.6812	7.5664	8.5971	10.8633	7.119	9.0554	8.1736
TraesCS1B02G093300	3.9429	3.3372	3.7045	3.5427	4.0498	3.2858	3.6705	3.2603	3.312	4.5103	3.6056	3.9164	4.0692	4.0483	4.1697	5.0305	4.4753	4.2444
TraesCS7A02G190500	7.305	7.192	6.9027	7.7893	7.4166	7.0758	7.8198	8.714	9.2339	9.1713	8.7811	8.5739	8.8757	8.454	7.2334	7.8031	8.3595	9.0534
TraesCS2A02G014200	3.698	4.6794	5.4018	3.4028	3.4563	4.1003	4.1221	4.4799	3.5305	3.5352	3.6668	4.0356	4.254	3.2862	4.2801	4.4238	3.6304	3.4161
TraesCS4B02G305900	0.6197	0.4974	0.2526	1.1789	1.2811	0.3398	0.8701	1.0624	1.314	3.1943	0.8396	1.0952	3.4656	3.7436	8.0708	7.672	4.8258	6.8491
TraesCS5A02G022700	6.1982	5.86	6.6015	5.1944	6.5706	5.2898	5.3761	5.5701	6.5668	5.758	4.8224	4.6257	5.1668	4.9504	7.0547	5.2401	4.4728	4.5231
TraesCS6B02G113400	0.7528	0.9112	0.5078	0.4722	0.5159	0.8024	0.4998	1.1289	0.6269	0.7584	0.4092	0.5041	0.9732	1.0475	1.4024	0.8197	0.1286	0.9795
TraesCS2A02G144200	27.8171	28.5571	30.4788	32.1805	29.5843	31.3351	29.4302	31.9334	30.789	28.578	27.1628	28.628	28.4195	30.3844	29.7673	27.8626	30.953	33.5131
TraesCS4B02G232300	8.1232	7.0951	7.2523	8.9961	8.3291	7.9321	7.3302	8.5656	7.7676	8.5496	8.4779	7.9317	9.0491	8.7066	10.953	8.729	10.5077	10.7587
TraesCS2B02G445800	1.0819	1.1505	0.476	3.6736	1.1879	1.2758	3.9198	5.7482	1.6919	0.0586	1.4669	2.9952	0.2982	0.2174	0.3523	0.1756	0.433	0.3547
TraesCS3B02G426300	1.908	2.0011	1.96	1.9859	1.6372	1.7256	2.0764	2.593	3.1823	2.0527	1.8613	2.2661	2.0053	1.6234	1.6404	2.2372	2.0343	1.5433
TraesCS1A02G283700	2.7052	2.9408	2.0703	2.2611	3.0181	2.3034	2.5358	2.4329	2.8879	3.1011	2.1905	2.6452	2.7524	3.1161	2.4693	3.0075	2.9257	3.1072
TraesCS5B02G053500	6.577	5.0307	7.6826	5.3432	7.2979	4.8851	5.4323	4.8652	5.9188	5.9968	3.4827	4.1223	7.1543	5.945	7.8963	8.6226	6.3922	8.2743
TraesCS7B02G238500	11.5805	11.325	13.1617	8.8819	8.5971	9.7449	7.0274	8.2187	9.6047	7.6432	5.0738	6.2098	5.0008	4.8396	9.7632	4.6303	3.9692	2.8261
TraesCS2B02G053700	5.0098	6.6356	5.4841	6.38	4.3712	5.5582	4.6746	6.2386	7.5705	4.3128	4.4075	5.7904	4.772	4.277	5.4792	6.0874	5.943	5.7022
TraesCS3A02G205700	6.8278	7.2974	6.0006	7.0063	7.3243	7.0369	7.282	7.8714	7.9778	6.4579	5.6454	5.5658	5.0217	6.2214	6.8288	5.6147	6.3518	5.8659
TraesCS6A02G407600	10.0019	11.861	8.1587	10.1001	8.1806	12.1698	10.131	10.0688	8.9975	8.9043	7.2107	6.7001	8.2844	9.8884	12.7978	8.0297	8.0681	11.1228
TraesCS4B02G353600	10.7021	11.3677	11.1749	8.6731	9.82	9.7919	9.0616	10.0233	7.6635	8.2825	9.0138	8.8518	8.5828	8.6615	12.2401	9.1635	9.869	9.0179
TraesCS6D02G201200	15.135	16.6478	12.0875	14.3548	14.74	16.7834	15.1093	16.973	18.1981	18.6662	19.6839	17.86	14.6569	15.1671	16.8797	11.2856	16.8375	14.1628
TraesCS4A02G410800	86.8504	90.9774	61.6467	106.582	77.5638	79.8143	80.8183	112.034	108.51	49.5504	86.6445	90.1184	31.9779	41.9534	47.5913	40.491	54.4477	42.3933
TraesCS1D02G420800	1.0091	1.5673	0.8564	1.9355	1.2111	1.2951	1.5108	1.7781	2.0902	1.853	2.1637	2.6312	1.7434	1.6575	1.3374	1.1682	1.8157	1.4219
TraesCS7A02G480100	3.4065	2.4755	6.5326	2.2614	2.4372	2.2381	2.8727	2.1857	1.8844	1.9283	2.0298	2.8703	4.5228	2.5724	1.9069	4.3586	2.996	3.2389
TraesCS3D02G146700	2.2353	2.2714	1.9935	1.5918	2.0201	2.5205	2.1786	2.2006	1.5592	2.5148	1.548	1.7084	1.5058	1.7767	2.3352	1.5924	1.7899	1.5465
TraesCS1B02G203500	2.8288	2.8391	2.6444	4.2071	4.3463	3.1514	5.0707	7.4957	8.1121	9.6899	13.0847	12.4461	5.7683	6.2136	4.0302	4.8811	10.6318	6.11
TraesCS2A02G480300	1.6186	1.4508	1.5819	1.5925	1.8508	1.3981	2.0054	1.4493	2.13	1.5912	0.8148	1.0333	1.1222	1.4501	1.5209	2.0913	1.5935	2.1083
TraesCS3B02G234000	8.3815	9.3608	7.592	10.3728	10.3571	8.7832	12.0549	13.5797	11.8087	11.7843	12.1393	13.2508	10.5582	10.8339	8.8194	11.2362	13.3573	12.9876
TraesCS4B02G083900	3.4766	3.6166	2.9901	4.5867	3.998	4.331	4.6924	5.0445	6.0086	4.6606	4.4385	4.8924	3.9587	4.019	4.0707	4.5995	5.1783	4.7155
TraesCS1D02G081900	5.0391	5.5401	5.3982	4.6369	5.7393	5.5981	5.13	4.6679	5.7157	7.2851	4.6832	4.5347	4.9058	5.364	6.1756	5.766	6.3185	5.0585
TraesCS7B02G240000	0.3369	0.5392	0.6474	0.5565	0.5544	0.3784	0.3186	0.4111	0.3817	0.4627	0.2912	0.3611	0.6972	0.4925	0.4594	1.2478	0.9493	0.9888
TraesCS7D02G088300	4.2056	0.8815	0.3108	2.3248	10.694	2.0676	5.2002	11.7678	9.0047	63.2595	28.665	12.9106	32.3146	30.5937	2.1197	9.8224	27.2609	10.8625
TraesCS5D02G423600	3.7852	4.5191	4.1632	3.5054	3.6571	2.888	2.9669	3.7876	4.6301	2.6714	1.7041	2.0056	2.3366	2.4095	3.9159	2.64	2.5774	2.1725
TraesCS6B02G344300	21.2332	18.1547	21.4482	17.6631	19.4209	19.4243	18.0704	15.1765	15.0086	19.252	21.2426	21.0177	22.063	19.4972	20.1722	21.7028	20.168	16.7408
TraesCS2A02G218600	5.0628	4.7089	4.7004	7.3476	6.4372	5.5367	7.9372	7.3714	8.1373	7.2886	8.1737	7.7585	6.716	6.2044	5.6953	6.2092	8.145	6.9953
TraesCS7B02G393000	1.2491	1.3935	1.4826	1.6074	1.5316	1.3861	1.2738	0.9995	1.462	1.0889	1.2962	1.2697	1.0287	1.3166	1.882	1.4326	1.1364	1.1896
TraesCS1A02G345800	1.1363	1.1146	1.4753	1.3436	1.3094	1.4531	1.3358	1.1962	1.4726	1.1575	1.345	1.1372	1.5918	1.1281	1.3994	0.9824	1.6715	1.243
TraesCS4D02G146600	0.1708	6.6613	0.0821	0.2843	0.1214	0.2377	0	0.5149	0.0836	0.3302	12.2363	1.8187	0.0763	0.8035	0.1145	0.1561	0.0762	0.1152
TraesCS2B02G219100	32.6717	33.6117	34.9318	31.0611	32.5177	35.8262	28.2857	28.45	25.3411	32.6999	29.2164	27.2944	31.7842	37.3894	37.8444	29.4412	32.2167	35.8647
TraesCS6B02G225200	0.3511	1.6004	0.2778	1.3356	0.3913	0.2108	0.8787	4.52	3.7386	0.5588	0.5841	0.9559	1.7163	0.9436	1.0333	1.2457	1.2898	1.6531
TraesCS1A02G061300	0	0	0	0	0	0	0	0	0.074	0	0	0	0.4733	0	0.0676	5.1857	3.3752	8.2334
TraesCS5B02G469800	1.717	1.4814	1.8286	1.9676	1.8229	1.7657	2.1908	2.2639	3.239	2.2792	2.3028	2.1831	2.2739	1.8534	1.8483	2.0419	2.6764	2.0094
TraesCS3A02G203700	13.2106	12.9195	13.3913	10.3528	13.0543	13.4648	12.8918	12.4371	11.5822	12.1029	10.5515	12.4215	10.7984	11.1338	13.5883	10.817	11.1452	11.2274
TraesCS7D02G367100	1.8953	1.928	1.9222	2.5816	2.1726	2.0732	2.2125	2.9079	2.6904	1.9674	3.1171	3.3574	2.2896	1.9496	1.5366	2.6838	2.8184	2.8516
TraesCS6A02G405600	19.2494	10.9337	6.6125	12.6543	14.1481	9.5368	12.7979	8.4339	11.2363	5.54	7.4258	7.5667	2.2609	6.055	9.2	5.5946	6.4564	3.1666
TraesCS2A02G104700	5.312	4.7509	4.8843	4.3626	6.0426	5.3965	5.1402	4.2614	4.4533	6.934	5.1027	5.0508	6.3042	6.1731	6.7111	7.3223	6.7018	6.2944
TraesCS2B02G126500	112.964	134.688	142.029	130.593	115.201	137.169	116.484	114.724	102.127	94.757	100.079	104.099	102.511	122.427	109.243	93.1151	103.695	111.278
TraesCS4B02G094400	10.67	10.2552	9.7926	9.9434	11.503	10.8986	12.0466	11.4941	12.1188	11.5703	11.2827	11.3775	9.9954	9.979	12.2786	11.1897	11.3589	10.0936
TraesCS3B02G255700	0.9305	1.248	0.6568	1.4088	1.2594	1.2156	1.1671	1.4793	1.1149	0.2936	0.5891	0.5625	0.1018	0.4934	0.5769	0.295	0.1355	0.3416
TraesCS2D02G296600	1.3541	0.4428	1.2143	1.7172	2.1383	1.2563	1.0243	0.7535	0.8834	1.5704	1.1531	0.6685	1.6134	2.3454	2.1777	1.2375	1.1276	0.5683
TraesCS3A02G085200	33.3102	25.4626	21.7098	25.8945	39.7332	28.8228	28.6351	32.7899	28.253	32.3002	29.5812	32.0487	28.5385	29.2988	34.0981	33.6611	32.7819	28.9477
TraesCS3D02G186400	5.7297	6.1354	6.2726	5.8838	5.7531	6.1417	6.1516	6.5417	6.478	6.3977	6.2693	5.9802	7.8129	5.8491	6.3226	7.26	7.4952	8.4792
TraesCS2A02G140000	5.578	6.6294	7.0991	5.5821	5.8212	6.9151	5.5495	6.3577	5.6799	5.9845	5.3403	5.5378	5.2447	6.7356	6.6161	5.2456	5.828	5.773
TraesCS4B02G081500	13.0157	12.3914	16.9064	13.9915	24.989	13.4234	15.0546	17.1053	13.8425	24.8651	20.6032	19.2219	19.8722	25.7082	27.7114	18.9032	21.6956	19.7099
TraesCS2A02G380200	16.2472	15.2422	18.0296	12.0181	14.9009	15.4862	11.0996	10.0756	9.7312	6.6742	5.5996	6.1487	6.5891	7.1193	8.4471	5.7672	3.7468	7.1876
TraesCS6B02G358700	0.926	1.0358	0.9989	1.1279	1.3083	0.9043	0.8141	0.9944	1.1446	1.0048	1.0524	0.8572	1.3356	1.0042	1.1612	0.7869	1.1451	0.9935
TraesCS4A02G290100	6.5031	5.1878	4.7426	6.7192	11.024	9.9223	7.2604	7.8114	5.2009	17.2266	10.3541	9.852	14.1434	16.6598	15.7276	14.5599	15.7408	14.1759
TraesCS6A02G328200	2.1372	2.8876	2.6346	2.5696	1.8339	3.2548	2.8215	2.3935	4.1433	3.9361	2.4283	2.277	3.5314	3.4321	3.2426	4.8277	0.8635	4.6422
TraesCS3B02G085200	7.2846	7.3407	8.6984	5.6243	7.2787	6.7292	6.3238	5.329	5.418	6.069	4.7844	4.7087	4.4614	5.2979	6.0316	5.9209	4.7532	3.9065
TraesCS6B02G261200	10.2395	9.6591	8.0387	10.8593	12.8497	8.8833	9.8534	11.6813	11.291	13.0485	13.1736	11.2962	13.3611	10.8244	12.4411	9.6341	12.4509	10.622
TraesCS2D02G179500	8.6948	9.1201	7.899	8.4198	10.4267	9.5176	8.859	8.5295	9.421	9.5677	9.2425	8.9786	7.911	8.0469	9.0248	8.9953	9.7933	7.9491
TraesCS2A02G438900	1.8465	2.0549	1.7222	1.52	1.7802	1.8033	2.1033	1.8026	1.9654	1.7845	1.7045	1.7793	1.3703	1.635	1.6305	1.5889	1.9944	2.1075
TraesCS2D02G432400	2.0703	1.9988	1.7444	2.1368	2.6485	2.5812	2.4393	2.5379	2.8951	2.0829	2.1512	1.9709	2.3054	1.7788	2.1941	2.0234	2.6048	2.4847
TraesCS5D02G157100	1.9593	2.1573	1.9593	2.396	2.0458	2.4855	1.588	2.5588	1.7608	1.9708	1.6418	1.9988	1.1435	2.1494	1.9649	1.279	2.1049	1.8701
TraesCS5B02G280700	4.6616	2.9441	1.6566	2.9153	2.9889	3.1637	2.5239	3.0796	1.9747	0.9504	5.6751	3.0857	1.1413	1.3273	1.0726	1.1555	1.3218	0.85
TraesCS7D02G430400	0.8484	1.2105	0.8892	0.9903	1.1692	0.8944	1.3127	1.7524	0.9434	1.1926	0.8093	1.1066	1.4129	0.9674	1.1715	1.2687	0.9978	1.2486
TraesCS5A02G322300	13.6674	7.4357	11.8441	6.5542	11.1177	7.6187	11.7106	6.462	3.5028	5.4389	26.6177	16.196	29.7129	14.1484	2.1207	16.8643	14.4489	9.5377
TraesCS3A02G116700	0.5696	0.4693	0.3502	0.8235	0.5828	0.8455	0.6678	1.1199	1.3377	1.123	0.9355	0.8226	0.6515	0.694	0.6921	0.7704	0.4879	0.7582
TraesCS3B02G360600	3.5766	3.1386	3.7986	3.0519	3.8504	3.3012	3.5036	3.5131	3.167	3.0656	4.3456	3.4471	3.9521	3.402	3.9021	4.3443	3.0435	3.3408
TraesCS5A02G011200	4.5187	4.683	4.7585	3.6301	3.8702	4.3107	4.1882	4.1908	4.7591	4.7248	3.6222	4.1712	3.2624	4.2428	4.1742	4.293	4.3507	3.7197
TraesCS2D02G226000	3.7784	3.2945	4.8672	2.449	2.0949	2.7914	3.2154	2.972	0.9449	0.8656	0.9576	2.0209	2.8012	1.0531	1.6379	2.5579	1.798	2.8193
TraesCS3A02G148500	3.3968	2.5223	2.3534	3.102	3.7954	2.1219	3.0071	3.0122	3.4034	2.8643	3.3093	2.6308	2.9629	3.1039	4.0627	2.3499	2.6806	2.3856
TraesCS7A02G408000	5.3489	5.6625	4.783	4.9867	4.5662	5.6012	5.5585	4.3222	6.5298	4.1969	4.9771	4.0691	3.8334	4.3177	4.2586	2.42	3.6384	3.8105
TraesCS4A02G474000	2.0669	2.7574	2.2043	1.553	1.4492	1.3423	1.6026	2.4345	2.2249	1.1985	1.8482	1.9708	1.0898	1.1851	1.2742	0.85	1.6967	0.7994
TraesCS5A02G392400	4.8469	5.255	4.8375	5.8997	5.6736	5.157	6.0303	6.2757	6.6481	6.5268	6.407	6.0156	7.0429	6.6399	6.3939	6.6015	6.8163	7.2695
TraesCS3A02G051200	0.6294	0.4172	0.0981	0.3883	0.4513	0.1894	0.6112	0.3471	0.8489	0.4439	0.8226	0.8031	0.8209	0.5182	0.8967	1.6479	1.0624	1.9736
TraesCS4A02G088400	0.2583	0.1843	0.2707	0.1117	0.2447	0.3268	0.3108	0.1307	0.2068	0.1588	0.6855	0.7825	0.9862	0.3786	0.5874	0.6437	2.1578	0.6758
TraesCS5B02G359400	32.0213	33.8012	31.5281	39.7541	31.3058	33.8619	35.6904	36.793	36.9363	37.4645	30.3548	31.636	30.1852	35.416	29.8252	32.476	36.1556	33.0049
TraesCS3B02G253700	22.6382	21.3384	17.9475	19.5152	25.7583	24.2423	22.2164	20.0789	20.0114	25.7965	22.2205	21.5214	22.8355	25.3399	27.4711	25.7613	25.8786	24.4203
TraesCS6A02G078600	8.2861	9.28	9.271	6.561	8.5822	9.2418	6.1577	6.3214	5.1512	5.7857	4.5558	5.0858	4.1757	6.4009	7.6822	4.5557	5.0851	4.5424
TraesCS7D02G432800	33.642	45.4586	41.5897	36.5839	27.8533	31.5487	27.7189	42.9482	43.2317	25.3462	23.8092	40.7896	35.4356	32.7592	33.8207	37.1606	38.8284	37.1346
TraesCS1A02G002500	4.4978	3.7209	5.4153	3.569	3.7391	3.0598	3.6399	3.9299	4.0367	3.1084	3.2421	3.1759	3.3624	2.5843	4.3744	2.7715	3.1066	2.8836
TraesCS6B02G230800	12.0153	11.2764	9.4559	10.4608	12.5016	11.0635	11.3782	11.8599	13.9554	13.5248	12.6412	12.4779	8.8999	10.2384	12.758	8.7591	10.1318	8.0388
TraesCS1B02G424700	20.9782	14.996	18.1883	18.2318	28.034	19.4093	18.522	20.1649	15.3219	10.6417	11.8703	12.0126	11.7434	11.707	19.4193	10.7172	9.3771	10.1771
TraesCS2A02G308300	7.621	6.7659	6.5709	8.6693	9.4654	8.8462	9.678	10.4233	8.8967	8.9781	10.4571	10.0799	8.8858	9.1386	9.562	7.7116	9.1531	9.3105
TraesCS3A02G378100	11.1998	9.5094	7.7618	17.2532	13.4993	14.036	16.9441	15.3931	17.859	15.5084	16.5515	13.0872	14.6026	15.4294	15.2233	12.2492	12.8105	12.8472
TraesCS4A02G103600	18.0717	19.7669	22.084	22.1765	18.5522	21.2565	21.5598	21.4877	22.4565	22.356	19.2764	19.5911	20.5074	21.4336	19.0732	18.1137	20.4425	21.1693
TraesCS5B02G363900	6.5447	7.7717	6.3489	6.234	6.9115	6.8851	7.0448	8.1381	7.2765	5.9627	6.5359	6.9105	5.8486	5.8373	6.5915	5.652	6.5998	6.0177
TraesCS4D02G195200	1.187	1.6272	1.389	0.9553	0.9805	1.0307	1.0361	0.8468	1.6232	0.1912	0.7915	0.7607	0.3128	0.3136	0.5983	0.4312	0.3802	0.6433
TraesCS6A02G234100	3.4495	3.5456	2.7811	4.6075	5.1299	4.8283	5.2897	4.9378	5.2395	5.8703	6.0896	6.2338	5.6961	5.0523	6.3785	4.6055	5.9549	5.1933
TraesCS5B02G327700	0.888	0.9741	0.9999	1.0807	1.2394	1.1781	1.0653	0.9918	0.9997	1.1903	0.7492	0.822	0.9044	0.8298	0.7848	1.1431	1.2097	0.8416
TraesCS6A02G145000	2.7284	2.2771	2.1579	2.3512	2.8278	1.9159	2.1237	1.9851	2.4191	2.7388	1.3754	1.521	1.7377	1.5801	1.9125	2.4384	1.5332	1.3964
TraesCS7B02G363000	0.4278	0.6743	0.4697	0.3487	0.6224	0.3402	0.5922	0.5667	0.5531	1.2106	0.9478	0.8061	0.8191	1.1634	1.4878	1.1309	1.5948	1.2091
TraesCS4A02G359500	9.9913	9.7011	9.4165	9.9197	12.1686	9.9413	11.7416	12.1055	11.5734	11.6019	11.8113	12.2183	12.4591	11.4211	13.0697	14.2105	14.9105	13.9504
TraesCS3A02G283800	3.9534	1.9663	10.78	1.5358	1.187	1.214	3.6855	0.5939	0.6811	1.1301	1.7274	1.9072	6.7921	1.4217	0.3482	12.6457	4.3719	10.2914
TraesCS6B02G192500	12.0879	13.2822	12.5688	11.8877	12.9287	13.5374	11.6195	11.9195	10.5851	12.107	10.5934	11.1633	10.5374	11.1807	10.766	10.043	11.2286	10.5709
TraesCS1B02G283900	15.2472	12.1757	10.4485	23.5806	17.7696	15.4831	20.5353	20.5276	21.0013	11.4076	19.1728	21.483	8.8164	9.1403	7.9705	10.0558	10.9604	8.4123
TraesCS2D02G218700	6.4965	1.4969	1.5631	1.5047	1.0631	0.5101	0.9442	1.3007	0.2525	0.3253	9.8793	21.4588	2.9378	0.774	0.1203	0.9024	7.3481	0.1816
TraesCS6B02G218500	0.9604	1.5508	1.0079	1.0539	1.2039	1.2748	1.3412	1.3017	1.5326	1.228	1.0246	1.5455	1.3863	1.4958	1.4653	1.3908	1.6083	1.9268
TraesCS2A02G386200	6.8874	5.2781	7.3881	2.1401	4.1897	3.8484	2.9047	1.9235	2.6231	8.2824	2.5173	2.4271	6.959	6.188	8.6535	7.0991	4.539	4.3818
TraesCS2B02G311600	4.6784	5.3775	4.6819	4.6427	3.7032	4.4503	4.4797	4.3388	4.6195	4.3251	4.2224	4.1663	4.4378	3.8882	4.4143	4.0591	4.4459	4.2077
TraesCS3A02G479500	4.0442	4.9116	6.2447	3.5717	4.1054	5.6727	4.4158	4.1079	3.5335	3.164	3.69	3.6992	5.0338	3.0625	4.0865	3.432	4.7682	5.6292
TraesCS4B02G267700	6.3025	5.7497	4.4488	5.3128	9.9407	7.7906	5.4034	6.5778	4.8008	5.061	4.1411	4.0482	7.4875	7.2103	11.2293	8.2284	8.5251	7.7011
TraesCS7D02G507300	4.6178	4.7515	4.4678	5.467	4.9566	4.1494	4.9465	6.5138	5.1824	3.8855	5.1415	5.2164	4.6316	4.0504	3.9672	4.3678	4.8549	3.979
TraesCS7A02G126500	17.6642	15.4639	18.6545	13.4451	16.2454	16.0447	13.7865	12.3781	11.926	14.6393	14.2039	14.2507	16.3584	15.0519	16.2672	15.7827	14.814	15.8426
TraesCS4A02G481800	1.9277	2.267	2.0255	2.5304	2.1576	2.3742	2.3451	2.8752	2.5814	2.1136	1.7589	1.9097	1.7025	2.6664	2.5684	1.6381	1.6697	2.2002
TraesCS1B02G301600	9.4974	9.5713	8.3758	8.9271	10.4235	9.2248	10.1918	10.3063	11.3198	8.084	9.3434	10.0294	9.1011	8.4423	9.9455	9.3586	9.907	9.6441
TraesCS5D02G461000	1.6666	1.3673	1.3974	1.6859	1.78	1.8695	1.6475	1.8266	2.0311	2.5038	1.5483	1.1641	2.0038	2.2261	2.7344	1.9523	0.9868	2.2347
TraesCS2B02G401000	2.1945	2.0019	1.75	1.9828	2.0584	1.8527	2.0542	2.7475	2.5554	1.6966	1.9622	2.0111	1.5296	1.8284	2.4116	1.6646	1.7034	1.5592
TraesCS4B02G327800	2.6656	2.3242	4.6413	1.7047	1.4515	1.0896	1.1299	1.7144	0.8795	0.5034	2.5626	2.4959	2.5281	1.0888	0.2601	1.6707	3.7953	0.992
TraesCS4A02G105600	3.5261	2.8228	3.8292	2.4029	2.9953	2.4442	2.1461	1.8669	2.1814	3.0683	1.3313	1.9885	2.4146	1.9608	2.6435	2.2348	1.6273	1.1179
TraesCS4D02G006900	330.689	397.662	392.13	392.293	335.83	397.582	357.446	350.39	340.076	368.684	318.539	323.276	337.43	392.203	343.296	331.183	316.733	353.452
TraesCS7B02G280300	2.2262	2.8971	2.156	2.027	2.1767	2.4206	1.7317	2.1664	2.2888	1.8617	1.7468	2.1377	1.3687	1.3589	1.745	0.9305	1.642	1.4603
TraesCS5A02G539500	6.9166	8.1843	8.1715	6.1119	7.245	7.0167	6.7192	7.2468	7.5373	7.0722	5.8634	6.444	5.6479	6.3964	6.359	5.1445	5.5546	5.5289
TraesCS6B02G227100	2.4744	2.4272	1.8329	2.2483	2.7374	2.5778	2.4965	3.6794	3.1383	2.9391	3.0397	3.1863	2.5077	2.5141	2.7295	2.5899	2.8861	2.9093
TraesCS5A02G426300	19.662	22.402	18.4288	26.2054	21.9721	20.9794	26.1434	26.2667	30.7911	20.428	26.8956	25.8024	20.8668	20.604	19.2868	18.966	20.7484	21.8956
TraesCS7B02G164200	14.5111	16.5889	16.3681	18.5157	16.9534	16.4272	17.995	19.1243	16.3353	21.0586	17.4072	17.3575	15.0429	16.7989	13.926	14.1592	16.0902	16.2333
TraesCS3D02G464100	1.339	1.7826	1.1793	1.5768	1.6614	1.9078	1.3264	1.641	1.4507	1.9257	1.7454	1.4609	1.567	1.5424	1.9655	2.0687	2.0908	1.9068
TraesCS7D02G529800	1.3844	2.9747	2.3436	2.9783	2.7483	1.896	1.309	1.8953	1.516	1.0512	1.5339	0.7323	1.6495	1.4766	0.4418	2.0184	0.4117	2.6978
TraesCS6A02G238300	2.0073	0.6284	6.3193	0.853	1.7805	0.9114	1.6154	1.1883	0.7105	0.3715	0.8573	1.1861	7.1753	3.0228	0.4198	2.5761	3.4677	3.073
TraesCS5D02G103600	9.9973	10.3468	7.5388	9.5412	10.6297	11.0631	9.0625	11.458	10.2713	10.1606	10.5976	10.497	8.3342	10.0204	10.1468	8.6177	9.3959	8.3105
TraesCS6D02G315600	2.9897	2.2623	2.5442	4.0621	4.775	3.0907	3.7961	4.1194	2.3404	4.4578	3.5852	2.8466	2.6716	3.6733	2.9001	3.8252	4.5728	3.8412
TraesCS6A02G178400	32.5867	29.8141	30.4036	27.0337	34.6734	36.384	29.6785	26.9801	25.2657	32.8506	29.8268	27.9294	28.753	36.056	36.8914	32.7407	35.8316	35.1328
TraesCS3D02G331200	7.7315	7.5314	6.7128	6.375	7.209	6.6459	5.6481	5.9385	6.7844	8.3995	5.5273	6.1052	5.8388	6.5828	8.2112	7.4027	7.0833	5.7107
TraesCS1A02G244300	3.4458	3.9671	2.0816	4.1801	4.1054	3.8669	4.819	3.6932	4.0181	4.068	4.1419	4.6224	4.4437	3.5493	5.844	3.9223	4.087	3.4517
TraesCS1B02G222500	11.7709	13.8216	15.6735	10.9381	11.5189	12.8752	12.4459	14.4658	12.5589	10.3485	12.4508	14.5643	9.258	11.3769	11.7085	8.9028	10.4162	9.2655
TraesCS5B02G157300	6.6729	7.2556	7.9717	3.8785	3.6295	4.2746	5.6419	7.4165	4.3705	2.3885	12.1771	11.6189	4.6222	3.3529	3.4069	2.2909	6.0955	2.715
TraesCS2B02G268100	14.285	16.1101	21.113	12.6414	11.0712	10.5708	8.8846	10.8183	11.5229	3.2113	6.2926	6.4957	5.6247	4.6947	9.2921	2.9542	3.4753	4.5775
TraesCS2A02G147000	9.8104	8.3852	8.191	9.7891	9.9691	8.7291	10.3504	10.8542	10.0043	8.9932	9.726	10.9616	8.1516	8.1416	8.9498	8.6093	8.1287	6.3673
TraesCS1B02G307600	1.3471	1.3214	1.1814	1.5478	1.8674	1.5014	1.573	1.3248	1.7252	1.8436	2.021	1.565	1.1472	1.3284	1.2924	1.5121	1.7021	1.2034
TraesCS2D02G452000	14.6798	16.6622	19.2746	10.2888	12.1744	13.5684	9.0691	8.1822	5.6959	9.234	6.3464	7.2351	7.1644	11.9219	13.3612	6.7749	6.5652	7.0624
TraesCS7B02G327600	2.994	4.0999	2.8573	2.6565	1.5993	1.9575	1.881	4.6403	3.0675	1.0875	3.8503	3.1994	1.4545	0.8641	1.5799	1.2671	1.6136	1.6085
TraesCS1A02G038400	17.712	16.9344	17.079	14.8832	18.6357	18.5847	18.7999	16.5914	15.9535	18.9193	13.778	15.1313	15.9106	16.2636	18.7561	15.6539	14.7556	14.4067
TraesCS4B02G142500	4.3627	4.4711	3.5973	4.459	3.6091	3.0809	3.3247	4.1668	5.3205	3.3981	3.4162	3.1344	3.1421	2.421	2.1526	2.4696	3.4277	2.811
TraesCS3D02G403900	4.3564	3.5443	3.5085	3.0344	3.2535	2.9361	4.2282	3.8976	2.6581	5.2627	4.5009	5.5509	4.7174	5.2	3.1481	3.7471	3.9212	4.3675
TraesCS4B02G282900	0.9263	1.4476	1.3274	0.9407	0.7884	0.4515	0.475	0.7571	1.5209	0.6069	0.573	0.6976	2.5955	1.083	1.2484	2.5396	0.9385	1.9486
TraesCS3B02G403200	2.4592	2.692	2.2144	3.1751	3.557	2.6122	3.1117	2.3799	3.1854	2.8933	3.2194	3.1453	2.5374	2.6716	3.2799	2.2041	3.5192	2.7033
TraesCS5D02G134800	0.9873	0.9012	0.6192	0.313	1.4811	0.9287	0.8298	0.7757	0.5099	0.8614	1.2386	1.0028	0.7475	1.0196	1.1639	0.7519	0.3548	0.37
TraesCS5D02G020900	361.802	361.33	372.365	452.069	335.473	265.759	375.551	477.349	509.56	204.411	368.958	461.522	342.107	275.839	298.349	212.518	230.957	319.085
TraesCS2A02G365600	1.2156	1.3784	1.1036	1.4531	1.4581	1.4485	1.3076	1.1997	2.1498	3.0609	1.8926	1.8789	1.166	1.6885	1.7138	1.9263	2.5771	1.1936
TraesCS3D02G062400	5.7409	5.6315	4.6344	5.4227	6.9067	5.7289	5.2512	6.5135	5.4152	6.7017	6.1832	5.9901	6.1087	6.2834	6.8303	6.2834	6.108	5.7223
TraesCS6D02G173100	4.6463	4.4305	4.1167	3.0434	5.3783	5.0449	5.1288	5.4037	3.9792	5.2618	4.3514	4.819	5.969	5.269	6.297	6.0795	5.8927	5.4306
TraesCS1D02G131200	9.3522	7.1074	7.8956	9.8196	11.3064	9.3101	10.0031	8.8451	10.2277	8.6467	12.2928	11.2074	8.978	7.9743	8.7074	5.7968	7.4045	7.9116
TraesCS7D02G239200	1.3618	1.6617	1.3722	3.2065	1.7466	1.3251	3.5961	11.3822	2.8603	1.2038	5.3339	10.9768	1.1576	1.7557	2.8341	0.9562	2.1782	1.3443
TraesCS3B02G131300	0.7798	4.1592	0.2341	0.3245	0.0924	0.9495	0.6452	0.4972	0.0954	1.2246	0.1779	0.2256	0.2178	1.0479	0.1306	6.2356	0.6523	2.104
TraesCS3B02G070300	7.5973	8.5765	7.8092	9.7489	8.465	8.8992	10.0933	8.463	8.9089	9.2292	9.0619	10.2743	8.5908	8.8789	8.0204	7.176	8.0472	8.3217
TraesCS7D02G277900	6.7516	7.3465	7.3031	7.435	6.8559	6.3537	7.2084	7.7198	6.0016	6.0064	5.8544	6.7467	5.5673	6.9501	7.071	5.5097	6.8551	6.5616
TraesCS7B02G207500	30.6372	32.2781	33.0935	36.7774	31.6465	34.9554	35.4286	34.604	35.8744	29.7852	27.1691	26.5024	24.8385	30.0645	28.5614	25.6644	26.7074	28.7038
TraesCS2B02G456300	2.3882	2.0292	1.6159	1.9835	2.0556	2.0285	2.0515	1.8873	1.8597	2.2756	1.7647	1.8994	1.6833	1.5219	1.7431	1.5524	1.4556	1.9513
TraesCS7B02G130600	9.0846	10.3817	11.0559	16.0423	8.9516	7.9507	15.6623	19.2235	20.2391	21.8905	23.8999	21.4025	15.5329	24.9866	20.63	14.4186	18.0618	13.1954
TraesCS3B02G568500	6.0781	6.1488	7.1193	7.3714	6.2617	7.2741	6.4573	6.1106	6.0556	6.0773	5.3266	4.8943	5.2884	5.1135	5.8063	4.0815	5.1283	5.2414
TraesCS6A02G004600	10.7765	11.7197	8.271	9.768	9.1759	8.0894	7.8556	9.6421	12.1095	6.4997	7.2916	7.9251	6.9575	5.5859	10.3637	7.7807	7.9632	9.493
TraesCS2A02G117800	1.1391	1.4493	1.1487	1.4267	1.5068	1.3917	1.5997	2.2385	1.8763	1.4061	1.8112	1.8167	1.401	1.5965	1.2294	1.8245	2.0227	1.6129
TraesCS2D02G513500	3.0463	4.3616	3.7842	4.6094	2.9883	3.7255	4.1024	3.667	3.7337	3.5834	3.7622	3.2187	2.846	3.0876	2.8042	2.0388	3.3769	4.2481
TraesCS7D02G402200	3.9522	4.6395	4.2848	3.1941	4.1333	4.0273	3.3796	3.1345	3.1278	3.6004	2.739	3.2787	2.9142	3.0571	4.3608	3.533	3.3239	2.8359
TraesCS5D02G345800	2.6276	1.3787	2.642	1.0752	0.7816	1.1339	0.9823	0.7651	1.0763	0.9744	0.446	0.6222	0.3276	0.5475	0.9282	0.2513	0.1363	0.3298
TraesCS3A02G403900	12.434	7.9203	9.6642	10.1804	11.4659	8.3525	10.4168	7.6333	8.1786	6.4523	12.6205	14.1977	8.0715	6.9974	7.1617	7.3434	7.928	7.429
TraesCS6D02G138800	15.1581	16.2939	17.3749	18.828	16.4361	19.4727	17.4231	17.7721	15.7469	17.6675	16.2352	17.7873	18.914	20.0406	19.4204	19.0493	20.7081	21.7327
TraesCS3A02G391800	15.0313	15.3523	17.0817	13.8939	15.3922	16.8415	15.1871	14.2418	13.4908	18.0118	13.8829	14.4198	19.9267	17.8073	19.1614	18.7255	18.7957	20.3034
TraesCS5A02G162600	13.0552	12.7986	13.0681	13.2407	13.1975	14.6822	12.6543	12.5925	12.3019	15.6261	13.0227	14.0357	13.0194	14.1432	16.3775	14.4488	14.6979	13.5384
TraesCS6A02G367200	66.6036	72.1006	67.8786	85.3576	67.6507	75.4655	77.1799	77.9098	79.8126	77.7326	80.3698	77.6788	71.064	83.2415	72.7881	73.508	76.129	73.4963
TraesCS3D02G185400	6.3139	7.2257	7.3004	6.1818	7.3165	8.3559	6.8334	6.1283	6.9054	7.792	5.8174	6.9622	7.1358	8.3186	8.5448	7.4392	8.5744	8.0447
TraesCS3D02G543100	8.3939	10.2711	7.5659	9.9753	6.8379	8.0766	9.6716	10.5936	10.4665	8.7478	5.7639	8.2349	6.8051	7.7838	6.5719	8.6361	9.2343	8.5767
TraesCS1B02G022700	5.8436	5.5585	5.6428	4.9123	5.9281	6.2429	5.1208	5.0089	5.4151	5.5048	4.4163	4.8357	4.4176	5.2486	5.7748	4.8685	5.148	4.4063
TraesCS3A02G369000	7.2742	8.959	8.9193	5.5129	6.6296	10.2409	5.6663	4.8509	4.5647	6.4498	3.445	4.4251	5.221	6.8274	6.0969	5.3184	5.0068	8.1001
TraesCS1D02G278100	5.4307	5.5094	1.4383	14.633	6.4706	3.4569	12.6465	15.5353	17.5361	1.1616	5.9023	15.4054	1.7869	1.0769	6.6681	2.2969	15.3066	2.8697
TraesCS6B02G450700	6.6723	7.6457	6.9138	6.9721	7.1865	7.8836	7.5539	7.9085	8.2421	6.4773	8.0263	8.1154	6.3369	6.983	6.5095	7.0686	7.7819	7.6425
TraesCS3D02G119600	7.3352	8.0192	9.5572	7.8047	7.2857	8.4066	6.2802	6.6599	7.1101	6.4337	6.3413	7.2468	5.2743	5.9159	6.8429	5.8376	6.0841	6.4309
TraesCS3B02G203800	10.5467	10.0309	10.3182	10.9467	10.6414	10.9757	11.8538	10.2971	8.0388	9.283	9.2327	9.3671	7.2837	10.5798	8.6204	11.6721	10.5363	10.8517
TraesCS4D02G068400	8.9978	10.0161	9.1513	9.1631	7.5549	9.2333	8.884	8.8796	8.9995	10.6079	8.3369	8.5134	9.5334	9.4419	8.6611	8.6412	9.0661	9.264
TraesCS5B02G285100	2.4293	2.5395	1.5503	2.6478	1.9657	1.8425	1.8779	3.4863	3.6612	2.1935	4.0933	4.0708	3.5336	2.4147	2.1863	2.6415	3.4174	2.6633
TraesCS2B02G101900	0.5363	0.9206	0.5797	1.5621	0.6987	1.0262	1.0776	1.3989	1.312	0.6803	1.1622	0.6826	0.8986	0.6907	0.6589	0.5514	0.628	1.447
TraesCS5A02G058500	1.0055	0.8244	0.8796	1.4987	1.3935	1.0025	1.9725	2.1016	1.7476	1.3779	1.6843	1.6532	0.9254	0.9546	1.1934	1.111	1.2185	1.3767
TraesCS5A02G437800	11.8954	14.5302	10.1262	12.0172	12.3411	12.5037	12.4521	11.0129	11.1578	13.9581	11.9034	11.7723	11.291	12.7371	13.3815	15.0771	15.7277	14.5789
TraesCS6B02G230900	4.9675	5.0872	5.5078	5.2911	5.4211	5.6429	5.5703	5.3013	5.2086	5.5296	4.697	4.8311	5.4646	5.0967	6.3571	6.4826	6.4068	5.8635
TraesCS3A02G153300	1.2641	0.742	0.886	1.8232	0.9817	0.9421	1.2737	0.8456	1.1356	0.8912	1.0872	0.9304	0.8796	0.8819	0.9998	0.8523	0.98	1.0251
TraesCS6B02G335200	14.2326	12.8385	12.2823	12.5711	15.2165	14.0522	15.0112	14.107	12.6269	14.4239	14.5948	14.679	14.756	14.6117	18.2581	13.2435	15.4988	15.1001
TraesCS3B02G278600	7.251	6.6272	9.2334	6.0491	6.7607	6.9797	6.084	5.6613	6.6112	8.323	5.8182	5.4218	6.8557	6.8806	7.7094	6.6795	5.66	6.0763
TraesCS5D02G032900	4.8126	5.0733	6.0295	3.674	4.6935	5.1197	3.786	3.2016	3.1019	5.0603	2.7518	2.1859	4.2204	4.0242	4.5177	3.3779	2.9084	3.3819
TraesCS4D02G208300	5.1318	5.2059	5.2433	6.6428	8.3726	5.3766	5.2193	6.431	7.3858	6.6531	5.5504	5.075	6.8007	6.8068	8.3539	6.2	5.5616	5.1446
TraesCS5D02G383900	27.2626	27.218	26.4933	26.4276	28.7381	28.7138	27.6899	28.4502	26.9833	27.2356	23.3506	24.2627	26.6073	26.1713	30.5336	28.6059	30.1734	29.7292
TraesCS7A02G312500	5.4094	6.1405	6.423	5.8891	5.4798	6.865	6.4498	6.5786	5.7595	6.3621	5.0443	5.3067	5.0468	5.7759	5.4562	5.3168	5.9344	5.6607
TraesCSU02G111400	3.1279	2.7974	2.6237	2.7915	3.39	3.2563	3.1436	3.2201	3.2052	3.202	2.7919	2.878	2.3186	2.4669	3.3894	3.2112	2.7233	2.7077
TraesCS3D02G143700	1.6627	1.5921	1.4073	1.186	1.3878	1.1018	1.778	1.6705	1.6464	1.3008	1.1017	1.4842	1.4681	1.0817	1.4325	1.5015	1.5365	1.7624
TraesCS5B02G486900	6.0852	6.7803	6.3762	6.5338	6.549	6.6488	6.2551	7.4722	9.8554	7.2743	5.5716	6.32	8.1473	7.2564	12.825	5.2706	6.8861	6.1785
TraesCS3A02G107800	535.94	591.981	599.144	602.52	485.688	550.545	497.421	497.205	531.44	545.073	503.348	517.592	468.234	569.964	492.1	428.249	464.532	464.075
TraesCS5D02G137100	11.5289	14.6992	16.6538	15.9656	13.2117	12.4045	16.6168	16.6075	22.6027	14.5207	22.9379	21.9377	18.1845	14.9434	12.3394	17.4022	17.8466	18.6498
TraesCS3B02G377700	3.8028	4.9254	6.4382	3.3008	3.7079	3.9391	4.8525	3.8007	6.5392	3.5859	3.3687	3.1614	4.2231	3.5227	5.3768	4.1165	3.2612	7.1392
TraesCS4A02G267000	18.4929	17.0229	18.9479	24.6073	20.947	20.3182	22.3376	23.728	25.1625	18.571	19.9463	20.53	18.2253	17.9613	24.0187	20.2774	18.0643	21.1134
TraesCS5A02G307300	3.6155	3.0192	3.0594	2.4835	3.5544	2.8391	2.6199	2.7669	2.7576	3.3115	2.7491	2.5266	3.0673	2.9005	3.6421	3.3151	2.8938	3.1827
TraesCS7B02G425100	3.5783	1.053	1.5815	2.1782	1.424	0.7304	6.564	1.8584	0.2801	1.5908	0.2612	0.7287	2.4942	1.2182	1.3428	13.0812	4.2144	3.4758
TraesCS7A02G528500	1.8387	2.3759	2.429	2.2868	2.4121	2.8048	2.6914	3.1153	3.166	3.4684	3.0488	2.324	4.1867	3.152	1.6428	3.0214	2.8078	2.878
TraesCS5A02G119600	5.448	6.6118	7.4499	5.6154	5.0058	5.6774	5.8222	5.8633	6.1743	5.0937	4.7166	5.1253	4.7553	4.8923	5.9317	4.8863	4.2391	4.8885
TraesCS1A02G005500	8.7958	6.7671	7.0048	9.4991	9.1954	7.1713	8.1538	8.6954	9.85	10.925	9.8853	8.2875	9.6816	10.2261	6.9202	9.9157	8.981	8.5877
TraesCS7B02G372300	5.4523	5.3606	5.4799	6.2133	5.2373	4.8137	5.6187	6.1052	6.9827	6.0949	5.9606	5.2682	5.0632	5.1211	5.2867	5.5914	5.5821	4.6439
TraesCS1B02G389000	25.9983	29.6644	26.2799	31.0807	27.113	26.9677	27.2289	26.2881	28.0911	23.7298	20.0974	24.4011	25.2496	25.8802	26.7774	27.6377	28.5125	28.0104
TraesCS1D02G238700	4.1614	3.8853	4.6164	3.8943	3.2381	3.2561	2.797	3.7973	4.0558	3.0768	2.2797	3.0013	2.2551	2.216	3.4717	2.3827	1.8565	1.3979
TraesCS4B02G133700	3.1466	2.7376	3.5928	2.2467	3.3615	3.1139	2.9408	3.3411	3.1594	2.6619	2.0971	2.9381	2.5511	2.1654	3.3166	2.3005	2.1727	1.8046
TraesCS4D02G006200	2.7514	2.0496	1.9876	2.8333	2.9401	2.1304	2.5429	3.3959	3.2795	3.5987	3.9828	3.5045	4.9729	3.7253	2.3289	3.0817	4.0054	3.6468
TraesCS1A02G066900	2.1798	1.5299	1.7438	2.0906	2.5838	2.6993	2.3888	2.2584	2.74	3.4729	3.6949	2.6257	2.1028	2.6393	2.738	2.3339	2.8156	3.1991
TraesCS4B02G056600	6.8228	3.5186	11.2902	1.9133	2.5716	2.0738	1.2379	0.6614	0.7187	0.1543	4.2538	4.8083	6.0209	2.0693	0.2663	3.2101	4.2451	1.3115
TraesCS3A02G254200	3.0331	2.5843	2.8309	4.0882	3.3993	3.811	3.5072	3.8578	4.1893	3.4841	3.8903	3.6902	2.8809	3.2299	3.7011	3.6432	3.5259	4.1621
TraesCS5B02G322700	0.2218	0.2559	0.3008	0.2978	0.6797	0.5809	0.5427	0.4234	0.3063	1.122	0.8331	0.6521	1.3172	1.2271	0.6293	1.0252	0.8496	0.8564
TraesCS7B02G079500	0.2425	0.9514	0.233	0.1812	0.0492	0.1928	0.1146	0.1124	0.0508	0.0502	0.9482	1.3628	0.6655	0.481	0.0155	0.8547	3.5851	0.0935
TraesCS2B02G169700	9.8546	4.9015	8.7619	5.1116	6.1274	4.7465	6.6786	4.1274	4.5592	7.4213	8.6471	7.0441	9.6497	7.5205	3.5325	7.3357	7.7821	6.6831
TraesCS3B02G213500	59.4942	64.1249	63.1362	73.3013	64.0394	73.982	71.7798	67.4316	68.5712	71.2577	73.2437	66.8857	74.903	74.4489	70.0955	73.7787	78.1523	81.03
TraesCS3B02G142100	24.288	24.964	26.6113	27.3056	24.8199	25.1962	28.3698	27.3256	27.761	28.8039	27.6332	26.9757	27.227	26.2115	26.1029	25.5176	28.5759	29.2751
TraesCS7B02G173900	9.3242	8.9503	8.9998	9.7647	11.6755	10.4921	9.5997	8.8859	7.1681	9.9911	8.7031	9.3321	10.4378	8.5072	8.5733	9.696	9.122	10.5822
TraesCS5D02G425000	0.8542	2.3042	0.6566	1.4624	0.9307	1.7038	1.3731	1.1883	0.7941	1.2795	2.3381	0.8698	0.4962	0.4592	1.679	1.171	0.724	1.0755
TraesCS4B02G276600	2.5258	2.8905	2.3224	2.9706	4.9277	3.3512	2.9018	3.0099	2.6709	1.5355	1.3629	1.3325	1.796	1.4356	3.749	1.5513	1.6478	2.003
TraesCS6A02G102500	5.7656	5.9968	5.7826	5.7343	5.992	5.9554	5.641	5.4058	5.5492	5.4396	5.0587	5.4543	4.4082	5.2788	5.3209	4.3445	4.5047	5.0718
TraesCS4D02G017000	5.9609	6.6975	6.0923	6.8666	8.0667	7.6014	8.8812	10.0874	8.1803	9.0773	8.6784	9.2884	8.5739	8.532	8.5511	9.5281	9.8001	6.9952
TraesCS1B02G427700	1.1893	1.0126	0.539	0.8324	0.978	1.0618	1.1458	1.2695	0.9882	1.1277	1.5561	1.7657	1.2433	1.146	0.6015	1.087	1.2414	1.0091
TraesCS3A02G120900	8.3466	7.7924	7.2456	8.2519	9.6309	9.1475	8.4691	8.567	9.8155	7.9721	8.1724	8.393	6.9354	7.0733	8.6131	7.327	8.3073	8.78
TraesCS5B02G207900	5.0682	3.2105	5.5183	3.5662	3.9891	3.3239	3.6205	2.9101	2.7208	2.3493	2.8558	3.2577	3.805	2.9109	3.563	4.857	3.8841	3.3008
TraesCS2A02G185900	1.3603	1.3006	1.3235	1.3757	1.5173	1.4218	1.5631	1.5012	1.4323	2.2133	1.5083	1.3549	1.7234	2.0672	1.8154	1.7783	1.5978	1.6261
TraesCS3B02G228900	12.304	12.3181	12.4787	10.5987	12.5606	11.9998	12.3317	13.1002	12.5591	13.2651	11.2125	12.4357	11.0914	11.8151	14.708	11.3712	11.458	10.9555
TraesCS6B02G319900	3.9856	4.2832	4.7703	2.7298	3.3767	3.2559	2.5467	1.9428	1.7571	2.3926	1.4273	1.8636	1.799	1.8524	3.0262	1.3053	1.5535	1.7128
TraesCS1B02G340300	16.9872	19.1668	20.1268	21.1219	16.0949	17.0516	19.1651	19.9349	23.6615	17.8105	17.042	18.7781	17.8164	17.6095	15.5329	16.7819	16.0733	17.2904
TraesCS5A02G288300	3.9763	3.9518	4.3482	5.3245	5.2298	4.6842	5.1203	3.5907	4.1215	5.1322	4.7738	3.7536	4.6053	4.828	4.8382	3.8014	4.6215	5.1997
TraesCS6D02G353900	1.6422	1.4841	1.5033	1.5496	1.85	1.4156	1.1738	1.511	1.5944	1.9495	1.2271	1.3766	1.5253	1.367	2.1489	1.2054	1.3268	1.2677
TraesCS3D02G340400	2.5801	3.7536	2.0359	4.1137	1.8187	2.6828	2.6754	5.4215	3.1347	3.4933	9.3143	8.1691	2.0049	2.7024	1.7596	1.2758	5.7385	0.7847
TraesCS2B02G603100	6.6262	5.5027	13.8903	6.159	3.3888	4.3661	6.7638	4.4693	3.021	2.8017	1.9237	2.4745	7.9064	4.2163	4.0702	9.703	4.0982	10.5647
TraesCS7D02G313800	364.81	424.312	447.904	429.293	347.051	415.063	389.242	386.443	395.768	351.924	376.459	371.25	339.738	388.794	351.629	297.864	318.849	329.299
TraesCS7D02G070000	6.1737	7.0606	6.5361	6.9294	6.8197	6.7864	6.8751	7.6116	7.6734	7.0976	6.6476	6.9339	7.0074	6.6059	6.3656	5.2946	6.3569	6.5394
TraesCS5B02G496500	3.2524	3.5292	2.7101	5.037	3.5997	2.3499	2.8304	3.6303	4.8163	3.8943	2.8625	2.7177	3.3437	2.9139	3.2917	3.0513	3.2358	3.5723
TraesCS4A02G118500	3.6633	2.9878	2.966	3.4059	3.1589	3.0168	3.0746	2.6721	4.1486	4.1768	4.3189	3.8864	3.7885	2.8394	3.7143	3.3855	4.0397	3.3317
TraesCS6A02G205500	9.8541	9.8754	10.6153	11.1575	10.9262	10.8968	12.6251	11.6577	11.6465	13.3024	12.4682	12.2943	13.2787	12.9177	12.3107	13.5151	15.1357	13.684
TraesCS1A02G357200	2.9475	3.4143	3.8855	2.4111	2.421	3.0239	3.2912	3.2841	2.6776	2.2555	2.001	2.6168	2.3553	2.9652	2.8762	2.6846	2.8722	2.6872
TraesCS1D02G061100	1.6608	2.2369	1.8617	2.1563	1.636	1.4308	1.8571	2.176	2.4121	2.0127	1.4793	1.33	1.5902	1.8422	1.6959	1.7588	1.7288	2.2288
TraesCS7B02G354300	1.9849	1.9094	1.7225	1.425	1.3832	1.7702	1.3683	1.6627	1.6416	1.7327	1.3203	1.3158	1.2359	1.3997	1.4416	1.2991	1.154	1.29
TraesCS2A02G401700	2.0329	3.0679	4.0867	1.3981	1.126	1.7119	0.8872	1.1892	1.0406	4.0502	1.541	1.4186	3.9128	4.9315	3.3253	2.401	2.8463	3.7692
TraesCS5A02G353800	1.5664	1.5522	1.3821	1.3682	1.6507	1.038	1.1486	1.2897	1.5954	2.5951	2.8001	2.7521	1.6855	1.3604	1.4138	1.0225	1.6258	0.9632
TraesCS2D02G203300	5.5529	3.5667	4.4084	3.764	3.9957	3.4766	4.2098	3.3606	2.844	4.1474	5.0892	3.4689	5.5701	3.9002	3.4696	7.8327	4.8111	4.5271
TraesCS5A02G425300	10.2884	9.9714	11.789	7.6076	9.3491	9.65	8.2137	7.2658	8.6411	8.534	6.0897	7.0908	6.4597	6.8993	10.1373	7.2632	6.7977	7.1201
TraesCS3B02G204200	8.4346	9.3607	9.7299	7.8334	8.5765	8.9453	8.2933	7.9042	9.3057	10.6076	6.9414	6.7771	8.6852	9.5174	10.2499	10.6457	9.68	10.2634
TraesCS6B02G176100	5.6703	5.3495	6.0728	5.2661	6.3995	5.9105	5.2354	4.8256	5.0102	7.0111	4.9911	5.7276	5.3354	6.2305	6.5264	5.7765	6.3984	5.6098
TraesCS2B02G217700	3.453	3.2795	3.4183	3.792	4.1888	3.2591	3.3169	3.3736	3.9259	3.1539	3.2599	3.3397	3.5851	3.4557	3.9768	2.9232	2.9919	3.1011
TraesCS7D02G345300	21.4463	17.9249	21.3175	25.8606	21.1097	21.3796	24.3738	21.7155	19.8987	21.8008	22.8648	23.3262	30.6309	22.1604	15.1885	30.0138	26.5742	32.1407
TraesCS4B02G046800	0.9548	1.1518	1.4876	1.1413	1.0269	1.4006	1.0736	0.6701	1.1995	1.3343	1.0243	1.0989	0.957	1.2832	1.1644	1.0377	0.7598	1.0676
TraesCS2A02G550900	4.0279	3.5823	3.3669	3.1925	4.198	3.2013	3.6436	2.6647	3.2846	4.1782	2.6094	2.1999	4.3913	3.0433	3.8987	3.0185	2.2641	2.2702
TraesCS1B02G261800	2.5775	2.8491	1.8665	4.976	4.7383	4.2828	7.7842	5.0662	6.889	5.3722	5.3353	5.0924	4.2284	4.7217	3.8496	3.9904	4.3419	3.5118
TraesCS6B02G192200	11.4329	11.3139	11.3448	12.5468	12.1301	12.5599	12.8144	12.7826	13.4169	11.704	13.9177	13.0125	10.1008	11.147	11.3614	11.6741	12.0661	11.0736
TraesCS7A02G338700	2.0187	1.9252	2.0473	2.0267	1.8595	2.0549	2.2269	1.9762	2.0029	2.6283	2.0721	2.0764	2.28	2.2607	1.7786	2.5111	3.0269	2.4964
TraesCS7D02G226900	3.3224	3.6351	3.2228	4.2234	3.9954	5.0385	5.8601	5.2441	4.6892	7.2553	6.9956	5.3231	9.3923	8.5004	9.0481	7.7661	8.38	7.3267
TraesCS2A02G230000	1.0876	0.91	1.1987	0.9127	1.1063	0.7123	0.7713	0.89	1.0017	1.0975	0.5983	0.6367	0.8004	0.8598	1.2004	0.5701	0.528	0.633
TraesCS1B02G263400	1.6099	1.3536	1.9334	1.5038	1.8658	1.2402	2.0387	2.0262	2.152	1.3752	1.3246	1.6765	1.3487	1.3908	1.798	1.2085	1.4877	1.6935
TraesCS6A02G035800	24.837	26.9555	24.9379	23.2834	23.5477	24.5318	21.4919	21.3653	18.2601	26.2595	21.227	23.1868	21.8328	25.9845	21.235	25.7065	26.5288	23.8983
TraesCS1A02G136600	4.4883	4.5846	4.147	4.4955	4.3153	5.3187	3.7557	5.0344	4.9103	5.4893	4.4577	4.8657	4.0701	4.8159	5.2404	3.9567	4.8079	3.5485
TraesCS5D02G544000	47.2475	50.4278	48.2572	50.8732	49.4488	46.8915	48.1371	48.4332	52.7	50.7924	50.6416	51.2554	47.2337	48.2191	43.8943	42.3587	47.2044	46.4006
TraesCS5A02G099300	2.6776	2.8568	2.2036	2.5873	2.4763	2.7019	2.5722	2.9483	3.1422	3.5775	3.0466	2.6663	2.5835	2.5996	3.1739	2.6811	3.3218	2.744
TraesCS7B02G177100	9.7772	9.5657	11.3386	10.8732	9.939	11.1023	11.219	11.8185	11.0749	10.0026	10.6285	11.9263	8.5779	9.3411	10.8967	9.4939	10.7567	11.4498
TraesCS4B02G254300	0.8166	0.8468	1.0311	1.0984	1.0942	0.8874	1.2133	1.4389	1.3812	1.1161	1.075	0.9611	1.0007	1.1391	0.9276	1.0981	1.3218	1.0911
TraesCS6B02G300000	2.5618	2.8254	3.2064	3.0161	2.296	2.8136	2.9592	3.0565	3.2251	2.0877	2.249	2.4099	2.9204	2.5061	3.8726	2.6323	3.1135	3.2382
TraesCS5A02G502900	2.9881	1.7158	1.7156	1.8369	1.9335	2.1975	2.4119	2.7036	2.1752	3.0991	2.6267	2.8673	2.4097	2.6771	2.6698	2.4311	2.6661	3.3429
TraesCS1D02G035000	9.776	11.8875	10.9942	11.1405	7.7258	8.819	9.8401	9.526	12.0352	8.5335	7.8922	8.5492	9.0984	9.6867	7.8087	7.4934	7.4764	8.5088
TraesCS6A02G181100	22.2541	22.5221	21.8336	22.9562	23.4847	23.5739	23.555	20.4078	20.8832	24.1286	22.5908	21.2925	20.4063	23.2606	22.381	19.2252	20.2633	20.0151
TraesCS7A02G095300	2.8323	4.2908	3.6069	2.5504	2.5565	3.032	2.3453	1.9429	2.3452	2.4781	2.0185	2.1875	1.6924	2.027	2.5156	2.0677	2.0635	2.3514
TraesCS2B02G356200	1.0407	1.1229	1.4748	0.6434	0.7395	0.8569	0.5289	0.3137	0.4837	0.9932	0.2611	0.3372	0.7672	1.0139	1.0344	0.9868	0.8821	1.5327
TraesCS4B02G165900	2.4318	2.1541	2.9878	2.2008	3.128	2.0237	2.4109	2.6654	2.8124	3.86	2.2592	2.2375	2.5683	2.5616	3.3052	2.6131	2.1303	2.2932
TraesCS2B02G312000	151.662	180.311	187.345	196.195	154.586	183.361	168.415	168.936	169.966	185.802	171.462	169.702	175.471	190.857	164.155	154.535	174.184	184.611
TraesCS2A02G465400	5.2163	6.4523	6.2372	5.9018	6.3408	6.6876	7.0326	7.4958	7.3202	6.7171	5.6748	5.7043	6.1214	5.6363	5.6465	5.7757	6.6488	6.2768
TraesCS1B02G366900	3.9413	3.0712	2.9374	4.2741	6.1074	4.6134	4.5974	6.4906	5.1183	4.7701	5.3438	4.6714	4.1145	4.323	4.015	3.9386	4.4039	3.876
TraesCS6A02G401500	0.5977	0.8061	0.7178	1.1606	1.1561	0.9935	1.1067	1.5474	1.4134	1.1552	1.1134	0.9221	1.2462	1.004	0.7565	1.0241	0.8888	1.0751
TraesCS7D02G237500	4.9136	4.6849	4.6152	5.0988	5.7901	4.68	5.1472	5.2974	5.4009	6.305	5.2305	4.8544	5.5471	5.5551	6.5238	5.3334	5.6244	5.4962
TraesCS5A02G500500	0.9702	0.6921	1.4406	1.4261	1.1031	0.4091	2.6854	0.18	0.1554	0.1193	0.1449	0.3593	0.6621	0.2213	0.1261	1.0963	0.1731	0.2697
TraesCS4A02G093400	4.4363	4.6702	5.198	2.8944	5.2669	4.6931	3.1845	3.3994	2.9515	3.6077	2.6163	3.6184	2.925	3.6232	4.8217	3.0161	3.4755	3.0412
TraesCS6B02G269900	1.6225	2.0004	1.659	2.0812	2.0168	1.7401	2.1113	1.9051	2.7385	3.1505	2.6077	2.9075	2.9797	2.5739	2.8461	3.9588	3.6391	3.0926
TraesCS5A02G194000	14.0318	15.0023	12.911	16.3115	18.3594	16.1866	17.6202	16.4561	15.5473	19.6596	20.3222	17.5253	18.4439	20.553	16.4506	18.1162	21.2635	18.4961
TraesCS7A02G221700	13.6006	12.7442	11.5218	12.7564	13.1745	13.5995	12.7505	14.0918	14.7129	17.0796	15.0541	14.3475	11.4934	13.5741	13.1681	13.4561	15.9622	12.2909
TraesCS3B02G424800	1.1859	0.8277	1.0956	1.6593	1.2208	0.7723	1.0458	0.9095	1.5064	0.6832	0.6243	0.8761	0.7235	0.664	1.3652	1.1151	0.8343	0.8922
TraesCS4B02G341300	5.1813	4.6502	5.195	2.965	5.2249	4.438	3.3237	2.9509	3.1663	4.1763	2.913	3.2739	2.6897	4.1123	3.9858	2.8687	3.635	3.0261
TraesCS4A02G494800	5.1068	5.5852	5.1886	7.6207	6.6739	6.5895	5.7446	5.1989	5.2845	7.8853	6.4002	5.1078	7.0028	8.6772	8.7846	7.0008	7.2537	8.7373
TraesCS1A02G203900	2.6248	2.4522	1.8614	2.5757	2.0725	1.6815	2.1668	2.5116	3.2005	1.4294	2.2619	2.2948	1.8988	1.8104	4.8579	3.8839	2.4535	3.3912
TraesCS7A02G384500	3.2296	3.9334	3.6236	3.2469	3.9122	3.5895	3.9145	4.6234	4.7723	5.8025	5.3596	5.4777	5.8786	4.5343	4.6769	5.9229	8.0645	5.3805
TraesCS1D02G325100	1.4451	1.517	1.3641	2.0014	1.9457	1.4819	2.4932	2.8921	2.5802	3.4058	3.2154	2.6755	2.8547	2.3395	1.8801	2.5719	2.5788	2.1662
TraesCS4A02G037700	3.9557	4.2156	3.4487	3.7391	4.3263	4.055	4.6177	4.5971	4.5638	4.3657	3.9212	3.7296	3.5786	3.6096	5.1705	4.3739	4.2919	4.0628
TraesCS5B02G154400	22.6844	25.7836	28.6249	24.0088	19.5435	22.3916	22.3223	23.0561	25.2826	20.164	22.0215	22.3909	20.1771	20.4886	19.054	17.6941	19.1925	20.9003
TraesCSU02G109700	1.1648	1.2767	1.2242	0.6345	0.9482	0.832	0.4343	0.847	0.6261	0.8192	0.7385	0.9669	0.5229	0.583	0.3469	0.6797	1.1808	0.3836
TraesCS1A02G275700	1.0571	1.3977	1.5677	1.0273	0.6968	0.8742	0.4563	1.2362	1.6192	2.5764	1.9501	1.8296	3.06	2.759	4.1682	3.9696	5.3518	5.4774
TraesCS2B02G251500	2.359	1.9314	2.4628	1.2013	1.4783	1.0512	1.4578	1.5676	1.9631	1.0412	1.0677	0.9113	1.1453	0.7489	1.9252	0.9337	0.8452	0.6348
TraesCS3B02G551700	1.9129	2.3195	3.3185	1.1371	2.4669	2.2431	1.8088	1.8234	1.6119	0.7446	0.606	1.2297	0.9497	0.9997	0.8071	0.4128	0.6874	0.5735
TraesCS6A02G075300	0.2601	0.1623	0.4543	0.3148	0.4032	0.2632	0.2906	0.4385	0.4164	0.7083	0.4746	0.4815	0.6972	0.8685	0.6126	0.6698	1.4977	1.3396
TraesCS4B02G371800	5.8915	6.963	6.1715	7.121	6.5705	6.0352	7.5243	9.0305	9.6887	7.8289	8.8286	8.4268	9.7618	9.2369	7.0915	9.516	9.1625	7.4697
TraesCS6A02G180300	2.2508	2.3311	2.2832	1.8192	2.755	2.384	1.6716	1.8635	1.8717	2.0539	1.5689	1.2788	1.3381	1.5319	1.9161	1.2537	1.4825	1.8506
TraesCS7B02G258500	13.855	15.8322	11.5956	13.6979	11.2976	13.3616	11.929	14.67	10.8495	13.11	10.0722	12.6617	10.4399	14.4023	12.5658	15.0005	12.2757	10.7098
TraesCS4B02G373400	23.9644	26.9162	25.7978	29.3021	25.0883	25.4671	27.5709	32.1641	30.0648	21.468	27.3117	29.7669	24.1936	21.9168	24.4262	23.1572	25.0883	26.7306
TraesCS2B02G457200	1.7061	1.4121	1.9465	1.3945	1.9448	1.5828	2.571	1.2114	1.226	1.4942	1.7269	2.0235	2.0725	1.4091	0.9765	2.0221	2.426	1.99
TraesCS1A02G091400	4.1062	3.4391	4.4937	2.9377	4.2858	4.2509	3.5158	2.3487	2.6501	4.4281	2.7515	3.0219	3.7544	3.8033	4.0349	3.3781	3.1934	3.3441
TraesCS5B02G256200	19.9781	20.5671	21.4845	19.7248	20.6222	20.2167	17.8356	17.6346	17.8008	19.8956	17.2686	17.1679	16.3691	19.1706	19.6959	16.4741	19.058	18.9714
TraesCS7B02G042800	2.426	3.0239	2.3309	2.7325	2.5406	2.7162	2.3888	2.9859	2.5972	2.1683	2.0888	2.1951	1.9561	2.1163	3.121	2.2172	2.2623	2.3624
TraesCS7D02G145400	2.1187	1.8691	1.94	2.3126	2.2499	1.9261	2.6891	2.5847	3.1447	1.6765	2.0759	1.935	2.3635	1.7198	2.4266	1.9233	1.9411	2.0334
TraesCS6B02G346800	17.1796	16.7886	14.21	23.3423	19.0716	18.1954	22.6768	24.7975	23.3841	24.7171	24.3769	22.3203	31.7047	26.7709	22.2354	22.9803	26.565	30.2439
TraesCS5A02G302400	11.3972	12.9142	11.5119	13.814	10.7708	11.4008	12.0339	12.9956	13.7266	9.3342	12.5322	12.3629	12.1957	9.7134	11.7366	14.0216	13.011	16.2168
TraesCS1A02G415800	2.2807	3.0154	3.4775	2.5779	3.3197	1.748	2.8285	2.4677	4.027	4.2965	3.3778	3.4576	4.5636	4.2495	7.014	6.0417	6.6651	6.4808
TraesCS7A02G306600	20.5735	10.6438	24.3322	14.1741	16.5342	12.2565	15.3652	7.2447	1.8395	3.2802	5.8983	12.3067	15.2493	8.9166	5.6545	12.484	10.9952	7.2511
TraesCS2B02G041500	1.3019	1.4544	1.552	1.5822	1.2221	1.1631	1.4362	1.8335	2.0761	1.1883	1.1109	1.1605	1.6482	1.5768	1.4109	1.3	1.3337	1.2468
TraesCS7D02G088800	1.7842	0.05	0.0735	0.4606	4.4677	1.4661	2.5306	2.1511	1.6961	28.7467	13.3724	4.9077	11.9353	14.6375	0.5921	2.7953	9.7107	1.811
TraesCS2D02G157000	21.9914	22.8632	27.8663	16.2078	17.2495	19.6895	12.8972	13.0387	12.8117	16.5929	9.5014	10.2111	10.9503	15.2151	14.5907	8.5588	8.6987	10.5808
TraesCS3A02G357700	8.5877	7.6782	7.6983	9.3402	7.8251	8.3104	7.8676	7.488	7.7401	7.4655	7.6107	8.2349	6.6093	8.1539	7.9481	7.8296	8.2121	9.4421
TraesCS1A02G417400	4.221	4.1718	3.9573	3.1157	3.8299	3.5962	3.013	3.5712	3.3744	3.7337	2.7327	2.932	2.722	2.9635	4.5929	2.9997	3.1679	2.4237
TraesCS5B02G425400	0.4065	0.4237	0.1709	0.145	0.5537	0.4243	0.3844	0.2121	0.6464	0.7366	0.5796	0.4469	1.2714	1.0015	1.1123	1.5789	1.3148	1.5996
TraesCS3B02G083500	0.7905	0.8959	0.7646	0.8483	0.7085	0.7681	0.8686	1.0897	1.2805	0.6659	0.5897	0.7021	0.5918	0.5981	0.7015	0.5272	0.5862	0.7542
TraesCS4A02G031700	1.093	0.6855	0.8608	1.6361	1.0526	0.9642	1.2199	0.9306	1.9288	1.6971	1.3897	0.6635	1.7294	1.4448	1.713	1.785	1.7746	1.4343
TraesCS3A02G205000	2.9069	3.5044	2.1107	3.2501	3.3218	3.5615	3.2731	5.4741	5.4502	4.9967	6.0942	5.7926	4.2633	4.7911	5.1349	4.9279	5.0288	3.0934
TraesCS6B02G233700	6.7027	6.4531	6.583	4.5569	5.5391	5.3663	4.7181	4.996	5.6845	5.9619	3.6808	4.2629	5.5904	4.8485	5.9775	4.8892	4.5849	4.7557
TraesCS6B02G328500	3.1867	3.1538	1.6129	2.403	3.2565	2.8826	2.4213	2.5754	2.5337	2.5298	3.3438	3.4293	3.0613	2.2687	2.2676	3.1828	2.234	1.9551
TraesCS5D02G151400	3.6188	3.4418	3.5562	3.0885	4.1979	3.3063	3.5519	3.3561	3.4874	3.6569	3.2266	3.1971	3.8364	3.4517	4.1307	3.3701	4.2601	3.7497
TraesCS6A02G347500	8.0139	8.2387	8.204	8.5374	8.0572	8.6687	7.0978	7.1564	7.4141	9.25	7.1046	6.722	6.6611	8.9042	9.1613	6.8123	6.7288	6.468
TraesCS7B02G457500	1.5679	2.3582	1.406	6.6608	0.4952	1.4546	0.4942	1.9388	0.6137	1.0102	2.0982	0.9676	0.1868	1.1237	0.6537	0	1.4922	0.5641
TraesCS3D02G509000	3.9804	3.1594	3.9216	3.3812	4.2991	3.3358	3.9457	3.8136	3.2508	3.7391	5.3137	5.0817	6.227	4.2739	2.57	4.6837	3.5063	4.9554
TraesCS6A02G210700	11.8861	15.3998	15.055	12.6933	11.7416	14.2058	11.746	11.6036	11.0774	12.8978	10.519	9.9276	11.5003	13.2644	11.5514	10.3183	10.6318	13.3159
TraesCS5D02G211100	13.3802	12.867	14.1866	16.3953	14.8041	14.4473	16.482	18.8656	17.7438	15.3376	16.1606	17.5321	15.9687	16.2294	15.6524	16.2349	16.8512	16.3871
TraesCS6D02G294600	9.2851	9.8115	8.5947	9.5563	9.9275	8.6144	9.5862	9.8294	10.6373	8.1928	9.5809	9.2871	8.4391	7.6018	10.434	7.9821	8.4461	8.3985
TraesCS1A02G194500	2.4028	2.5013	1.3192	1.6324	1.5332	1.5013	1.391	1.3643	1.6315	1.7061	1.0738	1.6796	1.4899	1.1862	2.6288	1.4341	1.4001	0.838
TraesCS7A02G446100	1.0362	1.0164	1.7422	1.7246	0.8181	1.2016	0.4899	0.8809	1.8589	1.0848	1.4969	1.5187	2.0834	1.0057	0.4629	4.4981	2.0031	3.417
TraesCS1D02G428700	5.8454	5.2921	5.5556	4.1633	4.574	4.8465	4.4881	4.3269	4.9533	4.0998	3.1886	4.3355	2.5917	2.8969	4.8927	3.3419	3.1582	3.2564
TraesCS1A02G093800	31.0421	22.4912	23.6706	25.9627	28.0421	25.3711	33.8247	20.7464	18.6278	33.4605	47.0562	34.8783	43.8705	46.9108	27.4269	61.1375	49.2241	30.4893
TraesCS2A02G142700	8.3665	9.0359	7.6325	7.9574	8.7277	6.978	9.1096	9.4051	8.4352	8.8207	9.9471	10.1701	9.289	9.9942	8.9098	8.3413	8.8221	8.5888
TraesCS2B02G148900	103.82	49.9463	87.489	72.5813	77.5885	53.4329	81.5868	54.0404	33.2447	50.4741	118.632	102.405	177.096	91.1589	20.8021	108.669	93.8008	72.055
TraesCS2D02G115100	15.244	16.9761	18.2326	12.2891	13.7013	16.3465	10.5143	11.8862	10.4471	11.0997	9.7887	10.197	10.1236	12.8855	12.6405	8.922	9.4556	7.9351
TraesCS1D02G155600	25.6147	26.0007	24.8102	36.1761	25.8177	27.5688	31.8065	32.9051	36.2026	32.2216	33.1052	30.231	31.4672	32.8521	28.7534	28.1893	26.7252	31.5364
TraesCS4B02G135800	1.9775	2.057	1.5039	2.8184	2.0491	1.6795	3.1748	2.3881	2.9231	1.6513	1.8752	2.3781	1.2066	1.017	2.3433	1.1739	1.1887	1.1929
TraesCS3A02G434900	2.0842	1.3555	0.7618	1.5082	2.0176	2.417	2.3991	2.9624	2.7488	4.4444	6.0149	4.3409	3.3403	3.9171	4.1493	3.3747	3.9414	3.1784
TraesCS1D02G087400	1.1662	0.9386	0.9864	0.9196	1.0105	0.6658	0.8294	0.8597	0.8095	0.8766	0.6457	0.6551	0.6235	0.5983	0.944	0.4737	0.6047	0.5737
TraesCS6B02G025900	2.1046	2.8336	2.1411	1.9232	1.8963	1.9526	1.7949	2.392	2.4028	1.7748	2.0333	2.2157	2.3417	2.3107	2.0832	1.7537	2.0067	1.8743
TraesCS2D02G052200	14.7616	14.1257	8.5583	36.1738	11.0417	9.2196	24.7894	35.8593	18.7062	2.27	21.5304	25.3896	3.7621	3.286	4.617	2.3283	4.9491	3.4938
TraesCS3B02G429000	0.1253	0.0922	0.0301	0.1191	0.089	0.0291	0.0296	0.0581	0.0919	1.1501	5.1147	4.6384	0.1399	0.5611	0.2798	0.229	11.484	0.2535
TraesCS3A02G251000	1.9851	1.0598	1.8825	1.4111	1.4155	0.9304	1.4224	1.3424	1.5379	0.6145	1.3632	1.3543	0.8962	0.7457	0.8314	0.8126	0.6042	0.7253
TraesCS2D02G481100	0.8985	0.9351	0.7053	0.7608	0.7475	0.9352	1.0775	1.0772	0.8685	0.9107	0.8398	0.8114	1.0673	1.4332	1.1552	1.3318	1.0558	1.1037
TraesCS4D02G085200	0.2792	0.626	0.6706	0.2656	0.2645	0.1665	0.3017	0.3699	0.9172	0.212	0.1638	0.2585	0.7129	0.1787	0.3029	1.4763	0.8185	1.3811
TraesCS6D02G233200	4.6207	6.3119	5.2282	5.1881	5.2436	6.1171	5.1328	5.1572	5.4286	6.0011	4.651	4.7677	6.0223	6.4647	6.4707	6.4372	6.1428	6.4064
TraesCS7A02G531500	0.37	0.2807	0.3176	0.4035	0.6964	0.6545	0.4944	0.3752	0.3621	1.764	0.5086	0.2877	1.2255	1.3568	1.2077	0.6763	0.735	0.5191
TraesCS1B02G281000	37.8065	23.4997	26.5737	37.1843	35.9782	31.4481	43.0235	38.7269	33.7807	34.0856	78.2887	63.8736	63.2957	49.7449	33.3329	64.8463	49.3922	33.4416
TraesCS4B02G196500	2.1538	2.1225	1.964	2.1529	2.1068	2.0167	2.2534	2.0345	1.8052	1.9081	2.0835	2.1969	2.5752	1.8582	1.8887	2.0231	2.3043	2.26
TraesCS5D02G370400	8.8977	9.5259	8.0781	10.9605	11.0022	10.0732	11.0262	11.6508	12.1783	12.122	10.8098	10.9036	11.3227	10.2542	9.6133	9.7079	11.7334	10.1618
TraesCS4D02G148500	13.6673	13.284	11.0881	11.8687	12.4456	10.5908	10.8531	13.0814	13.9099	13.1481	11.9568	12.7822	8.706	10.5355	10.6604	7.1743	9.0133	7.9182
TraesCS4D02G010200	6.4352	6.4711	5.8797	6.4793	6.4983	6.1846	6.5361	7.1675	7.7058	7.0003	6.1526	6.6982	6.0671	5.6137	6.9257	6.1556	6.5178	5.8085
TraesCS5D02G155400	1.6142	1.7191	1.4512	1.1514	1.7478	1.8077	1.3954	1.1334	0.8688	1.482	1.2834	1.2381	1.0921	1.002	1.4525	1.0853	1.3065	1.2029
TraesCS1D02G255100	6.1023	3.0382	2.9677	4.4266	4.3701	3.6035	5.216	3.3926	3.4076	2.8881	3.6203	3.4483	1.8701	3.8473	2.2736	3.0907	2.2332	1.0314
TraesCS6D02G292600	1.7203	3.1269	2.4793	2.3581	3.4038	3.0044	3.2534	4.7395	3.6145	3.2274	2.8162	2.5293	3.0295	2.5386	2.4864	3.3294	3.7471	3.14
TraesCS3B02G255000	2.9716	2.699	2.5704	4.0744	4.139	3.4638	4.0346	4.1378	4.2085	5.6046	6.8903	5.6427	4.0778	4.3764	4.13	3.621	5.2951	3.9518
TraesCS6D02G052000	8.4583	9.0254	8.8513	9.1704	10.0807	9.2036	9.8519	10.7497	8.9582	11.9981	11.0524	11.2884	10.5551	11.3305	10.6153	10.6356	12.5159	10.4562
TraesCS3A02G136100	0.279	0.1866	0.3046	0.3619	0.0961	0.0471	0.06	0.2941	0.1241	0.049	0.5555	2.5947	0.3627	0.0909	0.0793	0.4984	1.9917	0.2167
TraesCS6A02G232200	3.5748	3.0445	3.5544	2.8465	1.7198	1.5169	2.0045	4.6903	2.7388	0.79	7.5601	8.2345	5.6461	2.1103	1.077	5.3057	5.6373	3.5391
TraesCS7B02G000100	4.3473	4.4293	3.6278	4.7422	4.2039	5.0416	4.6827	5.0189	5.1093	5.4033	5.5001	6.0158	4.746	5.1295	4.4147	4.4646	5.0984	4.3836
TraesCS4B02G295800	3.1569	2.8448	3.0434	3.6132	3.3459	3.4749	3.5719	3.6324	3.2568	3.7335	3.1929	3.2393	4.2555	3.5761	3.2891	4.1663	3.7524	3.9461
TraesCS5A02G295400	0.4208	0.1651	0.2426	0.2859	0.2734	0.2677	0.3183	0.3234	0.4001	0.1162	1.6128	1.4693	0.5587	0.4848	0.1934	0.5934	0.4399	0.1622
TraesCS6B02G146800	9.1896	9.8708	9.4474	9.1191	8.765	10.103	9.9782	10.1704	8.3182	12.3448	8.7203	10.1516	10.5526	12.5829	9.4696	12.2338	11.9846	10.5931
TraesCS3A02G455500	8.3092	9.5678	9.9568	9.0807	8.0822	8.7666	8.34	9.6885	8.7658	8.7664	7.6219	8.3469	9.4452	8.5053	7.705	8.4696	8.4879	9.8906
TraesCS1D02G201300	12.104	10.8964	12.3097	15.3426	13.9631	12.5845	16.1527	13.9344	16.3701	18.541	16.2329	16.4281	16.0369	16.2166	13.5428	17.5131	18.6969	19.1653
TraesCS3A02G148200	4.0686	4.1307	3.3716	4.6243	4.6548	4.3503	3.9336	4.1506	4.8573	4.4432	3.7773	4.3124	4.9447	4.0825	4.8166	4.2575	4.5467	4.3728
TraesCS5B02G491500	10.266	2.0749	3.9562	0.6438	4.1953	4.0295	0.9067	0.4447	0.3864	0.3271	29.6449	14.7771	3.0496	2.3246	0.3528	2.9384	8.3796	0.1522
TraesCS4A02G256100	1.1687	1.0795	0.7767	0.7966	1.1996	0.9397	1.1327	1.2465	0.9912	1.2989	0.8975	0.9647	0.8181	1.1867	1.1399	1.1571	0.9211	0.946
TraesCS2A02G527600	6.3452	5.7391	6.6254	4.1446	5.3488	4.216	4.9145	4.552	3.5155	3.1473	4.3847	4.4312	5.812	3.9793	5.0106	5.0485	5.0703	6.8482
TraesCS3D02G307000	1.1374	1.1935	0.7116	1.4088	1.5037	0.9816	1.3255	1.8643	1.9154	1.636	1.1826	1.1998	0.9218	1.4929	2.9068	1.4021	1.2744	1.4036
TraesCS5D02G157800	44.2902	41.6583	44.152	43.8828	47.2678	48.918	45.8113	41.4674	35.7436	49.3558	42.7486	46.0169	45.0064	49.9003	51.4215	46.5769	44.0585	43.6875
TraesCS4B02G281200	1.0966	1.0039	1.3579	2.3176	1.9163	1.266	2.2811	2.0339	2.1222	2.5198	1.8009	1.5339	2.1994	1.8775	1.6982	2.2938	2.3481	2.4108
TraesCS1B02G466300	1.8012	1.8122	1.7195	3.0859	2.4287	2.1639	3.188	3.3624	3.4575	3.794	2.9077	3.0142	2.8478	2.4517	2.7957	2.4271	3.1009	3.0635
TraesCSU02G077900	1.2533	1.4496	0.9166	1.4589	1.6306	1.7528	1.1851	1.1103	1.1715	1.6632	1.3654	1.2814	1.3708	1.3743	1.2535	1.5557	1.8026	1.1777
TraesCS7A02G025900	3.489	3.7404	3.9933	3.7717	3.5405	3.0424	4.0021	4.4027	3.8806	3.8509	3.3052	3.2298	3.5097	4.3215	3.5602	3.2409	3.6063	3.0008
TraesCS1B02G229500	13.5655	8.2285	13.3371	9.9479	12.7199	9.3944	12.7772	10.1396	8.3804	13.0932	12.0733	10.657	32.3529	20.9109	11.1952	29.4625	14.6245	17.8039
TraesCS2D02G410700	6.4129	6.5315	9.8528	7.6517	12.6448	10.1037	9.8195	8.2113	5.4981	4.2714	3.8086	3.1019	8.5962	5.2019	6.8008	6.1644	4.3043	6.0795
TraesCS5B02G111000	7.1992	6.9719	8.0421	5.6615	6.8466	7.5503	6.8787	7.1722	6.4639	6.5403	4.6089	5.5353	5.1843	5.2701	7.6666	5.6177	4.9355	4.4946
TraesCS2D02G238900	2.6311	3.2522	4.3252	3.1244	2.9108	3.6403	3.3938	4.7815	3.6313	3.4247	3.4692	3.4915	3.5744	3.3383	3.3155	3.2246	3.1346	3.9531
TraesCS2B02G381200	15.1191	17.4522	15.7573	20.1249	16.4754	17.593	19.4882	19.9632	24.2523	18.1849	19.5068	19.3841	16.128	17.6123	13.8682	19.204	19.2384	20.2488
TraesCS4A02G101500	0.3058	0.1154	0.0904	1.3425	0.535	0.3492	0.7786	0.5673	1.2201	2.3873	2.6617	2.3085	1.1142	1.7705	1.051	0.774	1.0495	0.529
TraesCS7B02G049200	0.604	0.5848	1.741	0.2984	0.4682	0.3712	0.356	0.4365	0.4836	0.2047	0.2219	0.2614	0.9253	0.3303	0.3715	1.3335	0.6789	1.5381
TraesCS4D02G183400	3.5437	2.8605	3.4463	3.1697	3.8547	3.4483	3.5553	3.7581	4.0712	3.843	2.9075	2.9549	3.2054	2.8985	4.7081	3.916	3.0845	3.0363
TraesCS2D02G327100	3.7515	3.9999	3.3432	4.8953	4.4301	4.3043	4.5925	5.1768	4.9302	4.9392	5.7876	3.7244	3.8545	4.1566	4.6472	4.6376	5.045	4.4661
TraesCS6B02G444700	18.0851	20.7743	20.7863	20.0463	18.3682	20.3853	19.9932	20.7383	20.8399	21.4964	19.0459	20.215	19.3484	20.9726	20.1905	17.455	20.3285	19.0778
TraesCS4B02G067100	3.5845	3.8962	3.4905	2.9946	3.2585	2.8761	4.4427	3.9981	4.4082	3.2769	3.3589	2.1523	2.9002	3.5151	6.6216	2.2577	3.2414	2.3961
TraesCS5A02G390500	19.5621	25.3646	21.202	15.9744	15.7275	15.1174	17.117	21.8798	24.3441	21.3476	15.8614	17.8466	25.7742	17.8577	16.3881	20.1277	15.7047	16.1833
TraesCS2B02G339600	3.3047	3.2988	3.357	4.8739	3.6829	3.4712	3.7718	5.3871	4.2596	3.8973	4.7156	4.6764	4.1501	3.6911	4.0583	3.8983	4.0137	4.2161
TraesCS5B02G379400	20.0611	17.081	16.7303	22.1427	25.3497	23.9183	23.7561	21.6895	22.3051	23.5437	29.7468	25.0027	24.0985	27.785	29.6397	28.9821	32.812	27.207
TraesCS2B02G262400	6.0739	5.8693	5.9553	5.2928	6.4193	5.845	5.8822	6.5666	6.9398	5.236	5.5317	6.5336	4.7405	5.391	5.4672	5.0341	4.7533	5.178
TraesCS1A02G054400	5.7479	6.8527	6.3237	7.5901	6.4367	6.0349	7.2607	8.353	8.4934	6.2927	6.4737	6.7401	7.1371	6.2186	6.4767	6.8184	7.5667	8.0255
TraesCS1A02G179400	6.9571	5.7354	2.9866	2.8861	2.6998	5.9739	3.1492	4.29	3.2953	3.7552	1.1143	1.336	7.6391	6.896	6.249	5.7832	2.5754	5.292
TraesCS7D02G507400	8.8323	9.5638	12.0818	5.8381	8.2717	9.802	5.6938	4.9228	4.5245	7.3184	4.903	4.9205	4.8801	6.4256	7.9043	5.6164	6.1523	5.573
TraesCS4B02G023800	3.5373	2.6338	3.6018	5.8205	5.7436	3.5314	4.805	4.279	4.7156	2.0994	5.2272	5.5524	4.4552	2.0381	5.4449	1.4583	1.5552	4.1842
TraesCS7D02G188000	5.496	4.5546	5.8723	4.7316	4.938	3.8682	6.3392	5.3607	4.4277	5.1513	7.5004	6.8421	10.1827	6.452	3.704	8.4003	7.3344	5.9657
TraesCS2D02G218000	15.9229	16.0574	15.753	17.5685	17.4764	19.2946	18.7578	19.6652	19.5155	16.7343	18.1366	18.0722	13.5365	15.1954	17.7832	14.9844	16.3286	16.625
TraesCS3B02G046500	1.8864	2.0719	2.2336	2.3753	1.8124	1.861	2.1228	2.1683	2.2879	2.3494	1.9393	1.6109	1.84	1.7971	2.1008	1.6633	1.8371	1.7802
TraesCS5A02G342400	0.1518	0.1985	0.0486	0	0.2397	0.0939	0.2871	0	0.0495	0.1467	0.0462	0	0.4069	0	0.4973	1.7572	0.6772	0.7281
TraesCS2B02G345500	5.1151	5.5226	4.8826	8.1189	5.4601	5.2849	7.8674	8.3942	9.1658	8.8275	10.0162	8.9014	8.8749	7.5585	5.6682	9.2129	10.4762	9.3354
TraesCS7A02G341300	3.7661	3.704	4.1162	3.5535	3.7665	3.836	3.4857	4.0564	3.4708	3.5626	3.3908	3.2926	3.4278	2.9278	3.2224	2.8136	3.6269	3.6201
TraesCS2A02G348000	13.0544	11.2352	10.2561	10.6412	16.6105	11.3648	10.5144	10.5112	9.9265	9.0341	6.3578	6.4345	10.7861	9.4562	9.8893	13.0415	9.6007	10.0395
TraesCS2A02G448300	17.194	9.8413	19.0838	11.2289	14.3385	6.6597	9.726	9.2418	11.1894	10.1203	15.5342	12.8521	19.546	13.2707	9.3713	16.0071	13.1258	11.6968
TraesCS3B02G208200	4.4295	3.7121	3.9826	4.2233	4.1657	3.2267	4.3228	3.7631	3.671	4.1117	3.5726	3.2905	4.8771	4.0468	4.9055	4.9278	4.645	4.2593
TraesCS5B02G179900	3.4985	3.8424	3.5337	3.8678	4.1505	3.8006	3.7463	3.619	3.4235	4.2191	4.0652	3.8614	3.8078	3.5496	3.5399	3.9762	3.535	3.2272
TraesCS6A02G036600	12.9221	11.325	7.836	22.4651	36.6297	12.9713	40.4615	87.2295	90.3814	185.791	386.187	305.916	112.731	130.1	37.1916	63.3076	250.059	84.3074
TraesCS7A02G278000	1.8244	2.0134	3.0019	1.9738	2.1824	2.8352	1.8329	2.5169	2.8342	3.0636	4.4114	2.3011	2.3029	2.4314	2.2617	2.6261	3.215	2.1126
TraesCS5A02G181500	2.8252	3.3256	2.5708	3.0665	2.6926	2.5749	3.19	3.1751	3.5941	1.9434	2.6991	2.5538	2.2425	1.8314	3.3706	1.9593	1.7497	1.9132
TraesCS3A02G214100	26.4812	31.781	31.6162	18.5336	22.3923	20.192	22.1831	24.961	21.8671	17.6598	29.1323	27.5508	34.7165	23.7691	19.1249	27.4713	27.8911	19.6971
TraesCS7B02G205800	1.461	1.4177	0.8151	1.1206	1.3694	1.166	0.8021	1.5298	1.2145	1.3816	1.1754	1.2507	0.8564	1.1119	1.558	0.8902	1.2895	1.1162
TraesCS3B02G072200	27.9189	30.351	33.4335	35.1086	29.5203	32.1372	31.9371	28.3083	27.6583	18.3587	29.8334	29.8546	14.6608	20.9644	19.7242	13.823	16.6025	13.4481
TraesCS7D02G546100	4.117	4.8718	4.5364	2.9294	3.9748	2.4465	2.1583	3.794	5.1966	2.0851	2.6295	3.5796	1.155	1.5034	2.5656	1.7765	2.018	1.0733
TraesCS6B02G272000	6.0648	5.4171	4.3742	7.1595	6.9764	7.0295	7.1022	6.5697	8.0417	8.4503	8.353	6.9379	6.345	6.641	6.9165	7.3752	8.0508	7.1398
TraesCS2A02G372300	1.4239	0.7351	1.6561	3.5639	1.8462	1.9468	3.1179	4.0312	4.1802	2.8971	4.4447	3.885	1.4734	2.0143	1.3392	1.5068	3.4102	2.0895
TraesCS7D02G153200	11.6713	10.5784	7.6397	10.2676	9.1829	10.3427	9.487	4.22	4.6085	6.6182	7.9402	8.2137	7.736	5.7786	5.2953	8.1195	9.023	3.6218
TraesCS3D02G274900	5.3286	5.0064	5.635	5.8744	6.6715	5.8104	5.6438	6.7149	6.2387	6.5125	7.1272	6.0138	5.8209	6.7115	7.5897	5.6605	6.8151	6.8465
TraesCS4A02G107100	25.9767	15.8031	14.2422	2.8107	13.2318	16.3173	1.8027	3.4921	6.5298	0.0921	15.1344	10.5011	0.4685	1.153	0.6388	0.1742	2.4666	0.2143
TraesCS3B02G327600	3.5075	3.3642	3.0143	3.4565	2.8063	2.8022	2.8559	3.009	4.0425	3.2768	3.476	2.9854	2.7252	2.4965	3.1861	2.8138	2.4863	2.182
TraesCS1B02G245400	2.5698	1.7019	3.963	2.1328	1.6594	1.8982	2.6001	1.4117	1.2974	1.4079	1.3889	1.697	2.077	1.3051	0.9944	1.7801	1.4166	2.0462
TraesCS5A02G262500	74.5434	55.6065	39.7072	143.829	128.772	94.6306	124.88	153.201	129.968	70.0698	108.987	109.373	44.6525	71.8587	70.6547	37.7479	45.6534	46.365
TraesCS7A02G395500	1.3779	1.2902	0.9929	1.4595	1.4687	1.5689	1.7323	2.033	1.9	1.8159	1.743	1.2031	2.0149	1.4449	2.0286	1.6457	1.5927	1.7463
TraesCS1D02G280700	14.2381	11.4644	13.5565	12.1306	14.159	13.284	14.9192	14.8934	14.3489	18.7294	23.7136	22.2246	17.3901	18.2825	15.5737	17.8141	20.2615	13.2313
TraesCS1A02G218600	3.6606	0.8239	0.8552	3.0643	2.1618	0.8956	3.2598	2.023	0.2086	0.206	1.2582	6.3364	3.9322	2.8528	0.168	2.1654	2.2259	0.9246
TraesCS3A02G400000	14.7917	15.2509	12.3966	14.7473	10.753	11.7237	11.5119	16.2229	9.6954	5.0581	11.3384	17.9677	6.6529	5.9302	6.1766	5.7808	7.0171	5.4498
TraesCS2B02G248500	10.0515	10.3369	8.0478	8.5835	10.7524	10.4785	8.7378	12.3291	11.4225	12.691	10.6012	10.3052	10.6725	12.588	14.5332	9.8776	12.3917	8.7486
TraesCS4D02G189600	12.2658	14.2984	16.377	13.713	11.4213	13.3028	13.7078	13.4082	13.6437	11.1778	10.1435	12.0756	11.787	11.9827	12.1859	8.3501	7.8457	12.1717
TraesCS1B02G331800	25.4206	28.7949	22.2432	29.7184	31.6836	32.2879	29.6165	33.118	34.5741	26.0297	27.5434	30.1854	27.9901	28.0616	26.8358	24.8225	27.3388	24.8363
TraesCS3B02G512400	1.498	1.1132	1.0685	2.4178	1.6989	1.2845	1.5667	2.2944	2.0434	1.5135	1.9053	1.6809	1.9674	1.6064	1.6832	1.9291	2.5921	3.1233
TraesCS3D02G331900	4.5174	3.6314	4.2132	2.777	3.1318	2.7599	3.1046	3.2903	3.5688	3.1092	2.8752	3.5596	3.4855	2.0631	1.7129	2.5274	2.4478	2.0116
TraesCS2B02G268800	6.1987	5.6672	6.5223	5.804	5.2344	5.226	6.3733	4.3869	4.087	5.7812	6.183	5.9498	9.0673	6.373	4.5059	7.4581	6.7012	7.3504
TraesCS3B02G179300	1.4167	0.8091	0.8391	0.6645	0.8274	0.8822	0.6239	0.8819	0.6742	0.7033	0.8854	1.2037	0.5029	0.7824	0.8323	0.6119	0.5195	0.6022
TraesCS6A02G375700	24.6184	14.7422	23.6209	15.2172	24.8633	13.1512	17.1064	17.3526	12.0699	7.3107	18.9809	18.2656	24.7964	13.1796	10.781	20.5565	14.8128	19.1913
TraesCS6B02G104600	28.0253	27.5077	21.081	32.4525	28.6374	27.1753	31.6888	41.9408	26.819	21.8194	33.7985	39.1057	22.1261	18.8003	21.7228	22.0943	23.3694	20.8519
TraesCS4B02G193200	24.1792	23.8252	20.5323	24.432	31.1379	28.3076	30.8122	33.6456	29.0515	97.5857	92.1232	56.4808	62.9324	78.9576	31.589	45.2385	81.308	37.8511
TraesCS7A02G185900	2.1546	2.2264	1.6118	2.19	2.244	1.8311	2.0839	2.9591	2.4785	2.2094	2.4311	2.9232	2.4251	2.2987	2.1895	2.2998	2.7735	2.4555
TraesCS6B02G371600	1.8317	2.173	1.4231	2.0252	2.3495	2.184	2.1821	1.7969	2.1677	2.2303	1.6109	1.7078	1.7609	1.5818	2.186	1.4202	1.8467	1.9388
TraesCS6B02G337300	8.6353	7.3262	7.1375	8.564	8.9469	4.8661	7.26	6.9635	4.9276	1.8021	2.4201	2.963	1.8624	1.5902	3.2786	2.1689	2.1352	2.1165
TraesCS7B02G217600	3.9555	3.3735	2.9981	3.8561	4.3099	3.6697	4.1349	3.4136	3.9352	4.5448	3.7494	3.3056	3.8588	3.8194	4.614	3.3238	4.3821	3.4587
TraesCS4D02G263100	2.1533	2.7475	2.8466	1.9556	2.1782	2.0728	1.837	1.967	2.5507	1.596	1.8613	2.4129	1.1574	1.5665	1.4755	1.4944	1.9068	1.3542
TraesCS7A02G397900	7.8373	11.3226	10.2705	9.5078	7.855	9.2497	9.4523	10.9274	10.7735	9.0427	9.1454	10.2903	11.1487	10.8905	9.4318	10.9144	10.3463	10.765
TraesCS6D02G379900	3.3119	3.2152	2.8786	3.3529	3.5908	3.1676	3.5916	3.8473	4.1597	2.648	3.5982	3.3187	3.5927	2.9518	4.2632	2.2467	3.8232	3.3088
TraesCS1A02G311000	11.5202	11.6439	10.8931	8.8148	9.7039	10.4762	8.7345	8.6517	8.4289	6.8537	8.012	9.5937	6.7997	7.1034	10.8504	6.8011	7.2508	6.0771
TraesCS1D02G244600	1.5959	1.435	1.0478	1.2902	1.3356	1.0611	1.5844	1.9241	1.6137	1.6451	1.359	1.2065	1.1171	1.1676	2.0913	1.3126	1.4002	1.1483
TraesCS5B02G111700	10.5311	9.3943	9.2685	12.8274	11.3341	9.7056	11.7073	13.49	14.0404	11.1898	11.0529	11.5154	12.2706	12.2811	11.8317	12.6236	10.1334	12.9358
TraesCS7A02G038800	6.7648	4.7997	4.6218	4.8501	5.927	4.4437	5.5961	4.6336	5.6433	3.1059	5.1364	5.3576	3.5669	2.7437	3.886	3.4655	3.1745	3.2742
TraesCS3B02G244100	2.3134	2.0172	1.6758	2.113	2.3137	1.8056	1.2326	1.226	2.6411	1.6502	1.2062	0.8668	1.2141	1.2995	1.7389	1.1578	0.9993	0.8091
TraesCS1D02G282800	1.9463	1.9092	1.3021	1.8649	1.4343	1.6987	1.7313	1.3103	1.7917	1.7138	1.618	1.5882	1.1467	1.2787	1.52	1.344	1.2349	1.3745
TraesCS2B02G444600	1.6066	1.4884	1.7152	0.9055	0.7329	1.325	1.0972	0.9106	1.281	1.0351	0.6515	0.5508	0.6115	0.7997	1.4886	0.7342	0.7433	0.4817
TraesCS1A02G246800	3.1984	3.3125	3.3303	3.226	3.8479	3.3262	3.3759	3.256	3.1881	3.393	3.1898	2.4512	3.2703	2.9188	3.7881	3.3853	3.3183	3.4386
TraesCS5A02G266500	1.5996	1.2367	1.055	1.9598	1.2073	1.2074	1.3844	1.2321	1.247	0.4454	0.5813	1.0165	0.2665	0.3401	0.5087	0.3097	0.2782	0.2438
TraesCS5A02G551000	5.3141	5.4046	5.7635	6.124	6.255	5.5653	6.7356	6.6669	6.7634	5.7186	5.9047	6.1566	5.4917	5.9585	4.7479	4.2309	5.0614	5.6884
TraesCS5D02G148400	13.5223	13.7675	13.9268	14.7046	14.8913	13.8888	14.6259	14.7231	14.0294	14.7739	12.2899	13.6277	15.2178	15.1756	15.0196	14.0537	13.4579	14.9699
TraesCS3B02G344300	2.5789	2.2797	2.4288	1.842	2.7042	2.09	2.3903	2.628	2.0348	2.6598	1.8787	2.057	1.9949	2.4931	2.6047	2.2824	2.5283	1.8977
TraesCS7D02G388100	1.3818	1.3402	0.8503	1.6391	1.8093	1.4836	1.6148	2.0446	1.7016	2.6858	1.7991	1.6097	2.317	2.4342	2.4275	3.3912	3.4908	3.3513
TraesCS7B02G033900	1.3478	1.5024	1.2361	1.6995	1.3544	1.6673	1.5255	1.4678	1.9484	1.4901	1.2577	1.3327	1.1771	1.3905	1.9523	1.1851	1.1388	1.2122
TraesCS5A02G264900	5.185	5.9727	5.9871	7.2388	6.49	6.7522	7.3765	8.4703	9.5425	7.1256	8.8976	8.1023	8.1616	8.012	6.5026	8.086	8.446	9.241
TraesCS4B02G263100	5.6376	6.368	6.1142	6.0119	5.4224	5.1511	4.9268	4.2778	6.3108	4.2927	4.7153	4.9816	3.8166	4.5151	4.8081	3.552	4.1917	3.6108
TraesCS3B02G219800	6.7348	6.6064	7.9571	4.5663	5.8124	6.5328	5.8763	5.1328	4.1761	5.5034	2.9934	3.8024	3.6825	4.134	6.0054	4.7777	3.5578	4.1141
TraesCS7A02G508300	2.7815	3.0802	2.8307	2.7377	2.8558	2.6705	2.8958	2.8043	2.8547	3.2408	2.6794	2.3954	2.5722	2.8393	3.1	2.8521	2.9833	3.1467
TraesCS2A02G139400	2.4588	2.5975	2.6532	1.8709	2.1146	2.0004	1.5381	2.2804	2.8503	2.6322	1.9674	2.3112	1.2508	1.8301	2.6025	1.694	1.1813	1.1227
TraesCS4B02G106900	6.2727	6.6002	5.985	8.2574	7.4033	7.0277	8.2092	8.4342	7.8373	8.5793	8.0404	7.7958	7.3123	7.681	6.9231	7.1807	7.3783	8.9016
TraesCS3D02G191400	6.6085	7.3894	3.6846	6.7251	8.7108	5.4799	5.5526	6.3194	5.6292	2.0517	4.0928	3.138	2.9069	2.5155	11.4725	2.347	3.2537	3.4646
TraesCS4D02G153300	14.5368	11.9332	14.2565	10.5833	12.8502	11.8082	9.5401	8.5612	9.839	12.3565	7.8038	8.4112	8.6897	9.2002	14.1694	10.7947	8.8158	6.837
TraesCS7B02G392600	40.1383	42.2471	40.6915	46.2975	43.027	46.585	44.7783	43.4536	44.5664	46.2256	48.9554	46.6971	38.1214	44.9942	46.9075	38.5191	42.9835	38.7687
TraesCS2A02G499400	5.5868	5.7621	5.3831	6.4827	5.0816	5.6571	7.1391	6.7209	6.2637	8.2069	7.1512	6.546	6.9325	6.3639	6.375	7.0461	7.5199	7.8673
TraesCS2B02G151100	18.6264	19.9362	20.5272	20.923	20.1354	18.3097	23.5829	21.1995	25.602	23.2725	24.0989	21.9774	31.0856	25.5687	20.1403	29.4332	30.9159	32.0595
TraesCS1D02G321700	0.0176	0	0.2873	0	0.0833	0	0.0832	0.0979	0.0516	0.17	0.0481	0.0163	1.0216	0.0945	1.0057	1.7842	0.9416	0.9175
TraesCS5A02G171300	4.4275	4.5853	5.3583	4.9803	4.3885	4.8028	4.9593	5.5828	5.4407	5.2828	4.3039	3.9882	5.4707	5.3397	6.0859	5.1435	5.4165	5.9348
TraesCS1B02G226000	0.6167	0.6049	0.4205	1.5515	0.9424	0.4614	1.6177	1.5497	2.3944	0.4037	0.9075	1.5653	0.4622	0.1604	0.6221	0.8363	0.781	1.4492
TraesCS3A02G317400	5.2677	4.0375	4.101	6.9434	5.97	4.3843	7.8157	7.1317	6.7294	7.0061	7.0783	8.122	9.2331	5.812	4.646	8.8235	7.1483	7.1295
TraesCS2B02G620700	3.08	3.4284	3.8827	4.3006	4.1186	3.8708	4.8745	5.0849	4.5958	3.8633	5.6206	5.1766	5.1924	4.7556	3.9034	4.0127	4.7555	4.6169
TraesCS1D02G146500	25.1289	28.7042	27.5998	24.3937	23.5795	28.5282	21.455	23.3211	21.7131	21.795	21.2714	22.3014	19.0867	23.1485	22.8845	18.3187	21.7727	21.0919
TraesCS7D02G425000	3.057	2.7363	2.2885	1.8414	2.9809	2.8952	1.9511	2.7406	2.7796	2.5358	1.9874	2.0517	2.1741	2.1568	3.1069	1.816	2.2843	2.1766
TraesCS7B02G031500	55.5174	64.0283	78.9553	43.9063	52.3991	60.2915	47.022	40.7296	37.4081	57.2192	37.6625	41.6788	60.1468	62.5038	64.1058	63.4074	60.2211	70.9382
TraesCS2B02G393300	5.1034	3.8254	3.6081	6.7923	11.6929	8.3676	8.255	7.9478	6.0147	10.1743	13.164	10.0278	8.6478	10.0502	7.8289	4.6054	5.4698	5.557
TraesCS7A02G050200	19.609	22.7824	25.1634	22.688	21.1115	22.131	23.1077	22.4354	20.947	23.4226	23.3024	23.4544	24.2274	24.6313	22.1157	22.4781	25.1114	23.8987
TraesCS1D02G375100	4.5338	1.2762	0.7007	3.2247	4.0715	4.0965	4.3987	1.2431	5.0345	5.4103	3.1655	2.8284	0.5813	4.7329	2.906	3.0085	1.6884	2.1452
TraesCS5A02G060900	3.065	3.4968	3.4037	3.8552	4.0509	3.4927	4.3577	4.5728	4.9119	3.5202	3.5768	3.8653	4.3467	4.1787	5.3976	4.76	5.2614	5.3136
TraesCS2D02G124700	2.8721	2.331	2.1189	2.2276	2.9156	2.9977	2.8936	2.5368	2.4927	2.7922	2.527	2.1048	1.7875	2.8948	2.7036	2.453	1.8914	2.1988
TraesCS2D02G289100	2.3097	1.571	1.5579	1.9765	1.7996	1.6946	2.04	1.7615	1.3665	2.1299	1.8478	1.8869	2.3775	1.6958	1.703	2.129	1.9899	1.875
TraesCS2A02G514400	12.9279	13.1679	11.8368	12.2578	18.3201	18.5031	14.6976	14.1189	9.7855	8.0407	8.438	8.6497	7.0918	9.4464	8.3842	4.6646	5.8459	5.4395
TraesCS5A02G305200	2.547	3.3899	2.4687	3.607	2.4132	2.2277	2.6417	3.0801	3.1182	2.1796	3.4194	3.7911	2.617	1.7491	2.7869	2.3277	3.1034	2.5834
TraesCS4D02G096700	0.9839	0.8936	1.0678	1.3517	1.3638	1.4706	1.2749	1.487	1.5512	1.303	1.0972	0.9951	1.0909	1.4854	1.2535	1.3987	0.9429	1.229
TraesCS4B02G042300	5.576	4.359	6.0578	5.237	5.3125	4.1443	5.0964	4.4808	4.8418	5.1415	4.1961	4.4223	5.8145	4.412	5.3284	5.5779	4.041	5.0778
TraesCS2A02G298500	1.053	0.6197	0.4384	0.8679	1.8955	0.6513	1.2279	0.7812	0.5495	1.3229	1.1209	0.9422	2.4778	0.9434	1.1289	1.9246	1.3153	1.1364
TraesCS3A02G117300	8.31	8.7626	7.8421	6.2968	7.3132	7.9742	6.5895	5.9442	6.9332	7.1432	6.2334	6.0016	5.9352	7.1234	6.585	6.3015	5.3512	5.679
TraesCS5B02G539500	9.8033	10.0144	9.0825	9.9597	10.4569	10.0695	9.6833	8.8851	10.0058	10.6662	10.3387	10.4892	9.5213	9.8237	11.5813	10.1374	10.4436	9.139
TraesCS2B02G622700	9.3249	8.4815	9.0193	7.9079	8.5934	8.7137	7.9072	8.0099	8.9084	8.5376	7.0068	8.053	7.5031	7.2938	11.3364	7.8273	7.3626	7.8674
TraesCS3A02G349800	2.9602	2.9564	2.2362	2.8971	2.8149	2.4279	3.0627	3.4516	2.8862	3.3066	2.8086	3.0381	2.4536	2.6521	3.584	3.2445	3.2154	1.9678
TraesCS3A02G252300	18.2999	16.3614	14.3075	21.2051	14.6386	18.4554	19.7604	12.1523	10.7992	16.4436	23.3763	23.3027	17.9762	16.4702	8.8866	18.7161	21.6374	14.0716
TraesCS5B02G252200	3.8792	5.1969	3.7443	4.9877	3.9647	4.8486	5.0095	4.8801	5.7292	4.8077	3.9655	4.5552	4.5418	4.9557	4.8138	5.0224	6.1852	5.5725
TraesCSU02G064200	5.3285	5.1654	4.2813	4.6059	4.5833	3.7755	4.6185	4.6898	4.335	3.0342	4.6712	4.4055	5.616	3.0141	3.1319	4.5308	4.358	4.9333
TraesCS1D02G242600	9.9875	10.4323	10.149	9.3212	6.804	8.772	7.9605	8.2883	8.9566	4.5341	5.3311	5.875	3.8581	4.3063	6.1719	4.6296	4.7252	4.7502
TraesCS2B02G209600	4.8123	4.082	4.4151	3.5936	3.9669	2.9133	3.4882	3.3029	4.222	3.7379	2.6322	2.576	2.6806	2.6189	4.8699	2.9165	2.1525	2.675
TraesCS5D02G515200	7.0477	9.2178	7.4235	8.4162	8.384	7.4346	6.3678	9.7801	8.7613	9.9897	9.1218	8.3122	8.9339	10.4534	9.2588	9.256	10.131	8.8507
TraesCS7D02G037200	6.1661	7.5303	6.6796	8.0491	7.0836	6.5644	7.6669	8.0202	7.6027	6.3911	7.2154	7.3633	6.7913	6.8224	7.4649	6.3678	7.1383	7.3619
TraesCS3D02G514900	2.3075	3.2714	2.0438	2.1261	1.6909	2.8767	2.983	2.9258	2.5755	2.6133	2.1712	3.0705	1.9331	1.9704	2.4482	2.3065	2.5413	2.1888
TraesCS5D02G267700	2.4306	2.2942	2.0268	2.2827	2.5636	2.4677	2.3271	2.7787	3.62	3.4865	2.9988	2.434	1.8305	2.835	2.4584	2.4728	2.8779	2.076
TraesCS7B02G254000	8.8574	7.5604	9.1683	7.1677	11.3132	9.5115	9.5088	10.7334	8.2126	11.7051	8.3496	7.7237	11.8947	11.7278	12.0237	8.9893	11.0029	7.7902
TraesCS2D02G346200	2.8589	3.0848	3.1753	3.4696	2.9579	2.9813	2.9087	4.0619	3.5921	4.4097	3.4537	3.7686	3.4745	3.9547	3.29	3.5638	3.9691	3.1164
TraesCS1A02G246400	3.5373	4.1609	3.9602	5.0323	3.8343	4.4359	4.9604	5.3379	5.5002	4.1718	5.361	6.5212	5.3309	4.0957	4.205	4.5204	6.3256	4.4486
TraesCS3A02G151600	22.1256	22.1626	23.4791	19.6566	19.9986	21.3442	18.6051	18.478	20.3586	20	17.9784	17.8579	18.6654	20.0938	20.3586	17.1022	18.2434	18.6125
TraesCS3B02G142800	7.6585	10.8254	6.7641	11.9893	10.0956	10.4593	11.2896	14.9994	15.1283	11.5389	12.0226	13.8268	10.9672	9.2053	6.2051	7.4339	10.8228	9.1983
TraesCS7B02G372400	2.725	2.5584	2.4984	2.0734	2.8474	2.6654	2.2306	2.0651	2.2551	1.9939	2.0388	2.191	1.6767	2.0786	2.8799	2.469	2.4591	2.3738
TraesCS1D02G100000	3.0084	3.0369	3.1103	2.5669	2.5507	2.9659	2.431	2.634	2.5685	2.8359	2.0572	2.2117	2.7004	2.635	3.2051	2.6879	2.8884	2.9781
TraesCS1A02G399100	1.6047	1.4026	1.328	1.5413	1.9118	1.8573	1.5173	1.5324	1.819	1.8579	2.044	1.7796	1.6186	1.5658	1.235	1.3939	1.5451	1.5147
TraesCS5B02G442000	0.4991	0.7956	0.4795	0.801	0.5024	0.7235	1.7992	5.0916	1.9841	0.3015	1.0815	2.2812	1.4495	1.034	0.5574	1.8245	4.1748	0.7294
TraesCS5B02G486200	4.4104	4.4499	3.9348	3.6854	3.9847	5.027	4.2894	4.5869	3.838	4.1862	3.8086	4.3014	4.5747	4.29	3.7998	3.7572	3.7664	3.2725
TraesCS5B02G209400	17.3746	19.2504	20.889	18.5132	16.4745	18.9975	17.4735	20.1635	18.8782	17.0616	18.1247	17.7846	17.7394	19.6216	17.6767	16.6576	19.838	19.9612
TraesCS4D02G180200	3.2456	2.6038	2.6506	2.5136	2.9433	2.8928	2.8825	3.4508	3.0966	3.7416	3.7651	3.9702	4.423	3.1881	3.0137	4.0997	4.0335	3.7635
TraesCS1D02G067400	3.4671	4.0063	3.7408	3.7351	3.1574	3.5809	4.1376	3.6837	4.2162	4.1206	3.9415	3.8223	3.6698	3.8903	4.03	3.6608	3.9844	3.3907
TraesCS2D02G201000	9.7983	9.8482	8.3282	11.3333	13.4107	11.9814	12.1905	11.1528	10.7693	10.0844	9.5108	9.568	10.57	9.5156	9.5583	10.5792	10.5534	12.8486
TraesCS1B02G342200	24.6812	27.3226	30.7578	24.603	24.1302	28.0896	25.227	24.4999	23.2231	23.8648	25.6196	24.0615	23.4175	25.6371	24.6297	21.3464	23.2695	24.9166
TraesCS4B02G161000	4.258	3.5733	3.4066	3.0951	4.1494	3.8077	3.697	3.8288	3.4379	4.162	3.538	3.8143	3.3493	3.851	5.1207	4.2317	4.4853	3.3782
TraesCS3D02G342300	6.2656	5.8169	3.3325	3.9374	5.1944	3.4255	2.5391	2.6979	3.0657	4.3252	3.0626	2.3822	1.7997	3.4082	6.2979	2.2496	2.4957	2.4151
TraesCS6A02G104800	6.8476	7.7864	6.2731	6.1574	6.662	6.5404	5.803	6.2767	6.0834	5.4931	6.03	6.7244	5.6102	4.741	6.3424	5.2841	5.2134	4.484
TraesCS7A02G225400	6.8474	8.7388	7.5963	6.9826	9.3236	7.8329	6.5013	8.5632	6.5763	8.1458	8.9916	6.9268	8.9578	9.7522	8.3759	6.8515	7.5203	6.5902
TraesCS7D02G212800	8.7016	9.807	6.6607	12.1208	12.055	8.8173	10.99	11.1512	10.6086	7.5149	6.851	7.2363	6.5995	6.8744	12.7831	7.1065	5.7449	7.4376
TraesCS5A02G431300	3.1898	3.5649	3.228	4.2399	2.8984	3.687	3.7207	4.2434	4.874	4.0176	2.7912	3.7999	3.0257	3.0451	3.1536	2.6762	3.4526	2.9159
TraesCS1D02G061800	0.034	0	0.0327	0.0648	0.0323	0.0316	0.0322	0.0316	0	0.1974	0	0.0315	0.6693	0.061	0.5171	7.2808	5.0729	9.7678
TraesCS7D02G305300	4.8125	7.1143	7.5413	6.6143	4.7138	5.559	5.9861	9.4292	7.8002	5.6335	6.4072	6.7514	8.5284	7.2507	7.134	8.2512	9.8819	9.9245
TraesCS2A02G337600	0.7508	0.7364	0.4809	0.8239	0.9302	1.0001	1.0739	0.9105	0.9607	1.2651	1.2471	1.1227	0.8945	1.1555	0.9288	1.1611	1.4599	0.9176
TraesCS1D02G202400	5.9336	5.3787	5.6006	5.3968	6.2227	5.7289	5.9001	5.8939	6.1977	6.2602	4.7894	5.5862	5.2671	5.1708	6.8852	5.4656	5.307	5.1876
TraesCS4D02G352800	7.725	7.6292	7.725	8.222	8.5142	8.0201	8.969	7.9197	10.3877	8.8115	9.7336	10.0212	9.4157	10.193	8.6627	9.2452	10.2215	9.5709
TraesCS6D02G190200	7.7088	6.5621	7.1931	7.046	8.6408	8.0246	8.1662	7.4885	8.3362	10.872	8.798	9.1075	9.4808	9.8796	9.2573	10.0184	10.6201	9.4127
TraesCS1B02G327100	8.2585	8.1985	7.3739	7.8666	8.4131	6.9015	7.6797	7.0948	8.1301	8.3774	8.0339	8.7371	8.7784	7.4657	7.8337	8.0583	7.8339	7.8297
TraesCS3B02G202300	7.3658	4.9359	4.7729	8.248	8.2164	6.3768	8.5845	7.8638	7.7527	8.0084	9.5927	7.6709	6.5058	6.8485	8.0542	5.9098	7.1069	6.4899
TraesCS5B02G275600	1.9511	2.084	1.208	7.3127	3.5739	1.5688	5.0835	11.5135	8.3582	12.3889	20.9668	17.4991	9.4408	8.1831	8.3545	8.5324	13.7459	8.7738
TraesCS6B02G183900	7.5367	6.1512	7.5382	5.4601	7.2524	7.5112	7.0985	6.075	5.0848	7.1841	7.293	6.1592	5.7616	6.6731	6.7469	5.2332	5.6869	4.6469
TraesCS5D02G061100	6.3466	5.2509	6.5289	5.2132	6.0891	5.784	6.0011	5.1428	5.395	6.4898	7.8819	5.9641	8.3067	7.3659	6.4294	9.0665	7.0068	5.636
TraesCS6A02G013700	6.2547	7.2601	6.3224	5.1876	5.984	6.3819	5.9848	6.1783	5.8949	7.415	4.76	5.2311	5.4924	6.5701	6.1703	8.8596	7.4934	5.8695
TraesCS5A02G425800	33.2984	27.3056	26.9803	35.1297	25.1211	30.3816	43.7948	21.4888	23.6564	23.2923	38.8188	42.456	29.6141	23.8857	24.0502	26.9062	28.9778	24.452
TraesCS7D02G345400	10.7892	9.9975	11.1804	7.8654	9.1766	9.3682	8.5992	7.5972	9.3029	9.4042	5.9517	6.8708	6.3803	6.8097	9.6311	7.8041	7.1033	6.8624
TraesCS4B02G067200	8.8266	11.0579	11.4608	13.7918	10.7285	10.6456	11.5175	14.9452	16.1149	12.6736	11.8273	11.7893	15.9557	15.6123	16.8766	16.5944	14.2657	15.673
TraesCS3D02G314100	11.0222	6.5401	5.37	7.0428	8.8438	7.8044	5.7275	5.986	4.3727	4.5927	5.928	4.5567	3.9298	4.1813	3.3587	1.8798	2.2276	1.8117
TraesCS2B02G585200	1.7557	2.3364	1.9092	2.1489	2.0246	2.2981	2.3422	2.2847	2.4373	2.3676	2.4713	2.5954	2.1285	1.951	1.6903	2.637	2.9023	2.6563
TraesCS1B02G261300	1.6864	1.589	1.7909	1.9627	2.3862	1.3176	2.3604	2.4078	2.6274	1.9837	3.199	3.3585	1.5764	1.6202	1.5662	1.5412	1.8908	1.397
TraesCS3B02G382600	9.6817	9.01	7.8074	8.5708	10.1139	8.775	8.1687	8.8408	9.3931	8.8689	8.2449	7.9666	8.9254	8.2513	10.75	8.9843	9.0665	8.9011
TraesCS4D02G194800	6.7645	7.265	8.449	6.9122	5.5053	6.2597	5.4942	5.7909	6.7043	4.66	5.1434	5.5554	3.875	4.926	4.9126	4.5336	3.7915	3.9155
TraesCS4A02G146900	39.403	42.1983	41.1037	45.3834	36.8831	37.9031	41.3003	41.4139	46.4868	35.1727	36.747	34.8387	34.0088	33.9775	31.5031	32.0793	31.2006	33.5872
TraesCS5D02G196500	1.168	1.4321	1.1689	1.4481	1.2515	1.1868	1.2358	1.412	1.7756	1.4647	1.6683	1.6475	1.1928	0.9779	1.2982	1.1182	1.3336	1.0254
TraesCS5B02G205400	5.9307	4.7162	5.4796	3.9377	5.3661	5.0618	4.6397	4.0415	4.5693	4.7613	3.5925	4.0981	3.6202	3.7092	6.0988	4.1815	3.7205	3.4745
TraesCS2B02G595200	1.7763	2.0711	1.7917	2.1103	1.9885	1.9295	2.1518	2.134	1.9919	1.9244	1.8688	1.9486	1.7342	1.8746	1.7057	1.9469	1.8049	1.4668
TraesCS7B02G171400	1.196	0.2752	0.7377	0.0281	2.4203	0.0685	0.3909	0.0959	0.0578	2.8397	1.3338	2.8704	0.1188	0.463	0.277	1.7408	3.0301	0.3054
TraesCS3D02G364100	3.4261	2.5542	2.4622	2.8154	3.7785	3.6109	3.1618	3.3553	3.8086	4.3044	3.8013	3.2857	3.7597	2.9712	4.1019	3.2313	4.4997	3.6114
TraesCS7A02G302700	1.8584	1.4507	1.7981	1.7426	1.8972	1.627	1.6458	1.5414	1.2422	2.1122	1.5046	1.4659	1.4268	1.5946	1.5786	1.2917	1.5063	1.3301
TraesCS2D02G388400	17.4282	17.5006	20.7646	16.6939	17.8966	19.3234	17.8292	17.3419	16.0856	16.604	17.2648	18.1577	17.0124	18.4975	18.8009	17.5267	18.5467	16.0459
TraesCS3A02G490800	2.386	2.4231	2.5352	2.0023	3.6702	3.646	3.2116	3.0198	2.0876	1.2208	1.6136	1.5851	1.2041	1.7353	2.1318	0.667	1.0269	0.6059
TraesCS7B02G287700	6.8721	6.6638	7.3144	8.1102	8.8259	9.2418	9.1955	6.5195	7.4806	12.8564	8.859	8.273	12.6203	12.6526	10.4915	13.4253	11.9959	12.9001
TraesCS4A02G498700	2.4743	2.3168	2.4205	2.2035	2.3123	2.0242	2.7437	1.9714	2.3332	1.913	2.3294	2.4674	3.0252	1.9548	1.9092	2.621	2.1173	2.4276
TraesCS3B02G027200	0.8756	0.9125	0.8675	1.1971	2.2295	0.99	2.018	1.5225	0.83	2.5121	2.172	1.4184	2.1272	2.2797	1.1979	1.5254	1.8065	1.5503
TraesCS2A02G272700	9.6563	10.2584	9.3055	9.1199	9.9268	10.419	9.9158	9.1973	9.4115	9.4162	9.2953	10.2887	8.6809	9.6547	10.6551	9.2221	9.9856	9.9788
TraesCS4D02G015900	8.9159	5.8856	8.9357	7.8095	12.1742	4.9794	8.794	7.7413	7.9722	5.5431	8.3982	6.4293	8.6476	6.6386	10.1275	10.6375	6.6185	7.7667
TraesCS1B02G168700	3.6486	3.9486	4.3985	2.7952	3.0999	3.5073	3.0402	2.9295	3.3184	2.8585	2.1143	2.5229	2.559	2.3742	3.344	2.112	1.8378	2.0841
TraesCS2B02G428900	0.6192	1.3481	0.653	1.5801	0.5724	1.0789	2.3562	2.6892	2.8671	0.4525	1.4469	2.0132	1.0797	0.8118	1.4168	0.98	1.334	1.3991
TraesCS5A02G540100	9.4857	10.4121	10.4243	10.5429	8.9726	10.2114	10.7853	11.8726	11.8906	11.5159	9.2129	9.2454	10.3822	11.3639	9.827	10.8399	11.1004	10.3575
TraesCS2D02G203400	3.7044	0.6864	3.7174	0.8613	1.6769	0.5346	1.44	0.3817	0.2819	0.716	0.3756	0.6858	2.538	1.77	0.1839	10.9089	0.7712	0.8514
TraesCS5B02G448400	0.7631	1.0052	0.9846	1.0784	0.9296	0.3843	0.8659	1.0515	0.9815	0.9061	4.1182	0.6863	1.1301	1.0744	0.7598	0.817	1.2256	1.608
TraesCS3D02G168000	9.9847	10.9632	12.9883	13.8344	10.7839	13.6854	11.4225	10.7462	8.7252	9.729	9.6352	11.0306	9.2898	12.8107	10.316	9.4255	8.4687	7.428
TraesCS2B02G059500	0.3068	0.4013	0.2948	0.3567	0.6784	0.5061	0.8382	0.6008	0.2669	1.4498	0.8088	1.2624	0.6398	1.2829	0.9748	1.0906	0.943	0.4293
TraesCS1B02G219100	0.2923	0.4396	0.5055	0.7043	0.5354	0.8859	0.7923	0.9578	1.1441	1.3936	0.889	0.7937	0.8533	0.8205	0.6442	0.7836	1.078	0.9113
TraesCS4A02G035400	0.6669	0.1732	0.9046	0.541	0.6505	0.0728	1.2426	0.4366	1.9578	0.7203	1.1096	1.4707	0.7888	0.5272	0.4732	10.2896	1.3126	2.6462
TraesCS5A02G275800	24.4068	25.1071	24.1005	25.4862	27.6286	27.8244	27.5365	26.9847	24.0712	26.7614	26.3386	26.024	22.5872	26.0221	24.3527	26.1245	28.1841	25.0198
TraesCS7B02G234700	3.644	2.9311	1.9606	2.0102	3.2454	3.6512	1.5161	2.0277	1.7829	1.8313	0.9975	2.024	1.8236	2.22	2.5395	1.3321	2.0808	2.6219
TraesCS2B02G356900	10.2064	11.2448	12.6563	12.5766	9.4798	12.0346	10.4589	13.8021	15.3505	10.3012	11.1935	11.4495	11.7267	10.8558	10.7812	9.7413	12.157	13.2493
TraesCS2B02G549200	22.4658	24.2432	21.282	22.9065	23.2968	26.0682	20.5272	22.0241	18.9611	19.8228	22.0324	22.5476	20.7522	20.6357	23.7339	18.8992	19.0697	22.3035
TraesCS4A02G368200	2.4567	1.603	1.2434	2.3157	3.5018	2.1876	2.8622	3.2039	2.5542	3.7945	3.4023	3.0863	3.1166	2.9084	2.5673	3.5983	3.875	3.0381
TraesCS2B02G300600	1.1046	0.985	0.4181	1.7828	0.9514	1.3353	1.7724	2.2971	2.8824	1.6174	1.4049	1.7971	1.1067	1.6193	1.0766	2.1413	2.7774	3.2512
TraesCS5D02G432800	2.7744	2.1341	4.3148	1.4428	1.5507	1.5185	1.6419	1.1847	1.1719	1.331	5.5546	5.5245	7.2238	3.1115	0.7133	5.8372	5.5207	2.3516
TraesCS2B02G140600	1.4833	2.231	1.4568	2.32	2.4672	3.2722	2.9298	3.485	2.774	2.7078	3.3083	2.0444	4.1828	4.5774	4.0348	3.4342	1.7646	4.5358
TraesCS2B02G079600	11.3605	14.6604	15.3781	19.6572	15.0373	16.7856	19.5902	22.2738	22.3492	20.2342	18.6735	18.4623	24.3349	26.885	24.2252	26.1485	27.1801	24.961
TraesCS5B02G120500	17.0064	18.2969	20.6709	12.6822	14.4454	17.5988	12.225	11.9553	11.8711	12.6541	10.1329	10.8431	11.4405	13.9997	15.4323	11.0752	11.5582	12.3912
TraesCS7A02G227000	6.8324	5.4117	5.9668	5.3054	7.2271	6.547	5.0719	4.8138	5.0094	6.2187	5.0896	5.0976	5.6773	5.8471	7.8083	5.8528	6.1143	5.2645
TraesCS6A02G035100	42.8592	46.3287	42.587	34.9809	32.5326	34.8021	30.0286	34.3111	37.664	47.6901	41.6568	38.0418	54.9884	45.3044	34.704	45.9417	51.4878	57.6377
TraesCS6B02G241800	17.7365	16.2046	16.7514	12.8031	18.0497	19.7922	15.8137	14.272	12.8144	18.7336	12.4593	13.9864	12.3662	15.1282	16.2607	17.2233	16.5746	13.3563
TraesCS5B02G516100	24.7422	23.651	24.5339	28.6859	28.1867	26.5104	26.5607	27.1271	25.7205	24.8767	27.3853	25.6905	25.8501	26.5476	29.5582	27.4164	26.753	29.5825
TraesCS3A02G366800	17.5711	15.2998	19.5	18.6009	23.7273	13.6503	19.6831	19.519	20.8442	16.2557	14.7175	16.0303	18.613	15.8832	21.6932	19.0908	15.5911	15.0953
TraesCS3B02G468300	6.0751	4.4802	5.6118	4.9009	6.5604	3.0558	4.4847	3.7335	7.277	3.6642	2.8583	2.656	4.5393	3.764	6.8796	6.9969	3.8661	4.845
TraesCS4B02G089700	3.0937	3.8179	2.9916	4.2334	4.255	4.0924	3.6425	5.5348	4.4532	6.3463	3.5149	3.5106	10.3095	8.333	12.2693	8.4822	7.9961	12.0814
TraesCS6B02G419000	101.138	108.726	121.442	93.1547	98.8969	105.288	92.5525	86.2969	77.2127	114.637	94.8165	98.011	145.208	132.159	130.943	123.917	108.893	127.272
TraesCS7D02G471700	2.8398	2.5307	3.2723	3.1952	3.7985	3.1512	2.7027	2.78	2.9333	4.7355	2.6842	2.5257	4.2876	4.0075	4.378	3.7318	3.9993	4.4821
TraesCS4B02G230900	3.8322	3.702	3.6819	3.0355	3.6199	4.2254	2.8085	2.4306	2.2911	3.6248	2.5826	2.7064	2.6751	3.7777	3.7257	3.151	2.858	3.0276
TraesCS6D02G109700	4.1649	5.1408	4.119	5.0698	4.5253	4.9226	5.1712	5.6767	5.6149	5.9943	5.347	5.2739	6.424	5.9512	5.4761	5.8845	6.2831	6.2895
TraesCS7D02G309300	1.2903	1.5554	2.0164	1.5525	1.3698	0.8077	1.4258	1.2399	1.8103	1.1869	1.0638	1.3527	1.2781	1.1142	0.8612	1.3355	0.9709	1.51
TraesCS2A02G211100	18.6608	20.5838	17.317	19.3878	20.3788	22.875	22.6406	25.0038	21.9092	23.6656	26.4801	25.3739	25.7838	26.605	24.9087	28.8347	31.6445	25.1075
TraesCS3D02G065200	5.1381	6.3514	6.5622	3.9632	3.2851	4.3891	3.3476	2.8766	4.8543	2.7755	2.3441	3.5673	1.7638	2.6011	2.8272	1.8134	1.994	2.1697
TraesCS7D02G438600	0.3463	0.5338	0.4991	0.5764	0.4804	0.654	0.5028	0.585	0.835	0.6454	0.5304	0.4923	0.63	0.698	0.7182	1.4693	2.8579	1.1679
TraesCS2B02G134100	15.2017	16.5816	18.1683	18.5123	23.8552	19.6004	21.9853	25.0882	25.0383	15.9795	10.7279	12.9607	15.4125	20.2162	26.457	17.2698	16.2714	22.431
TraesCS2D02G564000	3.4634	3.5592	3.1375	3.0588	3.7816	3.4887	3.2437	4.1145	3.9056	3.3153	2.7388	3.1451	3.0361	2.8517	3.1239	2.3061	3.1049	3.1743
TraesCS4D02G258900	25.3981	25.2773	28.9656	23.5476	23.1863	23.3758	22.1998	19.2436	22.5133	22.2831	17.9951	17.649	17.203	19.0576	19.0357	16.3774	14.9821	17.6774
TraesCS2B02G227200	10.6648	10.4515	10.0527	10.0282	11.9591	10.2875	9.5499	10.5457	10.8212	11.2624	10.4305	10.4422	10.4861	10.4586	12.1429	11.471	11.1809	11.561
TraesCS4B02G190800	7.0202	6.8259	6.4491	5.037	7.76	6.5702	6.5215	7.2531	7.2915	7.3202	7.3044	7.9238	7.0439	8.1653	8.6382	6.5284	8.7362	8.5293
TraesCS7B02G129300	1.6618	1.6451	2.2294	2.105	1.843	1.762	1.8392	1.74	2.2482	1.5616	1.8027	1.8503	1.485	1.3996	1.519	1.3368	1.2709	1.2191
TraesCS6B02G249300	6.2698	4.2182	5.0463	4.4334	4.6342	5.36	5.4629	5.1754	6.1033	6.5352	6.3497	5.1962	4.9282	4.0585	5.4552	5.55	5.5355	5.9342
TraesCS5A02G544900	1.451	1.2722	1.0748	0.8635	1.0829	0.9927	0.9274	1.1953	1.3564	0.9322	0.8284	0.7879	0.862	0.8933	1.0284	1.0001	0.716	0.8822
TraesCS7D02G143100	0.5455	1.0702	1.0482	0.9404	1.066	1.1704	0.9027	1.328	2.2687	1.1532	0.9644	0.9784	1.6452	1.5273	2.0105	2.9913	2.3423	2.7904
TraesCS7A02G156100	1.1661	1.0247	0.9103	1.5712	2.601	2.3665	2.0444	2.253	1.8305	2.7939	3.0589	3.1259	3.9511	3.3082	4.5798	4.951	6.9361	2.6219
TraesCS7A02G192300	10.4398	9.9248	9.85	13.6561	12.4088	11.3041	12.1553	12.0964	13.7089	10.9972	12.9293	12.397	12.6869	10.7237	10.3587	11.0863	12.9066	13.5411
TraesCS2B02G352100	3.9268	3.8962	2.7754	3.7348	3.1218	3.1825	2.8595	4.8139	4.3727	5.0164	4.1183	4.6379	3.7915	3.6394	4.557	3.2588	4.591	3.8159
TraesCS2D02G010700	24.2469	24.3445	25.1659	25.7143	25.0629	24.0359	22.1908	23.1488	24.9585	24.0224	22.9758	24.1148	23.2676	24.5358	26.2307	22.3611	21.0899	20.0106
TraesCS6D02G090300	2.6508	1.8239	1.714	1.8281	2.6782	2.1329	1.9125	2.4001	2.5325	1.2627	1.4672	1.5467	0.8981	1.2156	1.8857	1.2515	1.0312	0.9039
TraesCS5B02G413000	40.1821	45.2601	42.8452	45.0736	45.1383	48.7563	45.9931	46.4186	41.9242	36.4598	42.7426	42.1437	37.6555	41.2151	42.9515	37.8451	42.5473	40.4343
TraesCS6D02G379200	12.4502	8.4214	13.7761	4.4215	5.3159	4.1147	5.5915	0.9416	1.2375	1.7386	3.3804	5.4081	17.8428	7.3883	1.6869	19.5663	4.6723	4.5976
TraesCS1A02G203200	3.9947	0.9574	5.7134	0.9067	2.7311	0.8633	5.0434	1.1156	0.422	2.9393	6.1714	4.8114	9.0055	7.6254	0.3042	8.5254	5.6905	4.7563
TraesCS4D02G079100	2.2384	1.813	1.9139	2.295	3.0061	2.1815	2.8447	2.1997	2.4215	3.4731	2.9699	3.1082	1.8535	2.5114	2.3761	2.1865	3.2614	1.81
TraesCS1B02G156600	15.58	16.5653	17.8109	12.3022	15.3954	16.4519	13.5212	12.0714	12.3084	16.0481	10.9065	11.7442	15.2155	13.9674	16.3869	12.8639	12.0194	14.8554
TraesCS3A02G428400	46.0409	51.72	54.4743	55.2383	43.9207	53.1857	52.4196	52.8294	50.9315	52.992	48.3733	47.8218	47.9394	56.7412	40.2704	40.9706	45.7252	57.3536
TraesCS6B02G123300	1.2375	0.9462	0.9967	0.5366	0.7759	0.8189	0.5593	0.7511	0.6322	0.7387	0.6061	0.4464	0.4066	0.587	0.8699	0.4823	0.4141	0.4174
TraesCS4D02G117500	1.4747	1.5111	1.2397	1.3274	1.2974	1.1727	1.0458	1.3676	1.6621	1.5015	1.2134	1.1335	1.0707	1.4627	1.2352	0.9867	1.1865	1.4921
TraesCS2A02G176100	0.83	0.8956	1.3557	0.7105	1.2779	1.1166	1.0889	1.0007	0.8021	2.3864	0.7952	0.9604	2.0305	1.4779	2.234	4.5514	3.0919	3.1727
TraesCS1B02G396000	36.3665	21.1418	8.0288	24.9857	17.7969	25.0203	23.7508	7.5454	5.6114	23.9437	6.9203	13.2594	3.5586	24.1065	3.4375	16.7298	6.6797	5.6643
TraesCS3A02G338000	5.9638	8.2401	6.4434	5.1425	3.8476	4.435	3.9934	5.9183	7.0167	4.7992	6.2672	6.7236	6.781	6.0706	6.8627	8.6103	19.9177	8.3482
TraesCS3B02G368200	8.3528	11.6354	9.6214	8.7713	7.4286	9.3338	8.0301	11.6486	10.8172	6.4369	5.5814	6.5968	4.9669	5.9116	7.5739	5.9452	6.012	5.0548
TraesCS3A02G207500	11.4537	12.6729	11.4595	16.8981	15.4877	15.0399	17.0553	15.7036	15.4222	19.3712	17.7949	16.9686	17.7708	18.604	18.795	19.4517	20.4991	21.576
TraesCS2A02G482700	14.0979	15.4311	15.8298	13.0606	13.3573	14.6674	11.6254	10.7966	9.7937	11.2129	9.561	8.9745	8.3716	11.6238	10.6815	8.9915	8.5217	8.7428
TraesCS7A02G067800	334.754	337.339	320.719	404.294	397.802	352.282	371.035	418.535	417.552	451.827	523.281	428.028	557.101	480.099	452.202	498.718	538.805	611.978
TraesCS6B02G328200	9.8986	10.8406	11.6293	8.6638	9.9841	8.9045	9.9994	9.4242	9.9929	8.1738	8.7459	10.5203	9.6631	9.3061	9.7732	10.5122	9.8492	10.1648
TraesCS5D02G035200	27.3257	24.5922	21.3316	30.8504	37.3656	32.5242	33.8261	30.5657	30.0824	44.9802	42.3952	38.9209	45.0634	47.4094	50.856	60.4077	61.5223	58.6154
TraesCS3B02G223000	5.3335	4.9669	4.4973	4.3022	5.1706	4.7081	5.0005	5.1655	4.6686	4.6433	4.4865	4.1039	3.5294	3.4779	4.6245	3.4346	2.791	2.7526
TraesCS5B02G284100	4.9094	5.4983	4.4569	5.0554	4.2852	4.3395	4.9528	6.1484	5.0878	5.361	5.0614	4.992	4.3181	3.6018	3.9374	4.0981	4.4493	3.8244
TraesCS4D02G136300	2.1045	1.491	1.8348	1.5012	1.7355	1.4824	2.34	1.4909	1.1441	1.8456	1.3957	1.3529	3.2912	1.7109	2.777	3.259	1.8951	3.0144
TraesCS3D02G509900	2.083	1.7693	1.4087	2.3463	2.4476	2.2132	2.5967	2.8491	2.8354	2.5753	3.0154	3.1239	3.1196	2.5959	2.4017	2.1589	2.2634	2.449
TraesCS7A02G152900	4.8017	3.3592	4.7923	5.4963	4.091	3.3152	5.0066	4.4791	4.1433	3.1567	3.5831	4.2124	3.4427	2.893	3.0015	2.883	2.5241	3.1804
TraesCS5A02G217100	2.3037	1.1689	1.7555	1.8133	1.8817	2.5058	2.1032	2.3576	2.643	1.8425	1.6671	2.2797	1.8457	1.6369	2.2003	2.8314	2.4807	2.2149
TraesCS4B02G085700	1.16	1.2718	1.2293	1.2656	1.1637	0.9021	1.2582	1.2024	1.3355	1.4508	1.1207	0.9317	1.2501	1.3297	0.884	1.1069	1.3242	0.9052
TraesCS2D02G113600	108.881	103.591	98.0282	91.0961	117.787	107.722	99.197	93.0697	109.236	98.7132	110.785	111.038	87.8114	94.5625	84.9193	83.7658	90.6807	94.3032
TraesCS1D02G305900	62.4058	61.2563	56.0597	69.3192	70.192	74.168	75.1012	75.2354	68.7875	74.2983	74.8315	74.7513	64.0014	69.8968	63.8232	69.6927	72.8243	66.9466
TraesCS5D02G052000	14.3261	17.9639	17.9846	20.5885	16.4121	20.4592	20.2553	20.6815	18.4275	18.1773	17.4081	18.9126	18.841	18.4855	17.6502	21.5125	19.0327	21.0086
TraesCS2D02G115600	1.4689	1.8794	1.2681	1.7919	1.8354	1.6886	1.7411	1.8361	1.5311	1.7384	1.4568	1.5371	1.6646	1.8786	2.3395	1.9844	2.0893	2.3454
TraesCS7D02G275900	1.6354	1.4	0.9427	1.1453	1.9157	2.0827	1.223	1.4202	1.6294	1.8535	1.5464	1.1973	1.6208	2.1178	2.3511	1.8614	2.1489	1.7784
TraesCS1A02G192800	8.8395	7.5649	11.0742	4.8061	5.2097	4.4556	4.37	1.6783	1.7572	2.5965	3.2389	5.8761	10.5489	4.9637	2.0397	6.7681	5.9121	4.9078
TraesCS6D02G296500	4.2532	7.0744	6.4628	4.0233	2.869	4.332	3.1692	3.9016	5.2478	1.5638	3.1215	3.873	0.8056	2.4023	2.437	0.5493	1.155	0.6237
TraesCS2D02G292200	6.5392	6.9015	7.5394	8.212	7.1824	7.6397	8.3931	9.1081	9.1008	7.057	7.8118	8.0151	7.7266	7.5944	8.0389	7.8909	8.4276	9.3556
TraesCS4D02G345300	0.2755	0.2516	0.219	0.3614	0.27	0.1586	0.4221	0.3788	0.3532	0.6059	0.9447	0.8705	0.6366	0.5531	0.8911	0.9028	1.1102	1.1106
TraesCS5A02G312600	14.6995	17.879	16.2297	13.7994	15.824	16.0254	14.8906	13.2436	15.4291	18.2597	15.0474	14.0662	17.9745	19.0794	14.5132	16.1522	18.2016	18.3476
TraesCS2A02G302900	2.4454	2.0013	2.0437	1.2799	1.7137	1.4767	1.5871	0.9528	0.9345	0.895	1.3467	1.2323	1.7974	1.1278	1.073	1.0183	1.3298	1.2493
TraesCS2A02G196100	1.8815	0.8827	0.4192	2.6972	2.2218	0.9866	1.9079	1.3403	0.08	0.448	1.0201	1.9184	1.3158	1.197	0.4629	0.5482	1.1921	0.6622
TraesCS4B02G001000	2.1229	2.799	1.4256	1.5198	1.6221	1.8637	1.3598	2.2441	1.1616	1.1472	2.4161	2.8527	0.7344	1.2271	0.8974	0.6259	1.3442	0.3285
TraesCS5D02G514800	13.1175	13.6359	13.2542	13.9161	12.3081	11.8163	12.5185	14.139	16.0066	14.6827	12.4276	13.4269	13.8651	10.8274	13.1674	14.0008	13.4798	12.9785
TraesCS2A02G160400	7.3872	8.0025	9.9983	6.9038	7.3948	8.4031	8.3213	8.6681	6.9145	5.9597	6.1542	6.8087	7.8643	9.2944	7.3463	5.9294	6.849	7.4239
TraesCS2D02G363700	5.2794	6.2291	6.9728	3.8119	4.8401	5.6776	3.9514	3.8273	3.7619	4.1465	2.9649	3.7308	3.7743	4.077	5.2352	3.7852	3.5494	3.6114
TraesCS4B02G070300	4.246	3.7076	3.1599	2.241	0.3953	0.1594	0.1392	1.5934	3.6506	3.0836	19.1694	19.4939	1.5134	0.8356	0.5263	0.8972	7.9492	3.6422
TraesCS7A02G270900	1.8787	2.3927	1.8341	2.1759	2.1389	2.1646	1.8337	2.5713	2.0163	3.9973	1.7556	1.2622	4.4137	4.2078	6.2674	5.3031	5.4747	6.3907
TraesCS3A02G041700	29.6112	29.353	29.0076	25.935	39.4726	27.2651	35.5738	31.5803	22.7095	17.3817	20.6046	22.7842	32.3241	24.29	29.0684	37.9929	33.5876	27.3746
TraesCS1B02G345400	8.5623	4.216	9.3477	5.2615	7.182	4.4703	8.0803	5.0448	3.6719	3.5452	3.171	3.8155	9.0318	6.1444	4.5001	10.4259	5.3402	6.7647
TraesCS2B02G538800	20.9585	11.7163	30.8005	10.1276	15.3202	11.7085	7.5647	6.8971	4.4106	4.3559	15.3704	8.9705	20.743	9.7923	18.2726	30.2245	21.8667	26.1465
TraesCS5A02G138700	2.0105	2.0783	2.2734	3.2507	2.2858	2.2813	3.4803	4.0446	4.0709	1.106	2.5682	3.1066	1.769	1.2054	2.3766	1.9787	2.1664	2.5454
TraesCS3A02G136800	200.53	249.97	264.724	242.244	182.91	222.91	207.39	201.507	215.377	215.431	189.384	197.527	202.167	232.48	197.847	184.253	188.153	211.025
TraesCS7B02G367400	19.1085	17.1185	10.8277	14.8956	11.9024	9.4868	10.8754	10.2979	10.882	2.1783	7.9539	8.4532	3.6285	2.8953	4.7235	4.6044	4.3178	3.8903
TraesCS5A02G077200	7.0668	7.9891	7.9575	7.5257	7.5266	7.8409	7.4522	8.297	8.6503	7.4291	6.3737	6.8608	6.6119	6.4716	7.3439	6.6531	7.6524	8.3561
TraesCS7B02G478200	7.1263	3.9431	1.7289	2.6992	4.0546	5.9802	4.8759	3.8691	0.6833	19.199	2.5486	2.3868	0.944	15.6966	8.5188	13.181	9.5374	2.2867
TraesCS4D02G171000	0.9688	0.982	1.1169	0.9828	1.1015	0.8868	1.0748	0.8146	1.0554	1.0736	0.8721	0.8071	0.7965	0.9721	1.0848	0.6906	0.824	0.9817
TraesCS7A02G565200	18.5973	11.0987	10.7458	21.9657	18.144	12.3069	16.5805	10.8249	14.3064	2.3671	5.6562	5.5178	1.0266	2.5924	5.5387	1.2381	0.7252	0.6921
TraesCS4B02G055000	0.804	0.6941	0.5871	1.3612	1.097	1.1786	1.2316	0.9097	1.0386	0.9946	1.4526	1.2207	1.0634	0.85	0.977	0.97	0.7891	0.7665
TraesCS6A02G113100	3.1813	2.5458	2.6008	3.0523	3.543	3.4175	4.0636	3.7527	3.905	3.9106	4.354	4.0558	3.2668	3.8002	3.9893	3.9021	3.8344	3.313
TraesCS4B02G287300	6.0123	5.9829	5.4286	6.2144	6.2181	4.8521	6.9178	6.1671	7.0459	6.4825	16.9199	16.509	6.6803	5.9056	5.3718	5.5741	12.8874	4.0523
TraesCS3A02G100200	14.2515	10.6935	11.0513	8.6026	12.2851	10.9364	8.8393	9.9501	9.0023	10.2249	7.9161	8.2681	8.6357	10.401	13.9454	9.245	8.6063	8.5629
TraesCS6B02G382000	4.196	4.57	6.1404	6.4194	6.027	4.918	5.0547	6.0933	5.6257	5.6714	3.4198	3.4004	8.6335	6.5151	7.9248	6.6596	6.3551	11.0528
TraesCS6B02G023000	0.8577	1.2019	0.9026	0.874	1.219	1.1747	0.8689	0.4924	0.6794	0.9276	0.5404	0.4159	0.803	0.5672	1.2955	0.5412	0.5284	0.4224
TraesCS3B02G299100	9.8158	10.793	9.5333	11.4636	11.91	11.3657	11.8571	11.7003	11.3477	11.5895	11.0668	11.1433	11.8451	11.5754	11.9654	10	12.8586	12.3184
TraesCS6A02G220400	2.1558	2.2306	2.4212	2.2564	2.5555	2.137	2.569	3.0309	3.2655	2.0263	1.6975	1.9501	2.1552	1.6051	2.3483	1.1515	1.6336	2.0186
TraesCS5B02G229900	0.1213	0.2379	0.1748	0.0577	0.1724	0	0.2867	0.3937	0.356	0.2344	2.2685	1.4034	0.271	0.7063	0.3793	0.8313	1.4609	0.0545
TraesCS2D02G250800	0.6625	0.8123	0.7001	0.5513	0.816	0.4456	0.9866	0.9984	1.102	1.1684	1.6471	1.7784	1.7316	1.1722	1.2282	1.7103	2.2165	1.6683
TraesCS1B02G426300	4.6869	6.301	6.9557	5.9104	5.9671	6.2895	6.3507	7.2574	5.1187	4.9946	6.3573	5.6557	5.7028	6.111	8.0573	6.2529	6.6087	6.5864
TraesCS2B02G260300	12.889	11.1619	11.7603	9.3155	13.6931	13.566	11.2722	11.5195	10.2608	14.7688	11.537	11.5474	13.01	13.8435	15.0029	16.6583	16.1588	15.5232
TraesCS4A02G101200	4.0055	4.26	5.7255	5.4138	4.5453	4.5985	5.9935	5.4875	5.6159	5.7048	4.2788	4.7965	5.388	5.4774	5.1234	5.673	5.3295	5.6461
TraesCS3D02G266200	3.7068	3.8962	3.6644	3.8475	4.0734	3.9729	3.5477	3.872	3.8868	3.4624	2.7078	3.2538	3.1562	3.3968	4.2092	3.0061	3.6496	3.481
TraesCS7A02G110700	5.685	7.0595	4.7607	7.576	5.8822	5.8257	7.1958	8.5077	7.5545	5.2195	9.0245	8.7731	3.8275	4.2425	4.2424	4.6937	6.3059	5.0201
TraesCS3D02G460300	5.4381	5.7354	5.5835	7.0992	5.1356	7.0238	7.0241	6.5762	7.4084	7.5227	6.778	4.5735	8.0359	8.1361	7.2882	8.267	6.6597	8.823
TraesCS4A02G051400	6.5754	6.6426	6.7262	7.0784	7.1754	6.3887	6.3566	7.8123	7.3468	5.7224	6.0145	6.9197	6.4753	5.7444	7.1171	7.2351	6.0857	8.1058
TraesCS6D02G290100	6.5411	6.9759	4.8596	5.6908	5.8612	6.9859	5.6935	7.5947	6.6861	5.7335	5.9451	6.7592	4.8711	4.7018	4.7682	3.8926	6.1189	4.0588
TraesCS2A02G306100	6.1733	0.9456	3.8031	1.2484	3.2257	0.8943	2.4241	0.7038	0.8429	0.9514	1.2912	1.3859	3.2073	2.6459	0.8063	5.9417	1.3358	2.029
TraesCSU02G067400	12.9281	12.5243	13.7692	13.1157	16.427	16.1596	14.707	11.7481	12.8079	12.0099	11.6313	12.8953	10.4603	10.7744	12.5537	12.1449	12.8583	12.8172
TraesCS6B02G440000	22.6558	20.9171	20.0977	24.7155	28.5848	28.8977	29.757	29.7558	26.0807	39.3553	31.5252	33.1882	48.9082	39.812	38.9037	50.8647	51.6453	49.6353
TraesCS1A02G115000	1.3256	1.387	1.8822	1.569	1.4095	1.2572	1.6852	1.2977	1.3549	1.4377	1.2633	0.9408	1.3426	1.3592	1.5134	1.1577	1.4062	1.9606
TraesCS7D02G336400	0.4181	0.6228	0.8629	0.2946	0.4255	0.5028	0.6735	0.2585	0.5152	0.6286	0.2543	0.2294	0.6642	0.6798	0.5949	1.5001	0.7323	1.0167
TraesCS5B02G379300	2.3803	0.8721	1.667	1.1047	1.1276	0.7583	1.8575	2.1278	0.2666	0.8869	0.6542	0.677	2.755	1.4131	0.5381	4.8357	2.853	2.1537
TraesCS2D02G313300	2.4107	1.8341	2.1976	2.6359	2.365	2.395	3.0602	2.5966	2.6005	3.7056	2.8491	2.4073	3.0194	3.8094	3.5955	2.6889	3.2348	2.5096
TraesCS4B02G158100	6.1638	6.2119	6.4494	6.023	5.94	6.6193	5.9679	6.1667	5.8457	6.7729	7.2033	6.761	5.942	6.7514	8.2418	5.9418	6.9497	6.8916
TraesCS3A02G516600	10.7583	12.5897	15.2085	7.2404	11.1827	11.487	9.9941	9.604	10.5769	11.2727	8.3696	9.4465	9.6027	11.0927	10.6577	10.0046	9.7673	9.0195
TraesCS3A02G298700	5.5282	4.0405	4.7759	3.7409	3.5946	3.9221	4.7001	2.2835	1.5153	2.8584	6.2733	5.7196	6.0057	3.3574	2.3244	4.4296	5.2779	4.1782
TraesCS1A02G052100	2.9314	4.4439	3.8406	2.8243	2.7053	3.1435	2.8078	3.0717	3.0548	2.7226	3.4389	3.5594	2.1433	2.217	3.4354	1.5309	2.1399	2.3283
TraesCS4A02G485400	69.755	106.717	93.3784	92.2505	37.1545	74.0738	74.2914	79.6612	72.3799	10.4715	27.4221	30.6882	24.9926	12.4486	43.8899	57.3364	38.9456	77.6154
TraesCS7A02G391700	4.3703	4.8649	4.2618	6.3516	4.3733	5.0416	5.9741	6.4819	6.5029	8.4946	7.6614	6.5305	8.2203	7.9187	5.8058	8.2274	9.1714	9.2449
TraesCS5D02G506600	2.1331	2.3497	2.1503	2.2783	2.1039	2.4008	2.3311	1.8486	2.5494	3.1768	2.8238	2.5735	2.5781	2.8667	2.7495	3.947	3.1201	3.7899
TraesCS7D02G209100	25.5709	25.5748	24.5825	35.0162	28.5007	27.3882	33.2788	32.2305	36.3442	33.387	39.1728	35.9774	40.078	32.8784	30.0234	35.4786	40.9885	42.4175
TraesCS2A02G456100	39.7481	31.3371	36.9607	28.1001	27.3598	25.7754	27.291	21.9966	14.5599	19.8868	41.5186	46.6614	54.9754	25.3617	14.8555	40.5082	29.9743	35.3145
TraesCS4A02G155200	1.2813	0.9426	1.3541	0.7312	0.6677	0.8321	0.3635	0.4753	0.6896	0.3096	0.1169	0.1779	0.1717	0.1148	0.6296	0.0585	0	0.1729
TraesCS3D02G258900	1.9457	2.774	2.299	2.7931	2.313	2.7582	2.3997	3.0598	3.6069	1.4015	2.492	2.8416	1.4363	1.4725	1.8464	2.3636	3.1701	2.2608
TraesCS1B02G303200	23.4361	28.5531	29.8961	22.6666	24.0519	25.7544	20.2614	19.5602	16.8668	22.437	18.816	19.4562	19.45	23.1895	23.506	19.1012	17.785	19.5622
TraesCS4D02G214100	14.6066	15.9643	4.3342	15.7135	10.0462	19.486	20.6827	10.2372	8.9849	29.4943	5.3998	8.3384	3.8886	21.845	5.469	28.3288	17.8469	10.5148
TraesCS6A02G135100	5.1751	4.8177	4.4813	5.0475	5.5591	5.1071	5.4544	5.3192	4.4997	4.4439	4.9926	4.8364	4.8308	4.7103	5.2864	5.3773	5.632	6.2553
TraesCS6A02G272300	51.3807	44.5854	48.688	54.552	60.0274	53.9767	58.727	48.7206	56.9785	66.0944	62.8087	59.8463	63.4489	63.6531	62.8697	59.3418	54.0509	67.9627
TraesCS7A02G343200	6.5455	6.4516	7.3102	6.2824	6.7127	6.7984	6.8751	7.027	7.1954	6.5636	5.4139	6.1906	5.4771	5.3357	7.3278	5.9964	5.3729	5.9352
TraesCS5B02G074900	3.7395	3.6399	3.2197	2.6401	4.2107	4.2699	2.7335	3.0679	3.4622	4.4062	2.5852	2.8758	3.226	3.7754	4.9474	2.9443	3.5803	3.6349
TraesCS3D02G113800	21.7567	21.738	21.6266	20.2033	22.715	23.9839	20.692	19.8177	18.3219	24.9301	20.1116	21.3207	22.4504	24.8778	26.3454	22.9817	24.9028	24.262
TraesCS4A02G171700	1.2205	1.0242	0.9219	0.7314	1.0361	0.9753	0.8739	0.7066	0.6144	0.7705	0.766	0.8229	0.7818	0.8596	0.9203	0.8446	0.7554	0.9327
TraesCS3B02G399700	0.8178	2.2919	2.1887	1.3333	1.937	1.0838	1.0494	1.7877	3.0866	2.6532	1.2791	2.5414	3.1319	2.0933	3.4966	4.2706	4.1172	5.0433
TraesCS1B02G111300	1.9351	1.7554	1.2162	1.8128	2.0678	1.7008	2.0498	1.997	2.2068	2.2638	3.2126	2.761	2.3533	2.1377	2.3789	2.4599	2.6482	2.0675
TraesCS6B02G230100	4.7358	4.2334	2.6053	4.1047	6.4049	4.1811	3.4668	4.4629	4.8585	5.9425	4.9483	5.4446	4.3003	4.3455	6.654	3.6649	5.2818	5.015
TraesCS3D02G111400	3.2686	3.9368	2.9417	3.2662	3.7241	3.1476	3.7948	4.1825	3.4414	3.7587	4.1526	3.945	3.5495	4.1887	2.8834	4.235	3.5439	3.3863
TraesCS2B02G418200	0.3483	0.657	0.4634	0.6753	1.0916	0.5966	0.5573	1.1306	1.1929	2.0067	3.6914	3.5715	2.1189	1.6322	1.5201	1.3957	3.2272	2.1085
TraesCS6B02G066300	0.8537	0.7178	0.7265	1.5776	1.04	1.4257	1.0379	1.3347	1.4083	1.438	1.1351	1.7161	0.8937	1.2457	1.2205	1.5605	1.3058	1.0531
TraesCS3B02G413400	6.908	6.1785	7.212	4.7947	6.8338	6.6814	5.8405	4.6958	6.3317	7.7469	4.2812	4.7794	6.3069	5.9507	7.0135	6.131	6.3118	6.7262
TraesCS7A02G298300	52.2965	54.4259	48.964	62.5006	48.1799	50.9944	54.636	47.5384	56.0354	52.4396	53.0261	53.4547	45.2101	49.111	45.0694	42.036	43.3538	41.4348
TraesCS3D02G265200	11.8171	10.545	11.8094	13.6827	12.6942	12.9068	13.6401	13.855	12.1826	15.0108	14.0277	11.6709	12.5026	15.0839	13.9481	11.2332	13.9641	13.7917
TraesCS6D02G128800	2.2605	2.55	2.6993	2.8256	2.616	2.2769	2.7786	2.905	3.4918	2.5435	2.1214	2.8249	2.7126	2.2566	2.5678	1.697	2.0745	2.6139
TraesCS3A02G405300	4.3517	3.7142	3.7367	4.1553	5.1134	4.1804	4.6008	3.9088	3.4034	5.5303	4.3302	3.5209	5.1443	4.7737	4.8984	4.7443	5.442	4.5303
TraesCS3B02G510900	2.8744	3.4605	2.7115	2.9327	3.5405	2.8607	3.4098	4.7985	5.3955	4.3437	4.6971	3.943	3.3393	4.0736	3.4554	3.4629	4.4998	2.7028
TraesCS3D02G276400	3.0536	2.565	2.5797	3.8056	3.9906	3.0609	4.0323	4.8175	4.2589	6.1565	5.6844	6.3195	5.0027	6.1003	5.0488	4.7474	5.7934	4.3563
TraesCS5B02G254900	7.6078	4.2371	5.7243	5.5577	7.0345	5.3468	7.3886	4.9623	4.1484	4.1635	4.9135	5.3456	5.273	3.7673	3.1223	4.1257	2.065	3.4109
TraesCS6A02G182500	25.8356	26.3668	29.0682	33.1013	29.9646	30.6984	32.7424	33.4852	35.0484	29.1359	32.1166	33.0002	29.4261	31.1872	31.6602	29.6065	30.8688	28.026
TraesCS5B02G159100	8.5445	8.9189	9.6215	8.0115	8.0058	7.4678	7.4965	8.6327	9.3923	6.4554	5.0276	6.5247	9.1844	6.3383	11.3666	13.7979	11.7645	14.6116
TraesCS2B02G452900	8.0878	7.3765	6.6793	9.9828	9.0191	8.9579	12.2875	10.3663	13.4501	12.1856	14.1787	13.5228	10.2525	10.3398	8.099	11.6687	13.1149	9.2765
TraesCS2A02G157100	2.4642	2.4853	3.2345	1.5074	1.7538	1.7388	2.0893	1.8454	2.2302	1.2746	1.3195	1.6814	2.0263	1.337	2.3567	2.0406	2.5908	2.9446
TraesCS3D02G492500	5.992	3.4064	6.9346	5.4562	5.2418	3.9482	5.0541	2.9048	5.5137	3.5864	2.6715	3.1831	8.2297	5.6886	5.7947	9.6299	5.7412	9.0176
TraesCS4A02G481400	5.0554	4.7001	4.4587	4.2983	4.9128	4.3909	4.1385	4.8322	4.1191	4.5214	4.6967	4.7263	4.0011	3.9475	4.7338	4.2067	4.4732	3.7255
TraesCS2A02G368400	2.8705	2.7012	2.7098	2.8571	2.7197	2.7096	3.1876	2.9717	3.6418	2.8387	3.5175	2.9971	2.9678	3.0651	2.3559	2.8064	3.261	3.002
TraesCS4B02G229100	5.1115	5.7689	5.3336	7.0572	6.4886	5.5479	6.7561	6.8406	7.4653	6.7353	6.5595	6.2683	6.2672	5.8499	6.0107	7.1629	6.9636	6.9898
TraesCS3B02G185700	4.634	4.7079	6.2014	5.037	6.6381	6.2953	5.6857	3.479	4.0488	3.5188	3.0704	6.4856	3.0072	5.5355	7.7384	4.235	3.6916	5.7058
TraesCS2B02G115400	1.6139	2.1084	2.0582	1.9893	1.7348	1.8196	1.8476	1.9062	1.8413	1.8185	1.0829	1.4538	1.785	2.0489	1.9528	1.6866	1.8145	2.1545
TraesCS1A02G238800	3.7775	0.4632	4.9905	0.4755	1.0264	0.4638	2.2062	0.4637	0.0815	2.4159	1.9008	2.2113	6.5529	4.9272	0.1985	16.297	2.3296	1.9985
TraesCS5B02G382000	6.5303	6.5275	5.7433	4.7092	5.5568	5.6819	4.2445	4.0585	4.3044	4.8614	3.7047	4.0928	4.596	4.6886	5.4215	4.6282	3.663	4.8285
TraesCS3D02G333400	15.8427	15.3189	16.3572	14.3539	15.5836	16.5625	14.8059	14.6702	14.0946	16.4667	12.1111	13.8868	13.3715	14.4895	17.3511	15.1683	13.577	14.2112
TraesCS3D02G016900	1.4716	0.9186	0.8079	1.8722	3.0783	2.1631	2.0781	2.0737	1.3465	6.0396	2.8249	2.3353	4.1842	5.3078	2.8345	2.812	3.956	2.9564
TraesCS4D02G057900	4.2402	4.46	4.2702	5.2476	5.5905	5.1661	5.1686	6.0881	5.2241	5.8999	5.7567	5.8877	5.0902	5.4694	3.1723	4.0619	4.3074	4.3879
TraesCS3A02G262600	0.6355	1.013	0.9922	0.3778	1.5053	1.2529	0.676	0.7367	0.7774	1.689	0.2174	0.8824	1.3488	1.1387	0.9937	0.726	1.0632	1.4289
TraesCS6B02G331400	7.649	6.5001	6.0455	7.9109	9.1475	8.4464	9.3521	7.7321	6.85	7.6393	8.863	9.5562	6.9759	7.3989	8.7315	8.0507	10.2809	8.0289
TraesCS1B02G327200	0.7831	0.971	0.9795	0.9275	0.9239	0.4935	1.2154	1.3565	0.506	0.8139	1.429	1.3677	0.5545	0.9663	0.528	0.8237	1.081	0.5581
TraesCS6A02G068300	60.2314	66.1275	33.8018	36.9781	39.5503	74.2822	35.1049	39.1692	49.0889	34.7027	44.8547	40.3829	26.8741	34.3534	28.0722	29.4765	32.4388	22.9912
TraesCS6B02G272900	14.5811	14.764	14.3508	12.3636	14.8578	14.336	10.8932	10.4716	10.5107	12.5518	11.2437	11.9803	10.2028	14.419	17.0835	10.2144	12.8563	12.4749
TraesCS7D02G448300	1.3508	0.8834	1.0197	0.9789	1.676	1.3427	1.4597	1.044	1.668	2.3312	1.4966	1.7268	0.8335	1.2102	1.0345	1.1169	2.267	1.4174
TraesCS3B02G415800	4.1654	4.7838	4.5327	3.5255	3.8491	3.1524	3.443	3.7502	4.5249	3.5281	3.2882	3.4574	4.2911	3.2371	3.6631	4.0121	4.0756	4.1589
TraesCS7D02G074500	6.0334	6.341	6.2661	6.7221	6.71	6.4238	6.6557	7.6205	7.4784	7.5385	7.1303	7.3404	7.805	6.7567	7.0335	7.7721	8.4721	8.4884
TraesCS6B02G377300	2.3057	1.7493	1.2634	1.1479	1.7921	1.3203	1.2775	1.3866	1.3926	1.6887	0.904	0.9672	1.9156	1.0813	1.9313	1.3993	0.9643	1.9117
TraesCS2A02G052200	0.6093	0.4649	0.5204	0.4508	0.8339	0.5339	0.8322	0.5337	1.0269	1.3086	0.7104	0.6581	1.6941	1.85	0.9981	1.1138	1.631	1.5528
TraesCS5D02G517000	3.9178	3.9069	4.1234	4.6848	2.4798	2.7148	3.7352	4.4476	5.6155	3.1107	4.8206	4.5296	2.673	3.0439	2.7451	2.4662	2.6398	2.4709
TraesCS7A02G395200	4.5731	4.3443	4.1581	4.5141	4.7429	4.6442	4.9652	4.2947	4.6444	4.6705	3.9883	3.6056	5.4402	4.963	4.2792	4.1398	4.3119	4.9433
TraesCS5D02G412300	7.1417	6.9289	7.6124	5.9007	7.803	6.4518	5.7924	6.1596	6.1628	5.1803	4.406	4.0795	4.8878	4.2422	7.2186	4.7702	3.7368	3.8792
TraesCS5A02G557500	4.2279	3.8378	3.8802	3.441	4.4343	4.0103	4.1568	3.8332	3.53	4.7365	4.6541	5.1697	4.8684	4.7772	4.1627	4.5079	5.4895	3.6795
TraesCS5A02G147100	2.4546	1.4884	1.1149	1.995	2.6639	1.9874	1.899	2.2764	2.6203	2.631	2.6468	2.4788	2.034	2.2391	2.3925	2.0801	3.0661	2.4485
TraesCS5A02G260800	2.2354	2.7379	2.4147	2.3423	2.2496	2.3317	2.6153	2.2137	2.1133	2.9293	1.74	2.1278	2.5506	2.7382	1.5798	1.9391	2.6819	3.2373
TraesCS1D02G333200	9.2581	9.9959	10.1537	10.2191	9.1776	10.7396	9.2067	9.8011	10.1197	10.2743	9.7231	10.0628	9.2639	9.9985	8.103	8.0927	9.7327	9.9014
TraesCS3B02G401100	14.5327	13.0363	13.9539	11.5911	12.4411	11.3412	10.6044	9.1355	11.8891	11.2811	9.1157	8.9975	8.6273	8.5237	12.0743	8.0629	6.8293	6.7917
TraesCS2D02G492900	2.3362	2.72	2.36	1.9105	2.3376	2.3599	2.1265	2.359	2.19	2.4583	1.8229	1.6372	1.8536	1.9464	2.5263	1.756	2.4838	2.0717
TraesCS5D02G148300	7.4345	7.2522	6.3097	5.4997	9.5485	9.3882	7.3422	8.159	6.8306	8.2228	5.879	6.8822	6.4592	6.8457	9.9637	5.2469	7.4072	6.9094
TraesCS3A02G313700	7.831	9.4408	9.0747	9.4381	14.9148	11.4248	11.5498	10.626	9.7495	10.3605	9.127	8.4851	11.5387	11.0683	10.9491	9.7428	9.085	7.7062
TraesCS1B02G193200	5.7488	6.2509	5.5015	5.4822	5.6702	6.2718	5.5581	5.5361	6.0274	5.5779	4.614	4.836	5.1645	5.3753	6.8417	4.7813	5.4618	4.7874
TraesCS3D02G193300	5.6807	4.6755	5.0094	5.4215	6.9122	5.7216	6.1624	5.4128	5.8255	6.8062	6.4436	5.6009	5.7892	5.9783	6.4487	6.9696	7.2904	6.9989
TraesCS7B02G335100	1.2543	1.0663	0.241	1.9088	2.0599	1.8619	1.8186	1.8612	1.5547	3.1517	1.0682	1.703	0.6725	1.5732	1.3448	1.2992	0.8953	0.6769
TraesCS7D02G143200	0.7875	0.5021	0.2837	1.9006	1.2218	0.7671	1.2752	3.8434	4.4022	7.116	21.7537	16.7122	3.3164	4.0039	0.9411	1.1965	5.8846	0.9827
TraesCS1D02G142800	1.0566	0.9914	0.8718	1.2671	1.0773	0.9483	1.3358	0.9906	1.2026	0.9102	1.3623	1.1695	1.0982	0.8849	0.8107	1.1336	0.871	1.3119
TraesCS2A02G117600	3.0128	1.4279	2.3906	4.7973	6.6874	4.0043	3.633	5.6982	5.5155	5.758	5.3744	6.6904	2.4655	3.8062	5.2779	6.2185	4.6061	3.4404
TraesCS6B02G337800	3.8033	3.5715	3.7562	2.8333	3.8284	3.1578	2.9939	3.145	3.6851	3.5731	2.5927	2.5033	2.6063	2.5178	3.6548	2.5513	2.9254	2.3591
TraesCS1B02G248800	13.5332	13.3005	12.8409	10.8944	12.242	12.3274	10.9042	10.3031	10.7615	12.5037	8.5114	9.6972	8.4016	10.8031	13.1973	10.6142	9.943	9.0608
TraesCS5A02G173800	3.9579	3.7993	4.25	4.9722	4.3315	4.9876	4.6429	4.1417	3.6866	4.3773	4.0554	5.0745	3.3288	4.4561	4.5763	4.0814	4.721	4.1117
TraesCS5D02G069800	5.2473	5.1472	4.6204	5.2949	4.5115	4.4176	5.6784	6.1297	6.12	5.094	4.0744	4.3092	5.5571	4.9664	5.0375	4.0594	4.946	4.7087
TraesCS3B02G232600	3.9328	3.3594	4.4927	2.9262	3.2359	2.5837	3.1582	2.7224	2.5043	1.7094	1.8028	2.099	2.3121	1.3234	1.9923	2.6742	1.7041	1.7939
TraesCS5A02G171400	15.8639	13.0913	14.9135	15.4988	15.3203	14.8013	20.2893	13.7283	12.8485	16.131	19.1682	18.1152	26.183	18.8535	13.7721	23.4732	19.3217	22.8414
TraesCS4B02G195900	4.7267	4.9656	3.5159	8.5707	7.3388	5.9272	10.6544	11.3268	12.399	13.6305	19.5049	18.4055	10.0829	10.4502	7.8469	10.7159	14.6654	11.0667
TraesCS3A02G092300	0.6023	0.7929	0.5431	0.9547	0.6657	0.4509	0.6544	0.8672	1.0546	0.6484	0.4049	0.4891	0.5429	0.6626	2.0863	0.8981	0.6269	0.708
TraesCS3D02G411100	16.0146	19.564	16.6452	25.1583	22.1396	17.7979	22.9338	32.5261	30.3916	17.9681	26.8725	29.3759	19.6353	18.2848	17.3288	18.768	20.5472	19.9519
TraesCS7A02G016400	0	0.1552	0	0	0	0.0734	0	0.8313	0	0	0	0	0	0	0	0	0	3.0349
TraesCS1A02G402700	6.0731	6.9583	5.9575	6.767	6.5531	5.9565	6.7408	8.7409	7.7875	6.6842	7.7397	7.7211	6.8393	6.9012	7.2369	7.9077	9.0353	7.6163
TraesCS6B02G347600	31.0936	39.3076	34.124	26.999	28.2718	36.5645	26.5293	22.7755	22.6749	18.2469	22.6483	21.0834	11.6808	19.3994	15.2766	14.2989	15.3734	11.0436
TraesCS5A02G194500	2.3238	1.9938	2.4677	1.5067	2.6652	1.9938	1.8779	2.0417	2.046	1.6604	1.2488	1.4233	0.916	1.2784	2.2271	1.4531	1.3926	1.2467
TraesCS7D02G181300	8.5211	7.8257	8.3827	9.7189	10.6788	12.9448	9.4374	8.6897	8.9031	14.6328	6.8456	6.5995	10.7091	15.2074	13.3156	11.4796	12.7521	13.5566
TraesCS3A02G090100	4.5049	4.5584	4.0279	4.1495	4.8068	4.1135	4.2999	4.5469	5.2427	3.9279	5.7701	5.9856	4.1654	3.9341	3.6948	3.4547	3.6137	3.8216
TraesCS6B02G284100	4.0203	3.1903	3.0419	3.615	4.9303	3.5554	3.631	3.7576	3.6043	4.5746	4.1116	3.6418	3.9358	3.8827	5.9516	4.0681	4.1115	4.2361
TraesCS4A02G229400	8.8884	8.8939	7.8744	9.7912	8.7595	8.2658	10.2302	10.2384	11.2343	9.4622	12.5719	11.4143	9.2746	8.988	7.6039	8.5931	11.4229	8.7397
TraesCS2D02G289600	3.416	2.2024	3.2358	2.2575	2.2945	1.9343	3.594	1.5617	1.2084	1.9839	1.434	1.544	3.2389	1.8679	2.307	8.1492	3.7919	4.9474
TraesCS7D02G136800	70.7574	67.8752	59.9752	90.2948	72.2229	73.7408	84.4727	85.1876	83.3435	66.7463	85.87	81.3734	69.0497	76.1098	73.5749	68.7523	59.4914	72.5791
TraesCS3A02G315700	2.5886	2.2706	2.3029	1.8759	2.3229	2.1602	1.2562	1.1178	1.4743	1.9458	1.5121	1.3566	2.1419	2.086	2.6555	2.0528	1.6131	2.0941
TraesCS3A02G105600	17.533	17.961	21.5743	18.7246	19.4926	16.9747	16.5655	14.9202	15.4361	15.9168	11.8676	11.1947	22.0522	19.2258	18.8566	19.2383	18.1494	20.5389
TraesCS4A02G409700	2.4654	2.6396	2.8951	2.1762	2.7633	2.2125	1.935	2.3014	2.4283	1.8376	1.4114	1.3872	1.4975	1.6457	2.8506	1.885	1.6965	1.4347
TraesCS4B02G127100	2.7063	2.5925	2.7915	6.4221	4.6052	3.5101	5.7684	7.4541	6.8554	2.9741	5.4919	4.7507	4.5214	3.795	4.9573	3.0689	3.0688	3.8505
TraesCS7A02G508800	8.1278	5.0507	8.8339	3.358	3.4323	2.7638	2.3821	0.938	0.09	0.1777	0.8725	7.524	8.1671	4.0857	0.115	5.9828	1.1157	2.7289
TraesCS1B02G399600	1.0895	0.9454	1.1574	1.2454	0.7444	0.8747	0.832	1.2241	1.0969	0.9719	0.8124	0.8437	0.6085	0.8353	1.0483	0.6319	0.6543	0.6972
TraesCS2B02G610500	2.654	2.6569	2.6897	3.1294	2.7213	2.6141	2.6299	3.0852	3.5399	3.1798	2.886	3.3487	3.0378	3.0618	3.0859	3.8543	3.2763	3.1718
TraesCS3D02G399700	3.2009	3.097	3.3829	3.072	4.425	3.6715	4.2785	3.4408	3.2604	3.8668	3.1993	3.5153	3.3544	3.7801	3.2108	3.7497	2.9468	3.6639
TraesCS4D02G059300	2.9156	2.9819	2.7278	2.7185	3.1791	2.572	2.8111	3.8743	2.6473	1.3211	2.4335	3.9025	2.9728	1.4645	2.5452	2.1754	2.4138	2.2526
TraesCS4A02G463300	2.3278	2.7488	2.5235	2.0052	2.397	2.5427	1.7858	2.2078	2.3123	2.0035	1.9396	2.0085	1.5072	2.1878	2.229	1.6618	1.6773	2.141
TraesCS3B02G375900	5.6275	5.9823	5.4068	5.5515	5.5179	5.4881	6.0141	7.2217	5.9935	5.4892	5.9347	5.488	5.7306	6.0384	6.665	5.4779	6.3872	5.9559
TraesCS3A02G024100	2.5227	2.7511	2.2527	3.0344	2.5308	2.3404	3.3675	3.8947	3.5286	2.5671	2.9923	3.2831	3.1561	2.752	2.4661	2.8751	3.2438	3.4967
TraesCS6D02G047100	0.8038	1.0797	0.6053	0.7921	0.6381	0.6584	0.6642	0.5171	0.6378	1.0638	1.3809	1.1329	2.2973	0.9861	0.5564	2.9715	2.2808	1.7129
TraesCS7A02G209600	7.212	8.3895	6.7293	7.7607	6.6908	6.8303	6.5789	8.2963	9.3306	5.004	4.1444	4.1298	4.6993	4.2972	6.5675	5.5559	6.3626	6.6215
TraesCS5B02G364700	1.0335	1.1054	0.8554	0.9178	1.0264	0.9588	0.7476	0.8834	1.1453	1.2695	1.0225	0.9624	0.9235	0.9482	0.7565	0.825	0.861	0.7559
TraesCS4D02G300000	1.5063	1.1434	0.8098	0.9722	1.2233	0.8485	1.0682	1.2806	0.8774	1.1091	1.3417	0.9628	1.1538	0.9961	1.0574	0.9014	0.832	0.8387
TraesCS7B02G346500	1.5727	1.8987	3.2544	0.8054	0.917	1.459	2.9741	1.0097	1.5389	1.1691	0.6623	1.2318	1.4054	1.6257	0.8647	3.4273	4.5333	1.4144
TraesCS2B02G284500	0.2226	0.2183	0.2303	0.3094	0.3569	0.2859	0.4695	0.3176	0.5529	0.1986	0.5155	0.4279	0.7191	0.4908	0.9484	1.283	0.9318	1.4782
TraesCS2D02G148900	1.8974	1.9616	1.6717	1.2056	2.0215	1.8115	1.541	1.7086	1.3714	1.7272	1.4439	1.3629	1.1398	1.8339	2.4831	1.5326	1.6016	1.402
TraesCS5A02G141500	2.6388	2.4105	2.7413	4.4706	4.1566	3.4887	4.1638	3.6403	4.7449	5.4511	4.4242	3.7405	3.9056	4.2555	4.4943	4.0546	4.9443	5.0433
TraesCS3D02G385300	4.6588	4.3588	4.321	4.0217	4.6893	5.56	4.3034	4.1111	3.5376	5.407	4.4864	4.1234	3.7594	5.3016	6.1235	4.2577	4.5695	3.4643
TraesCS1D02G375800	17.3613	16.1191	15.111	16.9187	18.2096	17.0482	18.7987	15.616	14.8681	19.8124	15.4415	15.8145	14.5223	18.6918	18.4691	19.5553	17.4814	15.4898
TraesCS1A02G029200	21.1905	17.339	22.159	13.4197	18.0908	18.2821	12.6076	11.3901	11.8211	16.3906	11.3421	10.7751	13.1088	15.1143	17.753	15.5475	12.2096	10.1131
TraesCS5B02G229000	3.2037	2.0252	3.061	2.6069	7.9595	2.3943	2.9283	2.476	1.9681	3.3026	3.3453	3.2952	3.1651	3.5878	3.8324	3.0417	2.6996	2.033
TraesCS6D02G390700	52.7883	44.3642	39.1321	54.3487	70.5071	69.5223	55.946	57.3823	47.1152	61.0604	48.2799	43.0609	29.5433	47.2937	33.2681	26.3491	31.0959	25.4953
TraesCS3D02G451700	9.6791	8.0014	9.936	10.079	10.2386	9.5297	9.8663	8.3947	8.9941	11.1061	11.9909	10.9177	11.0897	9.8168	9.5097	10.8635	9.5898	8.883
TraesCS2D02G207500	1.1416	1.5398	1.611	1.3573	1.2676	1.0426	1.4674	1.6378	1.4663	1.9653	1.9368	1.899	1.1796	1.2785	1.0838	0.9129	1.8144	0.7861
TraesCS4D02G186300	23.586	26.3617	28.9649	28.7169	23.599	28.3683	27.8228	32.177	30.6134	26.3731	25.9367	28.334	27.6405	28.9501	25.6174	25.038	25.7191	26.3124
TraesCS7B02G370100	1.6455	1.6698	0.5452	1.8349	2.5806	2.1584	1.234	1.2104	0.8329	0.0548	0.6213	1.2081	0.2535	0.4575	0.3549	0.0519	0	0.1021
TraesCS7A02G056300	15.5946	16.1994	15.425	24.34	18.2231	18.3262	22.5343	24.4569	27.312	22.742	22.7481	23.6714	20.1712	20.2765	17.1486	18.2354	23.0474	23.1243
TraesCS2D02G344100	6.7095	6.432	5.2953	7.666	8.0702	7.0534	7.7037	6.9296	7.8447	11.3054	8.1692	7.8041	10.3953	9.5241	8.4276	13.1199	11.623	14.7531
TraesCS3A02G117800	8.6713	9.2472	9.9376	9.2266	8.1889	9.4119	7.7168	8.4711	8.2728	7.0748	7.8171	8.6391	6.3392	6.914	7.2073	7.027	8.1076	8.453
TraesCS2D02G525800	2.3494	2.7934	1.71	1.9298	2.8162	3.1374	2.4066	1.6837	1.4804	2.3393	1.4616	1.351	1.7973	1.8656	3.7688	2.6026	2.255	2.4171
TraesCS4B02G135900	1.1304	0.8354	1.339	0.6628	0.4842	0.8764	0.7614	0.7899	0.6061	0.2993	0.3815	0.6594	0.9825	0.4301	0.9131	0.6085	0.4698	1.2674
TraesCS2B02G490400	3.4314	2.2352	2.4211	4.5894	3.2003	2.5368	4.4612	3.058	15.9495	2.5389	1.2719	0.9182	3.8809	3.2663	3.6406	6.5414	3.3725	6.2687
TraesCS7B02G324700	3.6195	2.507	2.3932	4.1089	3.2819	3.3701	3.6923	3.9945	3.7704	4.9775	3.776	3.891	3.3504	3.8704	4.2771	5.3591	4.4333	3.8504
TraesCS1B02G457400	6.9862	6.6985	4.9728	4.7167	6.6006	5.952	5.4894	7.2639	6.8364	8.6916	7.0388	6.285	5.4165	5.7301	6.4178	4.928	5.8646	4.3718
TraesCS2D02G302200	1.081	1.7015	1.4734	1.1238	1.7149	1.7026	2.0442	1.9118	1.9188	2.0408	0.8028	1.0472	1.6849	2.0946	1.6846	1.6082	2.4224	2.1705
TraesCS5D02G338100	5.9152	5.6872	5.6525	5.8698	5.2504	4.9827	5.4619	5.7533	4.754	3.8077	4.3645	5.5746	3.6067	4.0464	4.2166	2.9079	3.5534	2.9577
TraesCS4B02G038000	1.1596	0.9021	0.922	1.6544	1.3071	0.946	1.4178	1.3536	1.2717	1.4878	2.4262	1.8693	1.5901	1.5404	0.6073	1.2242	2.1049	1.2048
TraesCS6A02G271500	2.1764	2.6686	2.2871	2.3288	3.4798	2.7385	2.7782	2.788	2.569	3.1288	2.594	2.9465	2.735	2.3886	2.6495	2.735	3.1677	3.291
TraesCS7D02G317600	8.4053	4.5093	10.2841	5.3854	5.0946	3.4632	6.3454	2.9485	3.029	3.0725	2.809	2.811	5.5172	3.5773	3.0804	8.1493	3.3606	4.5795
TraesCS7B02G336800	84.5213	107.231	103.257	99.4684	87.1013	102.362	91.4775	119.962	116.186	123.483	115.972	121.052	175.967	131.102	115.378	152.021	157.77	188.36
TraesCS6D02G196900	1.3905	1.8384	1.3127	1.081	1.5007	1.6154	1.0518	1.155	1.3725	1.2036	0.9598	1.0409	0.9076	0.8124	2.1606	0.7735	1.2838	1.4463
TraesCS5A02G421900	1.5172	1.0033	1.1137	1.7349	1.9866	1.5974	1.8376	1.3596	1.2845	2.6195	1.711	1.7043	2.0261	3.024	2.772	2.4304	2.7226	2.3918
TraesCS6B02G181400	1.1916	0.6865	0.945	0.7556	1.7921	0.93	2.5753	0.8946	0.7218	3.5462	1.5187	1.2957	3.4311	5.592	5.4415	3.2325	3.4427	1.9053
TraesCS5B02G360700	5.3609	5.5452	5.6129	6.5696	5.5351	6.3764	6.8886	6.8999	6.5406	4.9318	5.5969	4.5649	4.9902	5.3262	5.4038	3.7373	4.7218	4.327
TraesCS6A02G321900	2.2011	2.3215	1.5346	2.0842	2.6114	1.9607	1.7957	2.0774	1.6202	1.9766	2.035	2.0195	1.9756	1.8323	3.237	1.9226	2.2419	1.8745
TraesCS4B02G276800	27.1583	27.5426	27.2238	24.8818	23.5815	23.3984	22.8025	23.1461	27.1751	26.4372	19.3036	21.9092	26.631	23.7027	28.2722	30.5566	29.3576	30.9761
TraesCS1B02G312700	3.2456	3.309	2.6629	4.2662	2.9369	3.248	4.0862	3.2468	4.2288	5.0751	4.1593	4.2705	3.3078	3.5776	2.6881	2.8163	3.6605	3.0995
TraesCS3A02G006100	27.7405	28.1636	28.2974	21.3491	27.3785	26.8089	25.9716	28.4929	24.0202	25.3598	18.9109	21.9224	23.2207	26.6	26.1884	24.4654	26.5696	23.8148
TraesCS7D02G076800	1.2113	1.4285	1.2815	0.9709	1.2251	0.9597	1.1325	1.2875	1.212	0.8155	0.6458	0.8441	0.6689	0.5121	1.0336	0.5597	0.5343	0.6488
TraesCS5A02G454600	63.7777	56.0407	63.1747	48.5689	61.1035	59.7919	49.4865	54.065	45.322	45.5172	58.8911	55.9464	61.48	55.0578	60.4193	46.1685	41.9293	48.6669
TraesCS6D02G265000	3.8538	3.9013	3.0066	4.2372	4.8782	4.3191	4.7809	4.9036	5.1891	5.1844	4.9791	5.0515	4.2153	3.8808	4.6139	4.7477	6.1342	4.7693
TraesCS1A02G289000	6.9488	6.7658	6.7917	6.4132	6.1286	6.7174	6.3109	6.1421	6.4137	6.7156	5.1661	5.6384	6.0257	5.2878	5.1661	5.4098	5.4804	5.1695
TraesCS5A02G508700	7.2022	4.7787	4.7962	9.2954	10.6988	7.212	9.9236	10.6815	10.3877	20.5035	16.0239	14.1971	19.8188	17.539	16.6313	14.456	14.9851	14.8619
TraesCS1B02G112300	2.7646	3.6044	3.127	2.463	2.4868	2.987	2.9119	1.6228	2.2602	1.8601	1.5007	1.5874	1.8764	1.8812	1.407	2.1109	1.3114	1.4478
TraesCS5A02G387700	4.5774	5.3688	5.3235	5.1764	4.6683	4.8729	4.2585	5.3036	5.3919	4.8922	4.1037	4.4475	4.6936	4.3648	4.3584	3.8917	4.6753	4.6466
TraesCS4B02G280300	12.742	11.6396	11.4968	14.4761	17.7177	17.3258	15.9776	14.3942	12.0034	14.8546	15.532	14.9701	13.8921	15.2284	16.0144	15.0997	16.7517	15.9405
TraesCS2D02G035600	3.1362	3.1102	3.3609	4.0482	3.7878	3.661	3.0632	3.3081	3.2882	4.0302	3.7578	3.6051	3.5726	3.4273	3.7105	3.1497	4.2127	3.1616
TraesCS7D02G262600	17.434	17.8188	17.409	19.1243	18.878	21.4954	22.9664	19.432	19.5421	20.7353	23.4543	21.4901	20.3575	20.3072	20.1701	22.6363	25.8098	24.0851
TraesCS2B02G227000	6.8563	3.0674	7.2312	3.3159	4.5638	3.0633	4.9678	3.4765	3.3546	3.6697	8.6837	5.9423	15.7513	9.3966	3.1323	13.1355	9.5833	5.3804
TraesCS4D02G196700	3.1466	3.0431	3.1616	2.7714	2.0575	2.652	2.2105	2.8771	3.1116	3.1587	2.3655	2.1128	2.1287	2.5113	2.0491	2.2276	2.0957	2.0228
TraesCS1D02G025400	2.5654	2.2469	2.2301	2.4497	2.6236	2.7295	2.6953	3.2856	2.8989	2.499	2.7216	2.9685	2.7474	2.5811	2.4285	3.8145	3.5606	2.8109
TraesCS5D02G188400	0.0297	0.0291	0	0.5935	0.5068	0.4687	3.3155	1.1299	0.7851	0.6605	1.5455	1.4854	0	0.5857	0	0.0272	0.2386	0
TraesCS1D02G380200	6.5119	5.7075	5.8828	5.3891	7.7724	6.6534	5.7415	6.1804	5.2633	6.0318	5.8027	5.5271	5.9704	6.7281	7.4654	5.1938	6.0214	5.7807
TraesCS2A02G403900	1.3476	1.5307	1.1585	1.3492	2.7553	2.0399	1.2072	1.8418	2.6375	2.5362	2.0062	1.3132	1.648	1.4615	1.9645	1.8798	1.8352	1.531
TraesCS7A02G358400	102.784	112.691	120.575	105.703	95.0096	115.776	90.6011	82.8482	77.4788	98.602	88.9842	87.4845	86.0451	110.12	107.17	86.3601	86.2344	87.7128
TraesCS6A02G185500	7.1182	5.9578	7.2692	6.5431	7.4654	7.3101	6.2791	6.2832	5.6367	6.7206	5.6098	5.802	6.4944	6.1099	6.3465	5.6462	5.3658	7.4892
TraesCS5B02G122200	16.7532	16.1121	18.1243	14.6134	15.8504	15.3451	14.3844	13.0086	14.8422	17.3319	12.4603	13.3423	17.2194	14.8255	17.6711	17.1596	15.742	17.2345
TraesCS6B02G253900	15.9869	12.602	11.0775	13.745	17.5872	13.6006	11.2765	12.1075	12.6297	11.5542	13.177	13.112	15.3574	11.6162	16.7263	7.1243	8.661	15.6435
TraesCS2A02G154100	17.7298	20.3513	19.3797	28.438	19.625	21.0408	24.137	24.3972	24.3493	20.116	22.982	19.7704	19.6912	19.7719	20.8386	18.0004	17.8759	22.2573
TraesCS1D02G081000	0.881	0.6266	0.4021	0.8798	1.1895	0.6948	1.1038	0.9192	1.207	0.6173	0.5828	0.8156	0.7676	0.7499	1.0036	0.2617	0.5699	0.7131
TraesCS2B02G354400	35.5243	41.9326	32.7964	65.1249	49.9561	48.0423	61.2028	85.5824	63.4904	36.9547	42.4145	52.0428	42.0272	36.5583	44.8436	41.2137	40.5624	42.8755
TraesCS5A02G073100	4.0076	3.8079	3.4038	3.6682	4.7493	3.8696	3.4686	4.7653	4.2536	4.4437	4.5622	3.861	4.9958	5.0311	5.9602	3.5018	5.3691	4.6439
TraesCS2D02G467100	15.0143	15.1212	11.2858	24.6899	21.0026	17.1332	27.9856	35.1975	40.0045	21.3633	25.5986	29.9097	15.9244	19.252	23.9648	20.4277	28.2505	22.5155
TraesCS3D02G340800	165.99	210.432	208.999	192.287	178.581	196.539	208.048	243.862	195.038	194.371	178.023	193.153	299.838	256.539	259.722	283.208	293.101	381.97
TraesCS6B02G166400	1.7889	1.9927	2.0683	1.9898	2.7579	1.866	2.4274	2.034	2.3044	1.2991	1.4847	1.7121	1.4451	1.1952	2.2936	1.9212	1.515	2.0725
TraesCS3D02G314600	22.7045	22.9021	22.9958	22.8615	23.8069	25.9133	23.2919	21.8861	22.5186	26.8675	20.5632	19.5429	26.6501	24.6816	25.8378	22.7508	22.7598	26.1432
TraesCS2A02G260700	84.0047	94.6503	96.4928	91.8403	83.9326	88.9692	95.232	96.9057	97.7201	86.9889	85.3764	91.3871	89.8326	97.1861	75.0129	84.3005	84.6305	98.7804
TraesCS5D02G289500	4.4609	4.3167	3.7261	3.7077	4.9881	5.1454	3.705	4.1372	3.7754	4.952	4.382	4.4643	3.8428	4.4287	4.4345	3.6545	4.3925	3.3434
TraesCS6B02G141200	0.7176	0.6453	0.6033	1.1092	0.6516	0.749	1.244	0.8874	0.8778	1.0981	0.8458	1.3563	0.8551	1.1787	0.9351	0.8198	1.1205	1.022
TraesCS3D02G239200	1.9737	2.1351	1.471	2.1754	1.4855	1.9851	1.936	1.8989	3.1407	2.567	2.2553	1.7588	2.1923	2.1814	3.1478	1.9049	2.1231	2.2728
TraesCS5D02G417400	17.7607	13.687	17.6899	12.2917	14.4951	11.8749	10.9593	9.3573	12.1186	10.0027	5.7997	6.1195	7.8194	6.7337	14.8269	8.5239	5.1789	5.0866
TraesCS6B02G245900	7.1198	7.1481	5.9119	7.638	8.877	7.485	8.7448	8.146	8.0768	9.5128	10.4229	9.2151	7.0519	7.4946	8.6617	8.0954	9.8937	7.9584
TraesCS4B02G221300	3.7815	3.2291	3.3784	2.8398	3.2865	3.3632	3.3634	3.6206	3.747	2.9381	3.0966	3.5635	4.1512	2.9065	2.5583	4.09	3.2162	4.0311
TraesCS6D02G306700	17.0491	10.8545	16.5282	9.55	13.8334	10.941	13.8732	10.1673	11.7005	12.625	23.3621	21.1981	31.2859	19.6346	9.4289	23.0255	16.8481	13.6198
TraesCS7A02G097500	71.8334	4.9076	67.7502	18.1976	81.3839	118.046	17.1005	89.004	95.2352	80.0725	101.876	60.5197	108.84	96.5497	29.6288	81.6215	112.169	122.828
TraesCS1B02G017200	2.0536	1.9414	1.5155	1.8187	2.2065	2.064	1.9207	2.3737	2.3153	2.1716	1.9145	2.1972	1.9881	1.8598	2.2137	1.87	2.058	1.8804
TraesCS4A02G414500	3.5934	2.7956	2.381	3.2998	3.2676	2.7015	3.3782	2.7388	2.4453	2.1755	2.0539	2.2176	3.0266	2.2572	3.432	3.435	2.9666	3.6219
TraesCS6B02G243500	1.7756	1.793	1.6893	2.169	1.7318	1.8412	2.4032	1.9212	2.8448	2.2712	2.1284	2.8362	1.6334	1.8404	1.4154	1.4796	1.9415	1.6283
TraesCS1A02G201300	118.941	147.295	139.482	130.913	113.21	146.805	137.786	133.793	147.58	172.229	159.384	147.389	196.483	172.211	127.172	189.005	182.412	216.697
TraesCS3D02G017500	6.8135	6.5626	6.2501	10.6735	10.3698	8.3521	10.4655	12.2948	10.5593	11.0541	10.6895	11.4444	9.753	9.9989	9.1727	9.1854	11.5258	11.7569
TraesCS2D02G190300	7.5004	7.2743	6.4508	7.778	8.9059	7.4524	7.6182	8.1677	8.9614	7.7046	8.2674	7.8278	7.3512	6.6113	7.4471	7.3632	6.5733	6.0712
TraesCS6A02G373400	34.6446	36.733	38.6333	34.2551	30.885	35.6086	30.3715	26.8211	24.6435	37.7846	29.9421	26.4956	44.9382	42.2394	34.4167	34.1325	30.2549	41.0626
TraesCS5A02G504700	1.6177	1.4654	1.3504	1.2948	1.5578	1.427	1.1451	1.1887	1.4446	1.3412	1.1695	1.4157	1.2244	1.085	1.469	1.0179	1.1279	0.9222
TraesCS7D02G264600	0.532	1.4452	1.3762	0.8044	0.4782	0.5948	0.2967	0.8983	1.5218	1.7402	1.5932	1.528	1.024	1.3933	2.1451	1.7454	2.3734	1.6686
TraesCS3A02G259200	10.3515	10.2236	11.15	9.0666	9.8796	10.3353	8.7604	8.7565	8.7942	9.4961	8.0615	8.4689	8.5232	8.2642	9.9713	8.7352	7.874	8.7555
TraesCS7D02G224500	1.2737	1.496	0.789	1.1636	1.0004	0.9485	1.0142	1.6631	1.066	0.9394	1.9879	1.7686	1.3179	1.036	0.6888	1.3019	1.4206	0.7838
TraesCS4D02G217100	7.4031	8.0378	8.4769	7.7742	7.6868	7.2822	7.1534	7.0727	7.9787	7.6446	7.9206	7.529	6.8693	7.2685	8.4084	7.6184	7.7454	7.6615
TraesCS1B02G219600	0.6958	0.8532	0.8357	0.9927	1.2636	1.5601	1.8093	0.7529	0.9079	1.513	1.0581	0.2147	1.1918	0.7273	0.9325	1.6428	1.1899	0.7301
TraesCS2D02G548000	1.1212	1.1803	1.3531	1.3134	1.0105	0.7738	0.9955	1.1412	1.2577	0.8721	0.7236	0.8354	0.9408	0.7595	0.9651	0.6498	0.9394	0.8239
TraesCS7A02G318200	1.8987	1.9302	1.4705	1.4228	1.4828	1.6761	1.5777	1.6649	1.9819	1.7127	1.4595	1.5979	1.3368	1.5464	1.5011	1.262	1.5709	1.511
TraesCS1B02G152500	4.9732	4.5077	4.9312	6.5843	4.1466	4.4663	5.2856	6.2543	7.1831	5.5561	5.9353	5.0641	4.8353	4.9546	3.5014	3.6179	4.2066	4.1508
TraesCS7A02G380100	13.3037	11.2818	12.4296	11.2119	10.6552	9.6196	11.8554	9.4385	12.519	12.5642	12.8227	10.5286	23.1214	14.8486	12.7273	28.2238	21.5339	22.3953
TraesCS5A02G502700	4.0773	2.8797	4.6911	3.6065	2.173	2.4966	3.4312	4.1879	3.9999	2.581	2.4089	2.7742	2.8238	2.1826	1.9854	2.301	1.7826	3.7404
TraesCS6B02G366800	6.2933	5.567	6.0398	6.627	6.1158	5.767	6.1831	6.045	5.7185	5.5526	5.5692	6.3589	5.9628	5.2607	5.4848	6.7337	6.0225	6.2224
TraesCS7A02G484400	3.207	4.6755	2.7138	4.2255	2.9828	3.2756	3.1993	4.3113	4.4626	3.9808	3.3825	2.8326	2.7607	3.743	3.3385	3.0654	3.2814	2.752
TraesCS2B02G350400	1.2032	0.8879	1.0499	1.4383	1.6524	1.3211	1.7535	1.4742	0.9073	5.1419	1.964	1.9619	5.1886	5.3304	7.3376	3.2282	3.8213	3.1372
TraesCS4A02G357600	9.1754	11.0847	9.674	16.0297	10.4321	10.5511	15.8904	17.713	18.4299	14.1645	13.6373	15.4674	15.2767	13.3039	8.1979	14.7187	16.0069	16.3307
TraesCS2B02G057200	1.0635	1.2171	1.1766	1.8544	0.9771	1.2707	1.5236	1.9128	1.7976	1.1679	1.3085	1.1635	1.4399	1.2126	0.7198	1.2076	1.2508	1.4058
TraesCS1B02G043600	1.7147	1.6353	1.2814	1.4497	1.384	1.694	1.0509	1.3841	1.1497	1.2429	0.9272	1.2934	0.9364	1.4509	1.0923	1.2769	1.3033	1.5137
TraesCS2A02G069600	6.8265	7.0252	6.4417	7.0145	5.2263	6.2203	6.6854	7.1507	7.3661	7.4809	7.1741	6.1783	4.9293	6.8531	5.6636	5.9046	6.0364	7.0716
TraesCS5A02G277100	2.0083	1.3133	2.1439	1.5493	1.5011	1.8632	1.8146	1.7798	1.5504	0.9273	0.9773	1.322	1.2164	1.0995	1.4355	0.8973	1.0353	1.1239
TraesCS6A02G374300	0.4965	2.1916	120.927	7.2014	1.176	1.9577	13.145	1.957	199.685	1.0796	43.263	0.3447	0.8874	1.8905	1.2199	0.5672	0.3322	113.645
TraesCS2B02G013500	1.5466	1.4908	1.2405	1.7269	1.9879	1.7344	1.8821	1.4469	1.7635	1.8457	2.6629	2.1414	1.9951	2.0122	2.211	2.0526	2.3159	2.1168
TraesCS2D02G491700	1.4438	1.1155	1.3301	1.1098	1.6303	1.0826	1.0379	0.7887	0.9386	0.9843	0.803	0.9429	0.9102	0.948	0.9277	0.7411	0.6794	0.8538
TraesCS1A02G382100	2.0743	2.1372	1.8066	2.3561	1.8239	2.1875	2.2435	2.0621	2.2927	3.0142	2.764	2.4866	1.9737	2.567	2.9999	2.3458	2.8893	2.4024
TraesCS1B02G051700	6.2715	7.3357	6.6556	7.2121	6.9414	7.1144	7.17	8.2398	8.9081	7.4661	7.3523	8.8843	6.547	6.2487	6.6986	7.2774	9.6313	8.0079
TraesCS3B02G386300	85.159	59.5343	74.7981	92.933	67.4388	48.0528	97.4982	33.1531	10.8831	8.2915	28.2682	63.5363	17.8893	16.2269	30.094	4.0656	17.2943	4.1439
TraesCS7A02G063900	5.904	5.8876	5.2956	6.9586	4.9156	5.5412	5.9257	6.3123	6.2765	5.4025	6.4787	7.2448	5.1182	5.0434	3.8292	5.5302	6.3878	4.8513
TraesCS7B02G066600	1.6152	1.6652	1.4832	1.6146	1.4783	1.7278	1.7246	1.3349	1.8063	1.2211	0.8421	0.9408	0.8984	1.0287	1.3891	1.0092	1.1176	1.008
TraesCS1D02G368800	38.7111	36.7939	34.6447	43.5593	37.6201	39.6829	38.8373	42.3207	46.5606	36.13	40.2751	40.2857	35.5934	34.6075	31.2543	33.1437	35.4269	40.6316
TraesCS3A02G354300	256.286	335.874	306.659	279.221	264.976	322.62	298.739	369.007	280.623	287.898	238.369	292.607	454.085	391.36	395.262	405.441	406.522	498.156
TraesCS1A02G388700	1.0292	1.0238	0.8496	0.8548	1.1263	1.0759	1.1514	1.1024	1.2909	1.415	1.6137	1.4224	0.9327	0.9351	1.1268	0.8346	1.0865	0.8735
TraesCS2B02G465100	15.1273	18.3537	16.4341	17.233	16.6867	20.2128	18.0274	15.4558	16.5066	18.4745	13.6792	15.834	17.9588	17.9592	17.0494	17.3469	17.4029	17.5881
TraesCS7D02G438100	0.6433	0.6902	0.7919	0.7744	0.619	0.5875	0.8554	1.0907	1.4754	1.088	1.0822	0.8188	1.3383	0.9726	0.943	1.2493	1.2824	1.347
TraesCS5D02G019600	2.7167	2.9214	2.5367	2.869	3.1601	2.4968	3.3587	3.1169	3.5197	2.7611	2.7465	2.8868	2.5474	2.6968	2.6552	2.139	2.8279	2.6671
TraesCS3A02G229900	0.5991	0.2387	0.3418	0.4273	0.5676	0.2953	0.5665	0.2604	0.1282	0.3076	0.2904	0.5026	0.5019	0.3187	0.2844	2.0873	0.8352	0.4041
TraesCS5B02G087600	1.4228	1.9459	1.9454	1.8867	1.8017	1.1296	2.1474	1.9412	3.146	1.7981	1.6976	1.6717	1.7605	1.3237	2.738	2.7882	2.9784	2.1656
TraesCS4B02G371600	0.8898	1.3834	1.3227	1.4691	1.0896	1.2305	1.2303	1.3157	1.2979	1.1277	0.8578	1.1345	1.0202	0.9702	0.87	0.9129	0.9512	1.1023
TraesCS1A02G097600	4.3161	4.6353	4.3972	4.6359	5.006	5.0227	6.1569	5.9008	6.3718	3.5779	4.1588	4.581	3.7905	3.8335	4.5545	3.8086	3.3696	5.1368
TraesCS1A02G051700	87.1093	49.7171	72.5807	53.247	71.2631	51.3108	78.9671	45.9571	35.2628	34.4882	125.445	96.7081	104.538	62.8571	25.4781	85.5246	45.1667	47.8017
TraesCS3A02G079400	7.255	8.3579	6.9705	9.8489	6.714	7.8462	7.9568	9.2516	11.5779	8.3159	10.9686	11.8896	8.8956	7.8414	7.7634	7.864	11.1398	10.3187
TraesCSU02G138000	3.1073	3.4405	3.4212	3.374	3.3485	3.1303	3.7452	3.2405	3.5105	4.2403	3.1881	3.1604	3.4442	3.5486	3.5627	3.5102	3.5102	3.5743
TraesCS3B02G448900	9.4233	8.1006	7.0873	9.8974	11.0116	9.739	10.0216	9.6039	9.0725	8.8328	9.3007	8.8451	8.6382	9.8132	10.402	10.14	10.9934	10.3434
TraesCS3B02G209200	11.1519	14.5857	14.8121	10.1078	8.5566	10.3463	10.5663	9.6445	13.8809	9.5874	10.4666	11.0623	14.2658	10.788	16.2397	17.5075	16.38	20.9623
TraesCS2A02G523000	2.8371	3.7107	4.9066	5.2169	3.5841	2.4567	5.3653	4.3853	5.9228	3.2903	3.279	5.2527	3.8875	4.9142	4.3938	6.2229	5.2315	5.7838
TraesCS7A02G384900	4.6969	5.1258	6.0653	4.5247	4.8938	5.3384	3.9699	4.5521	4.1676	4.4517	3.1969	3.8726	3.8869	3.8156	5.3705	3.8785	4.1503	3.3686
TraesCS7D02G103800	18.4309	18.1536	17.2365	23.6724	26.0868	23.0212	24.9627	28.407	28.4212	29.821	30.9113	25.8721	37.936	28.66	23.3851	37.0711	41.4824	48.3371
TraesCS4D02G134200	2.8148	1.5339	1.7729	2.8854	2.5188	1.9441	2.4249	2.2624	2.326	1.8135	3.938	3.2426	2.2638	1.7653	1.7045	1.372	1.6743	1.2939
TraesCS7B02G149700	0.2842	0.0634	0.273	0.3686	0.4528	0.2636	0.4397	0.3354	0.4803	0.5742	0.6246	0.3468	0.7618	0.5208	0.554	1.0979	1.2562	1.1037
TraesCS3D02G182900	26.5381	22.8423	24.4494	22.6666	27.3106	26.1196	23.1889	21.5962	21.2269	23.1535	24.9223	24.1392	19.8907	24.3772	23.111	18.8276	21.3571	21.5284
TraesCS3D02G327600	7.0493	6.6964	6.5696	8.2193	10.467	7.8625	9.635	7.3433	7.2142	9.2881	8.1086	7.2885	6.4587	8.7001	8.6266	5.2618	5.3656	6.2199
TraesCS1B02G400300	119.999	132.815	158.937	112.451	105.472	123.002	107.178	108.596	115.132	102.933	83.1314	92.4239	89.0806	97.3031	124.396	85.9532	78.981	84.6347
TraesCS4A02G294400	10.2029	10.3591	8.6844	7.7348	6.6495	6.9432	7.7368	5.4908	6.648	5.8986	6.4946	8.2903	8.2259	6.3323	3.9153	8.4354	8.0944	5.8708
TraesCS2D02G101800	20.4771	19.274	24.0287	17.7244	20.9129	13.3893	17.8992	18.4766	24.1918	21.2057	21.0826	18.734	21.2295	16.1683	20.9993	21.2546	17.8061	20.2395
TraesCS6D02G296200	7.2403	11.6373	7.2413	3.6008	4.0168	6.8953	9.7824	24.9821	6.3851	2.6471	11.4932	10.0616	14.1563	7.2213	3.554	5.0863	7.5808	7.0296
TraesCS7B02G178300	7.7649	7.4891	8.086	8.0974	9.3003	9.0011	10.5129	10.4321	10.6728	9.4708	11.0061	10.5183	11.623	9.9318	10.181	10.5925	13.1009	13.2645
TraesCS6B02G308600	5.0652	7.2293	5.1829	6.1183	5.351	8.6937	7.0405	6.4122	7.088	5.8987	7.5795	6.8927	4.0511	7.2608	7.1731	7.4298	3.7285	6.6284
TraesCS6A02G410600	5.6908	6.3583	5.8544	5.8614	5.8916	6.7863	8.1633	7.9423	6.927	16.3785	10.1568	9.1611	11.8825	14.4248	5.3945	9.8816	10.254	6.6412
TraesCS1D02G147000	1.0418	0.7786	0.8103	0.972	0.94	0.6812	0.7318	1.1686	1.1651	1.4287	0.9053	0.7715	1.3388	1.0222	1.2765	1.215	1.5049	1.401
TraesCS6B02G229700	4.0088	3.4171	4.0641	5.1013	3.7983	3.6166	4.5225	6.0511	5.7085	5.3171	5.6002	5.7328	5.0895	4.9539	4.1499	5.6093	7.1043	4.9482
TraesCS4D02G074900	1.9134	2.9103	1.7764	3.8033	3.0962	2.234	3.2831	4.7853	5.2701	1.1532	5.5416	5.6322	1.5466	1.3676	1.8152	1.0807	1.2852	1.1988
TraesCS4A02G444300	3.7224	3.4016	3.4949	3.5577	3.8887	4.0216	3.5083	3.3285	3.6663	3.9783	3.1862	3.2943	2.6005	3.5033	4.0029	2.8368	3.6079	3.108
TraesCS5D02G386000	21.8638	18.247	19.2193	25.4871	29.4765	25.1866	27.3776	26.5275	28.0959	25.5591	33.6503	30.2219	24.3564	26.5441	29.6511	32.1035	33.7955	28.6838
TraesCS5B02G065700	1.7711	1.0363	1.0598	1.7731	2.3257	1.2972	1.704	1.9595	1.8395	2.2221	2.0129	1.5244	1.6799	1.9764	2.8594	1.86	2.0238	1.7745
TraesCS1B02G154100	10.3341	8.3288	8.5931	8.3207	11.1975	9.8412	9.9192	8.3526	9.5775	12.3652	9.2367	8.9156	8.2367	10.1542	12.0946	11.1149	11.367	9.2874
TraesCS2D02G243400	1.1585	8.3336	0	9.0771	0	14.0236	6.103	0.1023	15.5473	5.1715	9.614	33.194	20.2615	1.9275	4.6332	3.7309	4.4791	0
TraesCS5D02G213300	1.9216	1.7658	1.6552	2.0377	1.988	1.9159	2.2137	2.1201	2.1505	2.1452	1.8238	1.8299	1.5297	1.5039	2.003	1.6148	2.2367	1.6289
TraesCS4B02G138800	3.6047	3.7466	4.2125	2.8911	3.683	3.6483	3.5794	3.668	3.7154	4.3355	3.2993	3.3369	4.1705	3.7964	4.0385	3.6042	3.6296	4.2075
TraesCS7D02G374800	10.504	8.9384	8.2835	11.5714	10.142	8.6861	10.5665	10.1781	11.6114	11.8256	11.0825	10.2427	9.163	10.8102	10.0381	10.8352	10.462	9.159
TraesCS7D02G180200	6.9743	8.1949	13.5091	1.3479	0.7421	3.9445	0.5642	0.7955	1.3503	0.036	0.1361	1.0357	0.0333	0.0334	0.1	0.1363	0.1331	0.5031
TraesCS4A02G311400	1.1872	1.4557	1.1574	2.1753	1.6708	1.4254	1.3867	2.105	2.0331	1.8729	1.832	2.0526	1.451	2.1273	1.2635	1.3563	1.6824	1.7116
TraesCS1B02G347900	19.7179	12.0646	18.6747	15.8861	29.5767	18.0564	19.8443	16.304	13.7525	18.1835	14.7115	13.3566	16.3265	19.1916	19.0708	15.545	11.6653	15.0376
TraesCS3D02G347800	4.6049	4.876	3.794	6.0716	5.0204	4.7053	5.2608	5.7566	6.5926	6.7669	7.5169	6.6919	5.7272	5.8549	5.1851	6.134	7.0916	5.3216
TraesCS1A02G417800	4.1692	4.1633	2.3276	3.6617	2.3843	2.6309	3.072	3.5182	2.3707	2.4865	4.6437	7.2147	2.9705	2.3219	1.443	3.4498	5.8646	1.6215
TraesCS3A02G089700	3.3987	3.3071	3.4228	3.2974	3.828	3.9889	3.859	2.8102	3.2991	2.5987	2.6278	2.5523	3.3543	2.8126	2.9025	2.7319	2.9472	3.5232
TraesCS3B02G279900	9.9964	11.8476	11.784	7.599	7.7825	9.1239	6.8357	7.2941	7.3671	8.2274	5.584	6.623	6.4826	7.6717	8.3189	5.3539	5.8052	5.7621
TraesCS2B02G194600	0.704	0.6761	0.7891	1.1298	0.5975	0.6531	0.8043	1.2921	1.2342	0.652	0.7627	0.5566	0.9567	0.8409	0.6945	1.0052	0.9683	0.9365
TraesCS3D02G097900	0.4603	0.5518	0.6142	1.897	0.9206	0.6405	1.0155	1.7312	3.0527	0.6425	0.7933	1.4439	0.9826	0.5727	1.6678	0.8647	0.867	1.0809
TraesCS4D02G100400	1.3108	1.1929	1.2443	1.1266	1.3318	1.2015	1.568	0.8935	0.8036	0.8547	0.6485	0.4386	0.8186	0.5801	0.635	1.2413	0.5777	1.0369
TraesCS3D02G095500	2.8858	2.6538	2.3105	3.4652	3.1443	3.302	3.1039	3.4458	3.8476	3.4629	3.9825	3.8067	2.9764	3.4903	2.4279	2.7802	3.3472	2.736
TraesCS6B02G194500	11.898	11.8881	11.7416	8.672	11.6185	12.0646	9.8368	9.4707	8.0857	10.9266	7.4628	8.2854	10.082	10.7934	14.1134	11.9447	12.1734	12.013
TraesCS7A02G375600	1.5602	1.5304	1.6489	1.7807	1.8108	1.6465	1.6965	1.4469	2.0038	1.9036	1.6371	1.6068	1.2897	1.5026	1.3591	1.3011	1.1658	1.7716
TraesCS2A02G537100	34.6605	35.322	31.6719	49.366	40.03	40.8312	52.2236	50.3145	49.4718	40.6	51.2272	48.2489	34.5684	40.9296	37.9231	36.0883	40.6258	38.9177
TraesCS7B02G278600	3.7844	1.8729	1.8999	2.4645	7.7528	4.3335	2.5146	2.2134	1.8683	4.6789	3.6708	1.4834	3.5647	5.5287	9.0167	6.263	5.8406	5.2742
TraesCS7D02G039400	9.2956	9.2346	8.1565	9.856	10.6946	9.4161	10.4487	12.8324	14.0853	12.7649	11.0996	10.9318	9.5359	9.9426	9.2375	9.6223	10.8328	8.6696
TraesCS4B02G116200	23.681	25.6195	27.6351	30.2258	23.1736	23.5095	27.3944	29.4623	28.8048	21.4284	34.2157	33.9404	28.2436	21.5279	23.3869	25.6187	27.8061	26.13
TraesCSU02G134800	4.6256	5.8296	4.6313	3.3886	4.6521	5.6942	4.7277	4.6648	3.3985	5.4108	3.3327	3.5337	3.5985	4.5331	6.1792	4.1864	4.7282	4.1603
TraesCS1D02G117800	4.2956	5.2238	4.6925	4.1136	4.739	4.9134	4.4512	4.857	4.8369	5.431	4.4026	4.4395	4.1542	5.7464	5.757	3.4956	4.6727	4.0487
TraesCS3A02G512900	5.8279	5.2893	4.737	5.7904	6.366	5.8836	6.1563	6.6596	6.3967	8.2724	6.7834	6.9242	6.9866	6.8645	6.654	7.0916	8.1131	7.1369
TraesCS1D02G119400	7.4005	5.9522	5.4819	5.6236	6.4847	6.1217	6.2024	5.0996	5.1402	5.5642	6.0441	5.677	5.8156	7.6966	8.2305	6.4205	6.9839	6.2487
TraesCS3A02G146400	4.8197	4.5888	4.9512	4.251	5.0327	4.2395	4.0369	4.0368	4.4716	5.2946	3.1194	4.2455	4.5604	4.3106	5.4164	4.3743	3.973	3.8698
TraesCS2D02G296300	0.9506	0.6311	1.0148	0.6667	1.8468	1.0334	1.2438	1.0953	0.6295	1.8188	0.8849	0.7022	3.6124	1.9786	2.0933	2.5448	1.4478	2.7548
TraesCS6A02G264800	15.5567	15.1439	18.0377	10.6529	14.3165	16.9525	10.539	8.6633	7.8034	12.2249	8.2239	8.6473	11.5076	12.8189	15.9025	9.5949	9.8471	13.4998
TraesCS2D02G252500	6.438	4.0439	4.9647	6.0695	12.7882	5.7371	4.8593	4.478	3.5921	13.4535	8.1414	6.9791	8.5793	11.561	9.4355	6.916	8.9942	6.9077
TraesCS6D02G185200	3.9272	3.823	2.5824	4.4595	4.881	4.1145	4.8994	5.1516	5.1288	5.3395	5.1365	4.7274	4.7638	4.8696	5.1631	5.1857	5.6223	5.3451
TraesCS5B02G375800	8.6485	8.4895	8.3326	6.7896	8.5776	7.9285	7.6523	6.6037	7.5293	8.0372	6.5521	6.6363	8.0686	7.5914	9.9072	8.8037	8.5949	7.7621
TraesCS4B02G245700	0.0509	0	0	0	0	0.0472	0.0721	0.0236	0	1.4748	0.5338	0.1413	1.2955	1.4128	1.0453	1.8131	2.2466	1.6241
TraesCS7D02G067300	0.4101	0.2825	0.1761	0.9379	0.5705	0.3886	0.6106	0.5746	0.9991	0.5482	0.1672	0.202	0.3431	0.2971	1.497	1.2122	1.0511	1.8051
TraesCS3D02G428300	7.9004	9.9914	10.4136	15.5561	9.4032	11.1459	13.0575	12.3227	13.1939	9.5598	11.5575	11.7257	9.1897	9.9736	8.1088	8.5032	9.9327	9.1021
TraesCS1B02G264800	1.2626	1.2441	1.0663	0.8886	0.8315	0.851	0.6478	0.8402	0.8477	1.1054	0.6458	0.608	0.6072	0.5479	0.8954	0.6003	0.4143	0.3768
TraesCS7A02G270200	1.2279	1.5608	1.778	1.5791	1.9172	1.6526	1.6516	1.8445	1.7939	1.8385	2.0514	1.697	1.4837	1.7199	1.9161	2.0389	1.9288	1.4621
TraesCS1B02G462900	5.1027	4.3228	4.0669	3.4744	3.7359	5.9176	4.2217	4.3021	4.2556	4.0908	3.8622	3.7037	3.4717	4.6235	4.7663	3.0206	3.4663	4.1199
TraesCS2A02G180000	7.6842	10.7438	9.5042	8.2555	11.1772	10.8041	11.7686	12.5466	11.9464	9.3299	9.5195	9.7783	11.6059	11.2477	11.2943	9.6735	9.2895	9.7728
TraesCS4A02G290400	10.3	8.4095	12.4561	19.3816	12.821	9.8534	16.2242	13.4306	11.4432	3.3856	11.4464	12.8348	7.628	3.868	8.7839	2.514	2.0691	7.178
TraesCS3D02G296700	44.6759	44.6739	57.9563	31.0399	32.8556	38.3348	30.7362	25.4179	27.1898	26.5738	17.2286	21.4712	20.389	22.0293	30.3244	21.853	15.6833	17.5467
TraesCS1D02G054000	1.9895	2.0542	2.1529	2.5694	5.4168	3.0503	2.7722	2.9133	1.9058	3.1168	1.9681	1.1244	2.9007	3.6398	6.081	3.6173	2.9522	2.2037
TraesCS2A02G304400	57.1963	65.7753	68.3105	82.1492	58.8105	61.808	65.4177	71.3294	75.0155	64.0356	67.87	67.855	62.6964	69.2296	61.1687	59.1364	64.2094	66.0235
TraesCS5D02G294500	0	0	0	0	0	0.0418	0	0	0.0294	9.2534	1.6432	0.7363	11.091	8.4974	8.2061	13.3451	11.7431	11.4864
TraesCSU02G065300	38.335	34.9531	38.0848	35.5516	36.8972	35.4179	33.3802	31.4267	33.5292	42.055	38.262	37.3604	38.9132	39.6945	45.0477	46.3428	46.1859	40.3899
TraesCS2D02G393100	7.9775	6.986	6.2623	8.4491	9.2752	8.0783	6.7579	6.3249	7.2893	6.8585	6.0389	5.3581	5.1949	6.4031	6.1383	6.2788	5.8828	5.1605
TraesCS2A02G438400	4.4292	3.9578	3.1529	4.7926	4.3155	3.527	5.2563	5.5713	5.9662	3.57	4.1559	3.5524	3.3331	3.2774	3.653	3.163	3.5839	3.6772
TraesCS5A02G340900	6.1066	4.4484	5.755	4.7273	5.7255	4.7393	4.3683	4.3633	5.1443	5.0292	4.3024	3.9521	6.6434	4.1009	6.4714	4.853	3.6671	4.8141
TraesCS4D02G220000	8.4515	7.2447	5.7792	8.7142	8.2961	7.8645	8.9993	8.9679	7.9972	9.0754	7.9198	7.0248	8.4371	9.209	7.3471	6.4482	8.2427	8.9252
TraesCS2B02G588200	3.1068	2.6091	2.636	2.9655	3.4201	3.0742	3.2705	2.8398	2.7777	3.5587	3.3803	3.0984	3.1009	3.4192	3.6096	3.2326	3.4849	2.9299
TraesCS2B02G222600	4.7953	4.6523	5.5918	4.7357	5.4769	4.7901	4.9317	4.6787	4.9239	4.4439	3.1287	3.4296	4.2852	3.8724	6.0216	3.7821	4.0792	5.459
TraesCS7A02G565900	5.9988	6.0608	5.7165	4.9126	5.8076	5.3228	5.6258	5.0025	4.9105	5.3078	4.1461	3.6315	5.4045	5.6966	5.8125	5.7363	4.2585	5.4982
TraesCS4B02G178700	2.9815	2.1395	2.4993	3.8824	3.9245	3.0446	4.049	4.3146	4.6015	4.3608	6.7553	6.4646	3.4869	3.451	3.3969	3.1088	4.3473	2.9695
TraesCS6A02G113800	11.5634	10.3469	10.9474	14.3242	14.3763	11.9316	15.1206	16.1384	16.4488	15.4	17.2671	15.5342	14.996	14.7311	13.2797	17.5014	19.0743	19.3541
TraesCS5B02G131900	2.272	1.2935	1.0991	2.584	2.9806	2.4174	2.9595	2.6965	2.5653	4.2379	5.5812	4.3387	5.2816	4.3699	2.5977	4.2399	4.0826	4.4011
TraesCS3D02G254800	1.7641	1.7625	1.5537	1.8177	1.9191	1.6518	1.8688	1.7421	1.9661	2.2574	1.9524	1.5121	1.6202	2.0488	2.2037	1.4182	1.6469	2.0127
TraesCS6B02G023900	49.3141	44.0563	38.5627	44.4532	49.5432	49.4173	49.5375	46.7089	52.5638	47.3688	45.429	46.8772	38.0124	43.8674	44.0828	41.6862	42.7725	40.1917
TraesCS5A02G356100	7.5773	8.3405	11.2138	6.3599	6.468	6.6088	6.3063	6.8087	8.8158	2.7166	3.425	4.8325	3.5651	3.6289	5.9589	3.2072	2.6248	3.274
TraesCS5A02G392300	4.7578	4.0766	4.7227	3.8573	3.8968	4.6667	4.2413	3.6549	2.9449	2.7838	3.2428	3.9798	3.2272	2.9786	3.79	3.379	3.5034	3.6089
TraesCS4A02G157500	5.9609	6.5331	5.8069	5.7596	6.4225	6.5968	6.3871	5.825	6.239	6.3793	5.5362	5.9898	5.9093	6.0093	7.2529	5.8485	6.4393	6.9493
TraesCS3D02G256400	1.3364	0.784	2.1399	0.5981	0.571	0.4011	0.4831	0.0486	0.0128	0.0253	0.0956	1.2007	1.1005	0.4578	0	0.7064	0.2806	0.6599
TraesCS7D02G407300	7.6497	7.7317	10.0129	9.0873	7.7761	8.6487	8.2728	8.0998	8.2888	8.0215	7.7145	7.8555	6.4209	7.894	6.5304	5.491	6.5352	7.1725
TraesCS1A02G125100	131.404	144.627	160.281	133.284	126.427	134.444	118.694	108.142	107.228	141.19	121.525	114.017	109.821	145.818	127.708	109.955	118.787	115.813
TraesCS6A02G026900	1.2854	1.0645	1.1135	1.2025	0.9982	0.9775	0.9564	0.9282	1.0722	1.2219	1.1632	0.9655	1.158	0.9439	1.1484	1.1073	1.0434	0.9097
TraesCS7D02G209800	5.5093	4.0941	5.4136	2.964	6.2744	5.3823	4.0254	3.3805	3.3218	2.9042	2.0056	2.0091	3.0832	3.5274	4.2511	1.8945	1.7999	2.4149
TraesCS6A02G270200	0.0589	0	0.0283	0	0	0	0.0836	0	0	0.1423	2.8491	2.0452	1.0003	0.4487	0	0.7538	3.2592	0
TraesCS6A02G103200	12.5342	14.8602	14.8797	16.9983	13.1177	15.7724	16.6499	18.1354	17.5617	14.9214	11.2824	12.5099	12.167	15.6244	17.2782	12.9063	13.414	14.3117
TraesCS4D02G298700	5.0639	2.4069	2.9343	7.721	4.1796	3.8263	9.6752	2.7839	0.8174	4.0363	9.0742	9.2546	3.7089	2.8764	0.8396	2.8627	3.6798	1.3616
TraesCS7A02G335100	3.6731	4.2414	5.1269	4.9102	4.0419	5.0714	4.3072	4.6538	5.151	4.2626	3.6945	4.1097	3.8639	4.1718	3.6177	4.4935	4.4643	4.3831
TraesCS6D02G359000	10.4147	9.0012	9.4835	10.0304	13.1568	10.2194	11.0542	11.3817	10.3383	13.8917	12.1052	12.3682	12.057	12.8611	13.7314	12.1763	13.2604	11.7972
TraesCS1D02G078700	4.5678	2.7274	2.6237	7.4139	10.9136	7.5543	9.3423	9.025	5.393	12.1877	8.6073	8.227	9.4061	14.5455	15.3486	7.5777	10.8533	10.0919
TraesCS2B02G262800	5.7512	5.6415	5.5257	7.2445	6.5972	6.1387	8.2389	8.8301	7.4536	8.0863	8.4241	8.2618	9.385	7.2894	6.3071	8.4554	9.0958	8.5114
TraesCS5B02G135100	28.64	22.1726	23.4999	19.4356	21.5153	20.9465	19.4704	15.5587	13.2714	17.88	23.4853	21.9887	30.2639	24.6756	15.5027	23.1653	18.6289	17.3682
TraesCS6D02G193800	9.0288	12.564	12.5078	10.6177	9.284	12.1752	10.8535	9.3796	9.6914	10.2477	8.3339	10.1073	8.5375	9.249	9.6928	8.0276	8.8676	9.9774
TraesCS4A02G060200	0.8341	0.5213	0.4847	1.5482	2.3708	2.1031	2.0798	2.3768	1.7311	3.2698	2.1726	1.9801	2.3924	3.1759	2.2116	1.9426	1.7164	2.1113
TraesCS1A02G291700	198.16	276.784	244.293	241.024	205.51	244.313	218.326	263.219	232.379	307.447	259.738	280.633	358.597	303.779	324.091	344.026	366.209	358.811
TraesCS1A02G350800	20.1477	18.3941	12.0709	23.4194	22.9617	16.4625	22.8608	21.1545	15.9557	15.3407	13.643	13.8282	18.1974	16.6194	28.5448	20.0177	21.5332	18.4053
TraesCS2B02G303000	2.7307	2.0525	3.0325	2.5635	2.0833	2.6322	3.1186	2.2694	2.9845	2.879	2.621	1.9041	1.8381	2.0334	2.4715	2.8198	1.6454	2.8068
TraesCS7B02G414500	0.2563	0.3352	0.3283	0.325	0.2428	0.5547	0.0808	0.3169	0.4179	0.8255	1.247	2.135	0.3053	0.3061	0.1526	0.3903	1.6767	0
TraesCS5D02G423400	288.562	323.229	347.444	285.774	261.88	292.654	274.059	278.466	283.921	261.815	246.507	265.726	243.895	290.774	261.672	228.001	229.44	246.442
TraesCS6B02G063300	32.279	33.8848	35.2612	31.225	31.0829	29.1801	26.103	28.4582	31.1883	36.9043	31.748	30.5574	38.4499	37.1096	32.6084	33.8583	31.5478	39.3766
TraesCS6D02G341200	3.8851	3.5477	4.279	3.9205	4.504	4.6594	4.1216	4.9213	3.4927	4.8536	4.3951	4.0935	6.4638	5.7446	7.8455	6.1631	6.4396	6.3351
TraesCS2D02G391500	6.2737	37.7094	7.8887	7.1684	7.2607	40.0014	7.3654	34.5199	7.1693	7.0398	45.3336	7.3278	10.3098	19.7291	9.104	9.3124	9.0915	10.717
TraesCS3A02G108100	4.307	5.4155	5.8184	4.0467	4.7732	4.2743	4.2205	4.769	4.9554	4.4651	5.2873	4.4944	8.3624	5.9283	5.0025	5.7134	5.7409	5.6109
TraesCS5B02G064600	9.3343	9.4447	8.015	10.3109	9.7318	10.0578	10.2507	10.0371	9.8534	12.3594	11.7358	11.0731	11.0178	10.9966	11.0815	11.1168	11.2629	10.5105
TraesCS2B02G551700	13.1462	24.4807	19.3175	45.9015	10.0577	21.0666	21.2713	75.9229	53.1083	0.5096	13.2457	29.9356	0.534	1.1652	1.3504	0.4176	1.6936	0.822
TraesCS1A02G294900	1.3888	1.2029	1.1782	1.602	1.9738	1.6997	1.6066	1.5347	1.0699	1.4707	1.0111	0.9437	1.4656	1.6811	1.4125	0.9857	1.0282	1.289
TraesCS6A02G097100	17.2595	10.2778	13.4803	11.0525	16.2987	12.7518	12.2578	11.1217	10.8216	13.1269	15.2179	13.6229	19.8668	15.6251	12.3996	22.2415	15.595	18.3586
TraesCS3D02G016000	0.7537	0.5457	0.4742	1.0753	1.8958	1.9147	1.6884	1.6144	1.4663	3.486	2.4479	2.2593	2.5178	3.2477	2.5734	3.3949	3.2584	3.9382
TraesCS1A02G410800	3.0813	2.8336	3.238	3.5717	3.923	3.2607	5.1442	5.2688	3.5335	2.5591	3.6022	4.9471	3.7	4.2271	2.3229	3.96	2.964	3.3342
TraesCS6B02G281800	5.6502	7.4865	6.3512	6.4979	4.467	4.9679	6.5647	4.2355	1.8189	0.3926	1.0446	3.0881	2.2001	1.0257	2.1997	1.5525	2.7238	1.3507
TraesCS1D02G185900	1.5888	1.0943	1.7376	1.495	0.8007	0.7056	0.9589	1.6145	0.9924	0.7024	1.4959	1.2673	1.3594	0.7723	0.4681	1.1276	1.116	0.8817
TraesCS7A02G468600	1.1291	1.7203	1.4542	0.914	2.1396	1.4488	1.1131	1.3591	1.34	0.9984	1.8194	1.8236	2.0824	1.2053	1.202	0.5928	0.7288	1.2316
TraesCS3B02G403400	6.3559	4.6627	7.8544	4.2738	4.9858	3.3753	4.4741	1.5866	0.6251	1.5173	4.1691	4.8713	5.4476	2.8423	4.334	1.326	3.845	0.9933
TraesCS2A02G229300	6.0836	7.0496	6.2438	6.7522	7.1507	6.5864	6.9916	7.7489	8.6251	7.9482	7.1353	7.1077	7.5446	7.0649	8.0019	7.3765	7.6303	8.1827
TraesCS4B02G282500	1.2076	0.7352	0.7068	0.6997	1.5649	1.0431	0.5906	0.6951	0.3803	1.3816	1.0258	0.8352	1.3396	1.144	1.3021	1.3827	1.5976	1.3732
TraesCS2B02G026100	5.3372	4.6615	3.5511	3.9768	7.6123	7.8511	4.8847	4.0763	2.4298	9.5024	5.0521	4.2009	9.0416	10.8034	13.426	11.6074	9.0911	9.3566
TraesCS2D02G193400	27.1445	12.7878	32.5768	13.0477	24.6108	14.1375	22.5527	11.9817	10.2398	9.5103	8.9966	9.1095	21.1052	15.9217	11.2645	18.7527	10.2406	12.2505
TraesCS6B02G295200	1.8304	1.0414	1.2135	0.5745	1.4741	0.934	1.5404	0.7299	0.4657	1.0791	0.8685	0.7455	2.6171	1.0987	0.4252	0.987	0.7839	1.4158
TraesCS2A02G209800	2.7524	2.8316	4.5795	2.9371	2.2898	2.3667	2.6025	3.5488	3.6788	2.9844	3.0626	2.8586	2.2797	2.105	1.6195	1.1657	1.9766	2.0528
TraesCS5D02G410200	2.6319	2.3928	2.6212	2.198	3.0563	2.1589	2.0182	3.0809	3.1409	1.7991	3.6461	3.2832	2.4093	2.2286	2.8104	1.716	2.1908	2.295
TraesCS6A02G345400	5.1649	5.005	4.4518	5.3954	5.8708	5.6182	6.184	6.4422	7.1033	7.9139	7.2007	7.103	6.396	6.7274	6.9254	7.7052	7.6479	6.8378
TraesCS1D02G403700	4.7625	4.8244	5.2941	4.0074	3.7264	3.7681	4.1386	4.601	4.969	3.3231	2.9562	3.5543	3.7374	2.9271	4.0011	3.1923	2.8907	2.9489
TraesCS6D02G309700	16.1722	16.5981	16.8929	18.1796	15.4711	16.6351	16.9542	17.2102	18.0911	17.6146	17.5515	17.3073	16.3965	17.7485	16.0047	14.3504	16.6194	16.377
TraesCS1A02G262300	32.5569	20.9813	28.3733	22.8759	31.983	23.0697	29.1718	24.1429	29.1996	33.0272	47.967	40.7002	50.2333	38.6214	24.1044	49.0204	37.864	31.1418
TraesCS6B02G240500	8.7373	8.581	8.2321	7.7064	8.6491	8.9206	7.8415	9.0547	6.6661	7.4013	6.7078	7.5594	6.4089	7.9605	9.1012	7.4921	7.0029	7.2113
TraesCS3B02G361872	2.6319	2.4159	1.7631	2.3884	2.1505	1.8145	2.0548	1.6795	2.221	1.8435	1.8947	1.8105	1.4241	1.7739	2.5888	1.8757	1.2926	1.3681
TraesCS4D02G261900	1.8708	1.6579	2.1243	1.4457	2.0646	1.6173	1.4875	1.2618	1.061	1.7464	1.6391	1.0824	1.4628	1.8285	2.1844	1.5155	1.802	1.434
TraesCS3A02G216100	12.0784	10.3073	12.1078	8.9121	13.4282	12.0517	9.5344	9.5441	9.8937	10.7569	8.0554	7.6462	8.8656	10.0043	13.6065	12.4823	9.8908	13.0472
TraesCS2D02G388700	0.653	0.599	0.4563	0.9518	0.8518	0.8262	0.7538	1.1798	1.4607	1.0901	1.1298	1.2562	1.0232	0.8054	0.7956	0.4418	0.6129	0.6865
TraesCS2A02G115100	45.5219	57.1446	58.8148	53.148	41.1752	42.4139	46.9832	46.8766	51.9004	48.9992	43.8448	45.0237	40.7144	50.0636	36.2188	32.6702	40.3034	47.9115
TraesCS6D02G315300	1.1809	0.9778	1.2524	0.7731	0.7992	0.7399	0.8265	0.5974	1.1405	0.2223	0.4897	0.6956	0.5071	0.5908	0.6577	0.869	0.6842	0.7862
TraesCS1A02G088200	3.1805	3.5472	3.2986	2.0719	2.9061	2.692	2.6448	1.9476	2.055	2.4927	1.5504	1.7423	1.9311	1.8814	3.2932	2.1183	1.7337	1.8182
TraesCS3A02G303700	11.1191	9.8998	9.6285	9.6325	11.441	10.2502	9.074	7.8819	7.2769	9.0348	8.0775	8.2934	8.7655	12.7219	9.7764	8.8027	8.973	9.7138
TraesCS1D02G230000	7.9366	8.2178	3.8339	15.6213	8.5223	5.4815	10.6939	23.0017	13.6344	5.7526	20.387	20.6633	9.9195	6.4686	13.8571	12.1695	7.0223	17.8353
TraesCS3B02G230100	2.1119	1.7427	1.5107	1.4442	2.0959	1.8556	1.6762	1.7477	2.323	2.1192	1.6667	1.7195	1.7908	1.9266	2.5342	1.9125	1.8568	1.837
TraesCS5A02G173100	11.7942	12.2379	10.5833	11.4375	14.3229	14.1492	14.2594	13.9747	13.6138	16.8681	18.4353	16.7318	16.5763	18.7341	16.3666	20.7234	21.7414	19.0367
TraesCS5B02G428500	11.4452	10.8326	12.5819	10.8454	12.4776	10.7067	12.2723	18.8648	11.0446	6.8799	10.3753	10.7418	10.1616	8.368	9.139	9.2805	7.2105	7.5633
TraesCS2D02G049000	1.8858	1.2441	1.3245	1.4789	2.1943	1.3506	1.5954	1.3091	1.1223	1.9611	1.3685	1.2148	1.2614	1.5413	1.547	0.9373	1.0332	0.8828
TraesCS2A02G151600	5.9132	5.9854	5.9169	5.1038	6.7999	6.2209	5.7071	4.863	6.0356	6.7719	4.8446	5.1857	5.7983	5.8807	6.5724	6.016	5.4863	5.4624
TraesCS3A02G488400	28.9335	15.3186	46.4391	17.7916	22.4892	17.9548	30.325	12.7726	5.3908	8.9581	4.9609	5.2548	24.7642	12.2313	13.0753	65.3623	19.1479	42.0927
TraesCS6B02G377800	2.4992	2.9769	1.8438	1.8677	2.4525	3.0226	2.2787	2.235	2.4893	1.7252	1.7103	1.5699	1.356	2.1991	1.4355	1.7538	0.9557	1.2443
TraesCS5D02G385600	23.3729	24.8778	28.9671	23.8596	29.2467	27.1907	27.423	23.1944	23.5304	35.0652	26.4482	21.8772	32.6833	32.0268	31.5977	32.0551	29.7799	30.624
TraesCS2D02G122200	2.0908	2.5773	2.5955	2.1998	3.5062	3.2616	2.9917	4.3758	3.3678	5.2394	3.7479	3.203	4.5636	4.3432	3.0749	4.3459	5.2333	3.944
TraesCS6B02G286400	0	0	0	0	0	0	0.0156	0	0	13.8446	4.7421	3.2277	9.3183	12.4659	10.7714	10.4617	10.1108	9.5706
TraesCS3B02G371200	0.1586	0	0.0508	0.1844	0.0835	0.0327	0.2	0.3596	0.0345	0.0681	2.4447	2.366	0.315	0.3001	0.126	0.2094	4.4351	0.1585
TraesCS7B02G287000	20.8031	21.7868	21.5747	27.5258	20.9278	23.0752	26.613	27.4361	30.0567	22.204	27.16	28.4615	24.386	24.3387	23.4523	23.8212	24.4844	25.2586
TraesCS5D02G168700	3.4518	3.6973	3.7993	4.2264	4.4734	3.3251	3.2638	3.7532	3.8696	3.975	3.9459	4.0278	3.5455	3.6257	3.6512	2.9491	4.012	3.7587
TraesCS4D02G092300	37.0884	39.1835	32.7208	50.1716	43.7828	46.8708	49.5706	45.8543	50.7615	39.9122	42.4606	41.9187	35.3827	42.1635	49.1013	46.446	48.7429	46.1137
TraesCS4D02G140900	1.2645	1.5539	1.4686	1.4803	1.6721	1.2763	1.0643	1.2243	1.7678	0.8998	0.9129	1.1963	1.3411	1.0209	1.2788	1.2192	1.2275	1.5623
TraesCS2D02G492200	4.4443	4.6755	4.1463	6.4937	6.0722	4.2428	5.6031	5.4359	7.4375	4.3263	5.9945	5.8731	5.612	4.5011	4.5463	5.0918	4.8849	5.7061
TraesCS3A02G313000	6.9878	6.307	7.0838	6.4631	6.2013	7.001	6.0067	5.8201	6.028	6.6789	6.2705	5.7737	5.7285	7.3988	7.1894	6.0872	6.6814	6.3194
TraesCS7B02G130300	2.572	3.2342	2.0505	2.4202	2.6054	2.8431	2.9494	3.9586	3.6548	3.2922	2.7212	3.47	2.9708	2.8926	2.3591	2.5631	3.0516	3.236
TraesCS2B02G183100	2.355	2.3101	2.3908	0.9579	1.4455	1.4429	1.3165	0.7555	0.5073	1.9468	2.311	1.9196	7.3592	4.0738	1.1116	2.5313	2.7092	1.1456
TraesCS1A02G027300	2.3675	2.2028	2.4085	2.914	1.9628	2.6164	3.8682	3.2935	3.7647	0.7403	1.7472	2.3528	0.9334	1.4193	2.5197	1.1137	1.3824	1.3308
TraesCS7B02G432500	4.044	4.1447	3.6041	3.7137	5.2057	4.2564	4.3776	4.2419	3.8072	4.1509	3.4863	3.6532	3.7135	3.9604	4.1614	3.8361	4.3796	4.7534
TraesCS3B02G100700	9.2056	9.8063	9.9978	8.6928	8.9595	9.3482	8.6171	7.9259	8.1823	8.6035	7.4007	8.1066	7.6607	9.2163	7.7182	7.4127	8.6725	7.7931
TraesCS5D02G069300	28.887	24.1781	28.2069	41.3016	39.0612	23.9454	41.3574	40.6224	37.3626	35.352	45.1512	42.0297	42.7058	38.6234	51.6752	46.229	53.7892	46.9065
TraesCS7A02G269800	9.8539	9.6228	10.3234	10.4808	11.2222	11.3561	10.534	10.8012	10.0731	11.9995	9.5428	9.8242	9.5428	10.986	12.3906	11.3675	12.2655	10.4747
TraesCS3A02G129000	0.6584	1.0663	1.5412	0.6178	0.5108	0.4756	0.3259	0.5943	0.9557	0.1537	0.4314	0.6627	0.3594	0.1861	0.2685	0.5694	0.8201	0.5286
TraesCS2A02G294900	3.0953	3.9491	4.1791	4.2331	3.7378	3.5662	4.2467	4.3529	4.8701	4.9075	4.9286	4.4197	5.5321	5.655	6.1999	6.8779	5.5415	5.9863
TraesCS7A02G238800	12.3503	11.9017	10.1965	12.927	14.1713	13.5022	14.5827	14.3894	13.3609	15.3546	11.8917	12.7829	10.482	16.4304	17.2728	11.4005	13.9819	8.903
TraesCS3B02G146400	2.8965	3.3349	2.4498	2.4677	4.588	4.2332	4.4836	3.3708	2.9657	5.9984	3.0918	3.2714	4.0775	5.8613	6.3549	6.8683	6.9947	5.3107
TraesCS2B02G620900	8.7218	7.4456	7.723	8.3627	8.3865	8.3323	8.4699	7.8592	8.6617	6.823	8.4635	8.7285	8.563	7.1593	7.8664	7.8417	7.4664	8.2259
TraesCS4D02G300900	4.0189	3.9925	3.6646	3.5789	4.3656	3.1586	3.5822	4.2732	3.8826	2.8202	4.6713	3.9336	4.7809	4.4262	4.1854	3.322	3.4716	3.3153
TraesCS2B02G209000	6.6761	6.4966	4.9449	6.8556	7.7493	6.8724	7.3689	8.1773	7.6782	6.3492	7.7781	7.8298	6.4176	6.3148	5.4658	6.4538	5.7905	4.9638
TraesCS6B02G173900	5.8796	5.5325	5.5251	6.1005	6.7932	5.1642	5.1064	6.2221	5.5191	6.0741	6.0206	6.2106	5.7483	5.4493	6.7024	6.0641	5.6736	5.4373
TraesCS2B02G494700	1.0457	1.0258	0.8725	1.8845	2.0859	1.1489	1.249	2.6543	1.7504	2.8723	2.6114	2.7258	2.1887	1.8738	1.3277	2.1378	2.2098	1.6583
TraesCS6D02G162200	13.6906	13.6929	14.1855	21.6453	13.904	16.0223	17.2885	16.7356	16.2283	14.1247	20.2479	19.2173	13.5937	15.7929	14.2841	11.6397	13.2531	12.7961
TraesCS2D02G148200	31.0133	33.012	34.0309	35.5115	31.4398	34.8894	37.1171	35.8749	35.4175	31.5164	31.5967	34.3919	31.592	33.6466	30.6696	29.8343	32.533	35.7588
TraesCS2D02G269200	10.0264	11.0088	10.4726	6.809	7.0529	8.5974	8.0261	7.0797	5.8163	8.4787	12.6657	12.2172	12.0993	8.5915	6.1588	12.0095	14.0288	8.8469
TraesCS4D02G184800	0.8511	1.3191	1.1612	1.7324	1.3225	1.7056	1.6096	2.0839	1.7657	1.8755	2.1589	2.1588	2.1297	1.6776	1.3536	1.9602	2.02	1.9138
TraesCS1A02G195200	1.962	2.6965	2.3962	2.4353	2.1425	2.1802	2.3373	2.3027	2.5707	2.2175	1.8407	1.9599	1.674	1.9762	2.8424	1.9146	2.2055	2.1035
TraesCS7D02G181800	1.5163	1.1899	1.4083	0.4928	1.3768	1.2192	1.147	0.7031	0.8656	1.4532	0.4727	0.4562	1.2873	1.4604	2.179	1.1664	0.8794	0.9433
TraesCS2A02G183600	15.3241	13.5707	12.5644	13.1341	12.5099	12.5072	13.6304	13.3924	14.8226	12.2967	13.0837	13.8817	13.5135	12.7338	10.4886	12.0668	11.2399	10.5127
TraesCS4A02G175400	32.9514	31.5075	32.4823	28.1535	32.8674	35.596	28.013	21.7283	19.9189	31.9671	24.7329	22.3178	33.3635	38.5495	33.3349	27.559	24.4553	35.9576
TraesCS3A02G119500	12.7838	11.3345	17.9673	19.7504	8.2229	7.4758	22.1269	38.1998	12.1254	5.0815	29.3629	26.7995	28.8712	12.8152	8.3655	20.4254	17.8044	20.4427
TraesCS4B02G268700	7.5567	4.0998	7.318	4.7953	4.777	3.5665	6.5565	4.1761	2.7423	3.1712	3.6168	3.9245	9.6103	5.6221	3.5631	17.9823	6.6355	7.5612
TraesCS3A02G197600	4.1727	3.1504	3.7169	3.6447	4.4261	3.8261	3.8305	3.5201	4.9761	4.4794	3.7407	3.6262	2.6635	2.9645	4.076	2.0124	2.2903	2.2649
TraesCS2D02G073100	0.1645	0.2259	0.2844	0.1877	0.5922	0.3357	0.3421	0.3203	0.2414	1.065	0.8554	0.8069	0.485	0.6631	0.338	0.7967	1.6436	0.8284
TraesCS2A02G341800	5.3833	5.6812	4.8236	6.0118	5.5017	5.0646	5.6336	6.7596	6.4073	5.4365	6.3606	6.4112	5.8512	5.9474	5.5664	5.3207	5.6532	6.2833
TraesCS1B02G451100	29.4826	14.2995	9.8356	42.9575	38.254	35.7676	52.096	31.805	52.9528	44.837	35.1578	35.9537	20.6198	39.2355	22.3539	27.4684	24.0037	20.274
TraesCS6D02G384600	2.8857	2.5053	1.9918	2.0821	2.0113	2.5387	2.509	2.584	1.6878	2.7407	2.2244	2.3028	2.4898	2.4813	2.2819	3.1526	2.7523	3.7588
TraesCS5D02G304000	8.0962	8.3899	7.809	9.2734	7.8351	7.862	9.398	9.8897	9.6952	9.1793	8.7669	9.2882	9.0086	10.5274	9.4713	9.5153	10.161	10.2566
TraesCS7B02G205900	1.2175	1.2282	0.8707	2.1515	1.5272	0.8151	1.2363	1.9889	2.3964	1.3304	1.3192	1.3064	1.088	1.1342	2.9792	1.4352	1.2962	1.3439
TraesCS2A02G335000	1.3047	1.5198	1.753	1.6384	1.4583	1.3712	1.2241	1.4369	1.955	1.921	1.423	1.104	1.9493	1.6438	2.3679	2.1706	2.6193	2.5486
TraesCS3D02G255200	1.2308	1.6463	1.0105	1.4047	2.7562	2.429	2.264	1.8263	1.6642	2.6384	2.8585	2.5065	3.0595	2.1852	2.1393	3.2517	3.3742	3.7233
TraesCS2A02G379600	1.6877	2.408	1.3758	2.6509	1.7444	2.3486	2.8531	2.7509	3.328	1.9028	2.3331	2.3434	1.5081	2.2222	1.0509	1.4255	1.9393	1.1499
TraesCS3D02G219300	4.153	3.9641	4.6961	3.7069	4.4191	4.3568	4.0779	3.8812	4.3609	3.8901	3.0897	3.3713	3.3258	3.8495	3.6107	3.4451	3.2921	3.4191
TraesCS5B02G209800	10.5264	8.5895	16.3787	11.444	7.5168	6.2369	6.9731	11.1014	3.1449	0.9453	7.7913	15.8956	8.602	3.6165	3.3985	5.0087	8.8933	6.1579
TraesCS5A02G465000	27.6539	28.6519	33.77	26.4354	30.6391	31.3923	29.1865	27.1585	25.3101	33.6696	26.8391	27.6112	30.0198	34.8467	36.1996	33.5007	34.1437	31.5024
TraesCS2B02G591600	8.3968	7.6129	8.6924	6.5429	8.3596	7.0997	6.9284	6.7352	7.3965	7.3258	5.4527	6.3949	7.2518	7.2055	9.6457	7.8258	6.3765	7.3245
TraesCS1B02G180500	0.4103	0.6474	0.4627	0.492	0.6591	1.0261	0.7927	0.8603	0.9077	1.1033	1.416	0.3633	0.7173	1.2306	1.1953	1.3368	0.4138	1.8129
TraesCS7D02G307900	5.7945	7.644	8.0455	7.4979	7.4521	6.9768	6.9389	7.4123	8.0521	7.1624	5.6351	6.8941	8.733	7.73	6.0211	5.7605	5.7535	7.9561
TraesCS4A02G079800	2.6587	2.455	2.3547	2.1473	2.3924	2.1015	2.198	2.0525	2.3619	2.6054	2.3107	2.3787	1.6061	1.6833	2.4219	2.0769	1.9746	1.75
TraesCS5A02G119300	6.1613	5.192	4.4629	4.2475	6.804	5.6266	5.4348	5.8675	5.139	6.6471	6.1499	6.0735	5.0871	6.2485	6.2192	4.9002	5.5465	4.2397
TraesCS7A02G328400	4.2143	3.8038	2.3674	3.8162	2.9851	2.6357	2.7372	3.2341	3.3861	4.0599	3.6978	3.4401	2.8155	3.0519	3.0917	2.2149	3.0153	2.5672
TraesCS6B02G439800	9.988	9.4476	7.9806	12.0361	11.9096	10.6059	10.2633	12.6343	13.3476	15.7267	14.3364	12.5323	11.2176	11.9767	10.9727	11.2704	13.034	11.1524
TraesCS1A02G069500	3.3719	2.1864	3.3632	3.4652	4.5349	2.3462	3.4855	3.1007	3.006	4.3772	3.1157	2.8965	7.1117	4.6978	4.2892	5.8629	4.7677	5.9625
TraesCS7D02G518500	1.7829	1.9038	1.8431	1.9747	2.01	2.0938	2.4327	1.9883	2.098	1.9411	1.7297	1.7131	1.8756	1.8804	1.109	1.9594	1.6511	1.8268
TraesCS3D02G114300	4.5968	4.1464	4.3291	3.0139	4.1451	3.9217	3.3352	3.0866	3.2902	3.4089	2.4865	2.57	3.0402	3.1448	4.5798	2.6725	2.7106	2.8449
TraesCS1A02G289900	5.9283	14.8871	3.0758	23.0049	8.65	7.2601	14.5744	13.4152	13.8069	1.375	16.8765	16.3538	2.8608	1.6996	8.6867	0.1084	8.2515	0.5332
TraesCS6B02G048200	22.3952	23.2468	22.0318	23.3449	21.6229	22.1038	23.3409	23.6116	26.0457	24.1795	20.132	21.1894	20.9888	20.0702	24.4576	21.3685	19.3211	18.8101
TraesCS7D02G074700	2.899	3.6282	2.5356	3.613	3.2392	2.7081	2.7979	4.2461	3.2086	2.1641	2.7728	3.1278	2.2154	1.7733	3.1796	1.9734	1.766	2.1038
TraesCS5D02G063900	1.1927	0.188	1.4733	0.1823	0.9888	0.2173	1.5909	0.1185	0.0625	0.1441	1.1854	1.4786	1.9222	0.9731	0.0381	7.3379	0.7791	1.7239
TraesCS5A02G389200	23.3952	19.9673	19.4624	20.3944	23.1575	23.2642	21.732	18.8551	22.2407	23.6051	19.6176	19.7811	18.8307	21.1593	25.4514	22.6008	22.5277	19.2558
TraesCS2D02G251500	2.2066	1.5874	2.2144	4.011	2.416	2.0017	2.9211	3.5018	3.311	3.7439	4.6532	4.04	3.4618	2.7238	2.7602	3.0922	3.8939	3.6164
TraesCS7A02G025800	5.0096	5.4012	5.1669	3.7628	4.2434	4.9575	4.0324	3.8835	3.5446	4.5435	3.2738	3.9874	3.6043	3.8437	4.9273	3.5922	3.9272	3.0653
TraesCS2A02G234700	12.4048	11.2408	11.0721	11.8444	13.5143	11.966	11.6377	11.5195	11.0001	13.0428	12.2328	12.74	12.1325	13.0757	15.8632	12.8805	12.438	11.0187
TraesCS4A02G115300	47.748	45.0987	45.7677	44.5304	47.5592	44.1942	41.8227	39.6376	42.7595	47.1242	52.6033	46.3364	46.8177	47.5675	41.6808	43.9203	41.4225	45.4747
TraesCS5B02G207400	3.3804	3.4365	3.1297	2.9521	2.8389	2.8368	2.252	3.7193	3.1125	2.9699	2.6357	2.8163	2.4167	2.0511	2.7457	2.2749	2.0701	2.0729
TraesCS5A02G463600	3.5639	3.5872	3.4143	3.537	3.9933	3.5269	3.2429	4.5603	3.2651	2.9252	3.1387	3.5	3.2771	3.1097	4.3472	3.7952	3.5854	3.5491
TraesCS2B02G172700	11.8476	15.1445	15.3212	14.1457	11.817	13.889	14.7645	13.7934	14.6496	14.2794	14.9239	14.1293	15.9246	15.1085	12.5211	14.8055	16.4744	15.9746
TraesCS3D02G293700	10.1389	11.8111	11.6942	10.7511	9.6063	9.1859	10.1938	12.4676	14.5974	11.7399	12.0382	11.8393	12.555	10.617	8.8358	10.2763	11.4006	12.5932
TraesCS7D02G224800	46.5515	41.1733	40.6047	50.1215	50.5414	48.108	49.4345	48.9745	45.9227	53.0597	51.9972	53.1768	56.2146	50.7535	50.7126	69.7782	71.472	69.7143
TraesCS2D02G423800	25.6062	28.251	30.1626	24.1725	24.8043	26.4917	22.1471	22.3553	28.5834	24.0608	24.5345	25.0937	19.6135	24.5306	19.8539	20.1335	23.3582	21.4832
TraesCS6B02G207100	36.499	38.5581	38.4951	42.7286	45.8119	47.0606	43.9797	40.5965	37.0908	47.0138	45.5525	43.5765	46.7475	52.8181	50.7792	54.2771	54.9443	50.838
TraesCS2B02G130300	10.5033	7.3753	6.8079	20.0229	13.7725	12.8518	24.2146	17.2633	22.9419	17.2629	18.6889	18.1383	14.1503	15.003	8.3462	13.4929	12.9695	11.6392
TraesCS4A02G416800	10.5718	8.7418	9.9829	7.5236	9.9655	8.3864	7.3081	6.4698	7.7407	9.2231	5.8256	6.1095	7.4833	6.5149	12.574	7.2846	5.5048	4.8236
TraesCS1A02G099100	16.7705	21.0182	10.9235	24.7615	12.4523	13.508	27.427	34.1407	14.8262	1.5808	16.7205	27.0837	3.7557	2.3941	4.7028	2.642	3.208	1.9664
TraesCS2B02G099700	5.6782	5.8735	5.9245	5.8025	6.1356	6.389	6.1345	6.1769	6.3719	5.1885	5.295	5.631	4.6327	5.0445	5.8816	5.7225	5.9	5.7707
TraesCS4A02G118200	2.9723	3.1257	4.7853	1.6809	1.4461	1.416	7.7731	2.4337	1.677	4.7616	2.4677	1.2642	5.0251	5.2058	1.5072	6.7788	5.7818	6.4061
TraesCS5A02G216600	60.7498	67.7317	47.5325	50.0385	45.4119	65.6396	44.7164	44.8948	44.5075	105.906	67.9524	71.9452	93.5537	101.799	96.1983	61.4025	72.1916	122.72
TraesCS1D02G061400	1.9486	1.9544	2.0615	2.9361	2.2404	2.3867	2.536	2.3757	2.8816	2.8142	2.2873	2.2294	2.2989	2.2459	2.054	2.3811	2.6079	2.0873
TraesCS5A02G271400	2.5075	3.0273	3.171	3.3837	2.4976	2.8035	3.2221	3.1802	2.5376	2.7133	3.207	2.4402	2.0684	2.4001	2.4318	2.4287	2.3137	2.0625
TraesCS1A02G344000	33.9923	30.5992	30.1098	32.2518	41.3444	38.5012	40.4992	38.286	33.9406	53.1689	53.5517	45.8239	35.59	49.1133	33.7015	31.6982	47.0875	28.78
TraesCS2B02G463200	2.5998	1.5787	1.5004	1.5789	3.8175	2.6078	2.0406	1.9258	1.4785	3.622	2.1591	2.1749	2.097	2.6115	2.5969	2.0957	2.2067	1.1388
TraesCS4D02G232700	0.2888	0.0493	0.0483	0.0597	0.5948	0.1281	0.4037	0.2329	0.1474	0.6431	1.9247	0.7207	1.93	2.6886	0.0785	0.2295	2.5319	0.3388
TraesCS7B02G232300	11.0477	11.2488	10.4862	11.3787	12.5103	12.0376	13.0082	13.0064	14.4892	12.8344	13.4229	12.6115	11.6459	11.4705	10.8084	11.6486	14.641	11.9612
TraesCS2B02G142000	10.8463	11.615	14.6219	15.9202	11.5211	12.2738	13.6093	13.7311	12.1195	12.858	11.3004	11.4649	14.1699	16.8288	19.0127	13.977	16.0397	15.0376
TraesCS4A02G149800	6.4435	6.0726	8.0082	5.7725	6.8717	7.3575	6.2361	5.3004	5.9589	6.8529	7.5867	6.6858	5.6587	6.0175	6.3897	5.029	6.7328	5.122
TraesCS5D02G112800	14.9125	14.6281	15.9085	13.1663	12.7485	13.8461	11.1005	13.7539	12.9599	8.5745	9.9074	11.7268	11.0789	9.3912	11.0349	8.3662	10.9149	11.5943
TraesCS7D02G252800	11.6957	11.991	12.2272	13.6284	12.1661	11.5617	12.7244	12.9133	13.6599	13.1586	13.4117	13.6069	12.6317	12.7981	13.5028	12.2101	13.6178	12.3488
TraesCS4D02G061000	3.0725	2.994	2.6024	3.076	3.1983	2.1754	2.4656	3.7868	3.1253	2.8326	3.9653	3.6675	3.0166	2.318	3.305	2.5863	3.1381	2.5452
TraesCS6A02G340600	9.593	9.5933	9.8074	8.7858	9.8712	9.4702	8.518	8.5726	8.0252	9.9349	8.4725	8.0993	9.8595	9.3233	10.4392	10.3146	9.8334	9.5546
TraesCS2B02G280600	7.0601	5.5767	6.2485	10.3577	9.0465	6.955	10.1528	10.1504	10.5926	10.2504	10.4044	10.8387	9.6343	9.258	10.7732	8.9454	9.8918	9.5197
TraesCS2D02G403800	0.2851	0.2977	1.0958	0.1137	0.2179	0.3413	0.2261	0.3071	0.198	0.9067	0.4028	0.264	1.0768	1.0877	1.2245	1.6056	0.8207	0.9182
TraesCS1A02G234100	6.3463	5.9659	7.1349	5.5226	6.9421	7.0021	6.105	5.058	4.6793	7.6666	5.107	5.987	9.1075	7.4428	7.0779	7.1795	6.2129	7.6203
TraesCS2A02G230700	8.3887	9.2038	7.8922	9.5294	9.5839	10.0317	9.952	9.8501	10.2141	9.7167	11.5208	11.6562	9.1951	9.1873	9.6843	8.5989	10.8379	8.8622
TraesCS2D02G548900	39.1417	33.7943	31.9626	36.7568	44.0672	36.0412	43.4365	35.0949	42.1957	23.2189	26.5824	31.7054	21.8916	24.2775	45.677	23.5627	22.1337	23.6965
TraesCS6B02G324000	3.4328	2.9889	3.8875	2.1359	3.6087	2.368	3.3394	2.5781	2.4783	2.2085	2.3469	2.3261	3.9605	2.4373	3.0406	2.6852	1.8095	3.1586
TraesCS1B02G152200	6.5191	6.466	6.2096	6.486	7.7748	7.1965	7.3439	8.7674	8.9989	6.3736	6.6319	6.8964	6.8521	5.53	7.2992	5.6381	6.2671	7.2644
TraesCS4D02G274200	2.1187	2.1428	2.2408	1.7027	2.7077	1.8743	2.4227	2.2848	2.5233	1.3651	1.5436	1.6725	2.0108	2.1631	2.5387	1.7262	1.5534	1.8169
TraesCS5D02G219400	5.2867	4.9701	4.2413	3.5132	5.0952	5.6929	4.2386	3.4117	3.392	4.7427	3.1627	3.3773	3.8771	4.2335	5.103	4.173	3.9522	4.1681
TraesCS4A02G355900	8.0844	7.0447	11.0054	4.1021	4.3905	4.4295	3.1677	3.2558	4.3776	3.4509	3.1116	3.6769	8.6227	3.6124	5.5025	8.7634	6.3719	7.3071
TraesCS7D02G298100	3.9947	2.6502	2.1716	4.3194	5.6774	4.6912	4.4134	4.2703	3.1581	12.9738	5.7743	4.7003	17.1163	10.944	15.1502	21.1941	18.2714	25.3673
TraesCS3B02G271600	5.2511	5.4252	4.7914	5.5115	5.4831	5.1816	5.8098	6.5413	7.1757	5.9156	6.1662	5.9324	4.8661	4.8785	6.5725	6.0201	6.0575	5.9035
TraesCS6D02G383600	4.1408	8.2037	2.7568	7.2947	4.5031	5.0402	6.2684	11.6659	11.0117	3.3381	5.3974	7.0747	3.4452	3.1128	6.1175	4.095	5.375	4.3541
TraesCS5B02G049300	1.0988	2.2537	1.3163	1.3437	1.3521	1.7873	1.4978	1.4823	1.8992	1.8894	1.7318	1.4531	1.339	1.5726	1.3388	1.565	1.9608	1.4375
TraesCS7A02G168400	5.7275	3.0785	4.4852	8.0965	7.6939	3.9671	7.0107	7.5493	8.599	7.9616	5.7091	4.7754	11.4109	6.3614	9.6738	7.7978	7.0528	24.1155
TraesCS5D02G253700	13.7979	15.3117	17.27	13.4714	12.415	12.984	12.5674	15.8258	15.2748	11.0851	10.0973	12.5903	10.4261	9.7211	12.6969	10.3368	9.6812	8.7374
TraesCS5A02G546100	0.8085	0.9319	0.6215	0.9997	0.9576	1.1627	0.9557	1.0685	1.3846	0.7228	0.9037	0.8233	0.6142	0.5795	1.0475	0.4434	1.1182	0.4727
TraesCS4D02G079200	1.6328	1.4644	1.6008	1.5529	2.2289	1.7621	1.5943	1.712	1.5065	1.681	1.3256	1.3696	1.4889	1.3016	2.2091	1.3156	1.1238	1.3786
TraesCS2B02G356500	15.8987	16.1499	15.1187	14.7286	18.935	18.8536	14.8893	15.8434	11.8784	15.3336	14.9427	14.6672	15.2175	19.3358	25.7204	16.7349	18.7038	19.1177
TraesCS6B02G205500	11.5765	9.1364	10.4946	12.3375	14.6127	10.8685	13.7511	10.0019	10.7748	10.5441	10.0925	9.8089	10.7383	9.7522	13.0947	8.8453	8.6467	9.7335
TraesCS3A02G227600	1.8095	1.9048	1.1873	1.4272	1.7562	1.5968	2.7125	2.0874	1.7275	1.7914	1.9329	1.6342	1.4198	2.0165	2.0899	1.7343	2.3232	2.1037
TraesCS7A02G406800	1.0141	0.9593	0.7308	1.5157	1.407	1.0753	1.9178	1.0077	1.4531	1.4701	1.8837	1.5758	1.5212	1.3953	1.3591	0.993	1.3572	1.2378
TraesCS5B02G234900	0.775	0.6652	1.0239	1.3821	1.5604	0.719	1.1908	0.4492	0.8532	1.4044	0.9723	1.0762	1.3852	0.8679	1.4715	0.8854	0.7779	1.7426
TraesCS4D02G140000	0.9506	10.7229	0.5871	0.9687	0.6433	0.378	0.8346	1.952	1.3953	0.7874	0.3717	0.6285	0.364	0.3041	27.4199	0.8067	0.6664	0.9771
TraesCS6A02G108600	18.3648	17.2232	18.1445	16.3058	18.7579	17.9147	14.976	13.9799	14.5535	15.3477	14.4804	14.4749	13.0532	14.6558	15.1184	13.9315	14.1125	13.2805
TraesCS2D02G016900	5.2949	4.6329	5.4662	4.267	4.4375	3.9976	3.9717	4.3253	4.5156	4.1833	3.8505	4.0526	5.5335	3.8515	3.7881	5.3797	3.4046	4.3187
TraesCS3B02G332700	3.703	3.4664	3.1076	3.4105	3.4283	2.88	4.1536	4.3999	4.8909	7.0504	14.3817	11.5246	5.3911	4.9034	4.3667	6.6018	13.2099	4.185
TraesCS4D02G132900	5.6554	5.4375	5.5244	5.6933	5.9344	5.9862	5.6266	5.5406	5.3666	5.9334	5.5264	5.5303	5.7133	5.1514	5.997	5.2603	5.3778	5.9412
TraesCS7A02G474000	3.4067	5.2812	4.3837	2.9075	2.7522	3.2735	2.9192	3.1736	3.9587	3.5422	2.706	2.4497	4.8247	3.8015	5.5576	5.6153	5.8621	5.485
TraesCS5D02G396300	1.1788	1.1965	0.8527	1	1.5439	1.1401	1.1577	1.2748	1.2516	0.7962	1.358	1.2303	0.6345	0.7055	0.6954	0.7737	0.8934	0.7164
TraesCS3D02G180400	3.0472	2.976	2.9277	3.2652	3.114	3.4073	3.3091	2.8137	3.6459	3.1506	2.1126	2.8208	3.1036	3.9221	4.3394	4.2563	3.1699	3.6621
TraesCS1B02G378900	11.8361	11.1567	10.7283	13.4877	12.6049	12.757	13.0922	13.026	13.0731	12.4795	13.434	12.6623	11.1045	11.2973	11.3234	12.5447	11.8771	11.5205
TraesCS7A02G384200	4.1184	3.196	3.9569	4.8223	5.3241	5.604	5.5557	4.7531	5.2481	6.0675	6.1627	6.1168	6.1339	6.2807	5.5604	8.6318	7.9697	6.2393
TraesCS7B02G149000	6.7584	6.6295	4.9687	8.0261	7.1463	6.7119	8.0498	7.8262	7.9381	8.1735	9.2243	9.1684	8.2751	7.9283	5.7215	9.5464	11.1273	7.4889
TraesCS7D02G074600	3.3119	3.1482	3.2804	3.637	4.3025	3.6111	4.2615	3.5465	4.0761	3.8606	4.3926	3.7928	2.7765	3.7319	4.1183	2.8707	3.1987	2.8251
TraesCS7D02G194100	14.3159	15.2545	17.4225	9.1574	14.7341	15.1047	9.9798	9.9186	8.7076	9.2779	7.5556	9.1467	10.6108	12.1216	14.8473	9.2097	10.494	11.2093
TraesCS6D02G298300	8.9903	9.9274	9.048	13.0649	11.2781	10.7406	11.0178	11.5052	10.616	8.7613	13.8626	14.6687	9.2009	10.7768	9.8051	10.9704	11.8529	10.2992
TraesCS3B02G348100	1.6929	1.5611	1.3733	1.3016	1.4599	1.5235	1.6294	1.8802	1.3391	1.9299	1.7296	1.8768	1.703	1.7346	1.9201	1.964	1.7637	1.9328
TraesCS1D02G448300	22.5896	21.1145	21.8062	23.7299	26.9345	22.5876	27.5344	30.1826	26.3771	34.7279	32.3662	29.6176	36.4408	34.5466	26.842	36.7003	39.313	33.4199
TraesCS2D02G111400	2.4002	0.9778	2.0289	0.5364	0.5965	0.4746	0.6201	0.4014	0.1412	0.5831	1.1489	2.4526	4.4774	1.7861	0.2578	5.454	2.1065	1.1678
TraesCS5D02G056400	2.2635	1.9855	1.882	1.8009	1.6909	1.8577	2.3049	2.3818	1.9594	1.7879	2.0057	2.0953	1.6337	2.3789	2.0029	1.8896	2.2137	2.0357
TraesCS5A02G108000	0.3249	0.1801	0.19	0.9271	0.4685	0.3408	1.1621	0.5241	0.6359	2.3619	1.405	1.1769	1.376	2.5439	2.7137	0.8134	0.9075	1.0164
TraesCS3A02G419300	1.6048	1.1492	1.2798	1.1295	1.4445	1.1911	1.2595	1.4288	1.5547	1.4114	1.7572	1.9016	1.2333	1.409	1.9501	1.2027	1.933	1.5011
TraesCS7A02G067600	3.169	2.2273	2.0298	2.9296	6.3512	4.3598	3.7433	4.9899	3.4972	7.3847	4.8282	4.478	4.0759	4.8115	4.9483	4.5744	6.2716	4.5194
TraesCS2D02G335400	2.0272	1.7648	1.7894	2.145	2.0287	2.3509	1.8809	1.927	1.9961	2.1305	1.734	1.9352	1.5851	1.8616	1.7999	1.9221	2.1365	1.7207
TraesCS1B02G087300	3.3477	2.5158	2.5939	2.343	3.5363	2.5861	2.5719	2.4975	2.6088	3.3788	2.3463	2.143	2.2557	2.3703	3.8172	3.0286	2.6075	2.3553
TraesCS1B02G208800	2.2139	2.7465	3.0029	1.6721	1.9125	1.7519	1.9086	3.7441	2.6762	2.0766	2.02	2.1097	2.2111	1.2251	2.2689	1.6067	1.0457	1.6398
TraesCS4B02G126100	4.4786	3.4581	2.9723	3.9346	3.7321	3.6377	3.4524	4.2202	4.805	5.1974	3.9551	4.1458	2.7806	3.4645	3.6801	3.1561	3.9799	2.3133
TraesCS3D02G087400	8.2784	18.0284	16.2375	15.785	6.4175	8.3541	7.0162	13.1878	22.2873	2.552	10.2881	16.6101	4.3184	3.182	6.1106	5.3817	9.707	4.7262
TraesCS1A02G190000	1.2469	1.6574	1.3115	0.9614	1.4331	1.3964	1.2069	1.2796	1.3429	0.9912	1.03	0.9289	0.9165	0.9453	1.2459	0.8968	1.0072	0.9954
TraesCS6B02G362300	8.4579	9.7214	8.5127	10.4885	8.7652	9.3914	11.0083	10.4967	12.3328	11.2514	11.2037	10.8496	10.264	10.1901	9.763	10.4255	11.1252	11.0738
TraesCS5A02G302900	0.2072	0.6708	0.4779	0.611	0.1963	0.4614	0.7642	0.788	0.73	0.5007	1.0022	0.9976	0.6852	0.4456	0.2407	0.8712	1.6086	0.9133
TraesCS3B02G209500	5.0121	3.7709	4.3364	5.2646	5.3367	4.808	5.4984	5.0996	5.488	5.7962	5.1282	5.6645	5.7074	5.2206	5.9129	6.0037	6.5234	6.1162
TraesCS2A02G011300	5.7053	5.2581	4.8186	5.8952	7.4371	6.162	8.564	9.1882	8.5856	8.2053	8.9835	8.5439	8.38	7.9156	7.5417	10.7324	11.5113	8.8773
TraesCS7A02G402000	6.8104	5.9916	6.5966	5.247	6.5752	6.2155	5.8542	5.322	6.3027	5.4476	4.494	4.6193	4.5087	5.0667	7.4389	4.8222	4.8068	5.1694
TraesCS3A02G054000	1.2976	3.8184	1.4268	3.6201	1.0382	1.3777	1.5814	3.6235	3.7528	0.4041	2.1574	2.8427	0.4896	0.4521	0.6183	0.3426	0.3345	0.2723
TraesCS1D02G277700	13.1209	15.1471	11.2343	16.8938	12.3471	10.7652	17.6392	21.8537	17.4688	9.7476	27.2013	26.3578	15.3943	11.2753	12.042	12.6439	20.945	9.553
TraesCS4A02G240100	2.8152	2.4917	2.4561	3.3392	3.8016	2.852	3.1361	2.8059	3.3248	1.9076	1.3138	2.0968	1.9518	1.8119	2.3273	1.7004	1.4291	2.0226
TraesCS4D02G255800	7.5645	2.0172	2.6108	4.4705	4.9752	1.5331	5.9027	1.4644	3.1262	2.6261	4.9922	6.0507	9.4178	5.1651	0.9843	7.0475	8.453	2.7742
TraesCS3A02G142700	1.3077	1.4269	0.8329	0.7965	0.6125	0.6407	0.264	0.436	0.7908	0.142	0.3217	0.3672	0.5515	0.1975	0.4332	0.6714	0.8259	0.925
TraesCS6A02G224600	190.423	216.013	227.39	185.899	174.72	189.761	165.534	170.942	167.973	177.575	168.205	178.043	164.533	194.493	164.762	150.69	161.928	181.851
TraesCS3B02G505400	3.9685	2.4865	3.3138	4.0709	4.7837	3.4312	4.5186	4.7788	5.144	5.8232	5.3461	4.3661	4.9204	5.1005	4.9566	5.8296	5.8211	4.9894
TraesCS3D02G398300	0.5941	0.5958	0.5328	0.1758	0.2877	0.343	0.2622	0.2327	0.491	0.8804	0.2168	0.4033	1.2743	0.9463	1.333	1.7617	1.4725	1.5675
TraesCS3A02G132600	0.9845	0.6817	0.8068	0.8262	0.9328	0.9672	0.9857	0.7251	0.5384	0.9795	1.189	1.0722	0.7246	0.7783	0.9055	0.8733	1.421	0.7553
TraesCS5B02G505400	2.0363	1.9298	1.9067	2.544	2.6488	2.3215	2.3171	2.0646	2.8201	4.0694	3.7317	2.9074	2.745	2.6129	2.6366	3.2173	3.0486	3.0886
TraesCS5D02G151300	1.524	1.1821	1.2259	1.6653	1.6522	1.0588	1.2735	0.9072	1.4081	1.0961	0.7761	0.9055	1.3239	0.9082	1.7734	2.0536	1.4989	2.0465
TraesCS2D02G032000	1.4684	1.6156	1.5443	1.0758	1.1845	1.0309	1.5761	0.8281	1.1845	1.0931	0.9777	1.1389	1.2058	0.64	1.1879	0.943	0.9384	0.5354
TraesCS4A02G264000	4.5349	6.0934	5.5144	5.2117	4.9233	6.2452	4.824	5.6953	4.7613	4.6109	4.7843	4.8539	4.7068	5.3537	5.4235	4.0581	5.2474	5.1833
TraesCS4B02G293300	1.8027	1.6323	1.3894	1.7523	1.877	1.6174	1.6484	1.5617	1.8998	1.9911	1.7533	1.9439	1.5225	1.7571	2.7966	1.6113	2.0857	1.7995
TraesCS3A02G172000	31.0259	31.4255	34.872	28.8109	32.2229	35.6709	30.8609	29.2984	30.9611	33.9258	29.5053	31.1931	28.8329	35.4596	30.3324	31.5103	32.0402	34.8939
TraesCS2D02G068300	35.0967	36.0419	40.7908	34.96	37.9174	38.6894	36.0839	34.822	33.7573	39.765	34.2724	34.9878	44.0643	39.5698	44.3046	41.9024	41.0586	45.1576
TraesCS5A02G531900	1.0236	0.8496	1.16	0.8987	1.1439	0.9984	0.8438	1.1684	0.7191	1.2429	1.0298	1.0447	1.2665	1.1052	1.1022	1.0075	1.2412	1.6052
TraesCS2D02G254200	2.2753	2.3368	2.0646	2.9038	2.6164	2.9769	3.0064	3.0299	3.6347	3.5802	3.3447	2.5833	3.3887	3.1099	3.2057	3.7944	3.8085	3.5767
TraesCS7A02G337200	7.6463	5.3105	5.5054	7.3432	8.7429	8.5783	6.2449	5.8835	5.8075	10.1585	8.114	6.7682	7.4314	9.6505	8.3775	6.699	7.4198	7.061
TraesCS3B02G117000	12.7674	11.7912	11.9558	8.3828	11.4693	10.8102	9.2802	9.9011	8.6978	9.5862	7.6057	7.6472	7.5469	9.2436	12.7909	9.2973	8.2015	7.506
TraesCS2A02G302500	6.0893	6.3321	5.6703	5.9968	7.0673	6.929	6.157	7.1005	6.7575	6.2204	6.5406	6.4794	5.8105	6.5314	8.6178	6.3111	6.3205	6.9112
TraesCS6B02G116900	1.1846	1.9301	0.5015	0.8784	0.4375	1.7323	1.0631	2.2717	2.9863	0.912	0.7877	0.8364	2.781	1.5289	1.5427	0.6606	0.1075	2.4377
TraesCS4B02G243000	1.0239	1.1539	0.586	0.7873	0.9288	0.6669	0.8857	1.1314	1.0126	0.7158	0.7056	0.7058	0.5937	0.644	0.7299	0.7068	0.9913	0.4408
TraesCS6A02G383200	3.1457	1.9173	1.2813	2.1398	2.1799	1.8795	1.6172	1.3784	1.0958	0.4427	1.7927	1.4418	0.1728	0.6658	0.9459	0.2326	0.1817	0.2655
TraesCS7A02G377500	5.2948	9.3138	5.9165	13.5359	5.1663	4.424	9.2466	13.5697	13.9472	3.8556	7.8758	13.0282	4.4212	3.3668	5.1727	3.4056	6.781	5.1029
TraesCS2B02G399300	14.2318	13.1688	11.3073	12.9443	15.7303	14.6777	14.9831	15.2571	13.1946	14.1685	14.8723	14.5908	13.1912	14.7312	14.1802	13.3216	14.8957	14.3347
TraesCS5A02G071500	9.7647	11.7546	11.1419	7.5928	8.0415	9.3711	9.1853	8.7598	8.3876	8.6248	6.548	6.83	7.2241	9.5614	8.9346	7.4341	7.2128	6.3486
TraesCS1B02G446800	5.0635	4.2829	4.1075	5.5946	5.7455	4.6133	5.3325	5.0897	5.311	4.7763	7.3313	5.1083	4.85	3.8573	3.7384	4.5722	3.7062	4.5813
TraesCS7A02G232500	0	0.4742	0.0273	0	0	1.1081	0.0269	0	0	0.0275	0.2595	0	0	0.0255	0.0254	0	0	8.0825
TraesCS7B02G323900	25.8048	24.727	25.0175	28.5925	31.238	27.9869	29.2356	26.9173	26.471	33.3686	30.8406	31.0011	35.6802	36.0737	31.7074	36.7985	36.6205	42.4712
TraesCS2D02G395600	3.3122	3.2174	3.8188	2.3051	3.4138	3.6725	3.1472	3.0718	3.004	2.8107	2.6536	2.8418	2.2524	2.8227	2.3097	2.6579	2.912	2.6012
TraesCS1B02G123600	5.0977	5.3649	6.0671	4.8717	4.742	4.4982	4.4782	4.6643	5.4141	4.955	4.134	4.1308	5.263	4.6065	5.5023	4.306	4.0425	5.2003
TraesCS2B02G556000	1.1676	1.0635	1.3622	1.3683	1.5409	1.3154	1.4195	1.7403	1.5098	0.9874	1.1795	0.8879	1.1738	1.5131	1.3413	0.9147	0.9116	1.0876
TraesCS2B02G230000	13.6672	13.4908	14.8594	12.6642	14.1775	13.4724	13.7389	13.8098	14.9536	13.6067	11.3189	13.5856	12.1444	10.8179	14.7194	13.0202	12.271	12.5585
TraesCS5D02G353400	0.2766	0.3687	0.184	0.1889	0.8131	0.7304	0.4292	0.2894	0.2429	1.1859	0.5954	0.4202	0.5071	0.7562	1.109	2.1975	1.6011	1.1419
TraesCS5B02G538200	1.6317	1.741	1.0589	2.2326	2.875	2.1513	2.6256	2.5487	2.143	5.215	3.9441	3.286	6.0629	6.0142	4.7062	5.3502	5.8491	5.9861
TraesCS3A02G144700	2.0574	1.85	2.5343	2.2202	2.2118	2.0067	2.4816	2.165	2.8522	3.811	2.142	1.7459	2.3571	2.4577	2.4628	1.7718	2.9889	2.1588
TraesCS5B02G266700	24.9958	25.3305	25.605	28.0856	25.9756	27.1688	25.9521	25.7384	27.4875	29.9592	27.7539	23.9044	29.6458	27.6632	24.5498	31.9144	31.4033	36.5041
TraesCS5B02G173200	33.3853	31.5263	30.1307	36.8888	35.6163	32.2259	31.6658	35.9701	36.2769	36.1284	39.8417	33.933	39.6241	37.0273	32.9367	33.6904	32.9839	42.9615
TraesCS1D02G157400	4.8194	4.4528	4.234	4.8922	6.0465	5.4011	4.9333	4.6473	5.2786	6.7799	6.6162	5.9894	3.8326	5.823	6.2154	3.6906	5.6282	3.4332
TraesCS5A02G460900	18.6125	21.2735	21.0241	19.8707	20.2353	21.0527	23.2575	27.3181	22.1614	22.1622	21.2384	21.5198	27.6898	26.4169	20.8775	26.3993	27.7001	33.3584
TraesCS5B02G078300	1.8881	0.4147	0.352	1.2508	6.6218	1.0458	1.8031	2.692	2.3624	9.6685	3.8998	2.4174	8.4532	5.159	1.6198	2.9103	6.5878	6.3026
TraesCS2D02G417800	2.9901	3.0863	2.1868	3.7459	3.8268	3.6229	3.8718	4.0148	5.2952	6.351	4.6727	5.1125	3.7688	4.6381	2.7513	5.5368	5.7738	4.5256
TraesCS7D02G501500	0.3297	0.2058	0.3456	0.3421	0.9941	0.3337	0.822	0.5838	0.2933	0.8691	1.2855	1.2765	1.0715	1.1548	0.4821	2.1369	1.2036	0.9436
TraesCS1A02G101900	4.9183	4.7068	5.417	3.4989	3.3718	3.6356	5.3689	3.6342	4.1085	2.5119	2.0796	2.295	1.6437	3.1883	2.5008	2.5215	2.1406	2.4815
TraesCS4A02G151800	11.8734	11.1582	11.799	9.5417	11.8715	12.4024	9.6354	9.5069	9.7042	10.1476	8.383	8.2856	9.0519	9.6086	13.7899	9.6073	8.3818	9.0994
TraesCS1B02G165100	6.3355	5.6903	4.4177	5.1359	6.1294	6.2251	5.346	5.3427	6.3305	5.9033	4.9636	5.2957	3.5833	4.3828	5.8755	4.4709	4.007	4.2676
TraesCS3B02G139500	0.1119	0.2195	0.9675	0.9577	0.318	0.4152	0.4232	0	0.219	0.1081	1.7355	1.3465	0.5999	0	0	0.6135	1.4974	0.805
TraesCS2D02G393600	14.6458	14.4479	13.3834	13.979	14.1125	15.8122	13.6619	12.3121	13.3567	14.0539	12.7476	12.5968	10.5556	12.8423	14.05	11.6964	13.0952	11.968
TraesCS6B02G334900	1.899	2.3803	2.3427	1.94	1.3994	1.1311	1.707	1.4133	2.9022	0.9516	1.0268	1.465	1.4037	1.0397	2.8593	1.757	1.161	1.7185
TraesCS2B02G289000	4.9881	5.5165	6.5153	3.3333	3.1352	3.7052	3.9612	2.9177	3.0308	5.1515	9.2958	7.2582	9.1917	5.4035	3.0731	9.013	10.4281	5.8497
TraesCS6A02G264100	7.9312	6.8588	6.6205	7.0607	6.9255	7.6762	6.4555	6.3552	6.7305	7.4811	6.762	7.2715	5.568	5.9801	7.6078	6.0771	6.5783	6.4485
TraesCS2D02G317700	1.6499	1.5285	1.4861	0.6865	0.8467	1.063	0.7042	0.6907	0.9194	1.063	0.6377	0.9228	0.5427	0.8725	1.167	0.712	0.9201	0.7213
TraesCS2B02G309300	1.3448	0.7353	0.9744	0.6815	0.8982	0.8181	0.7296	0.3987	0.4207	0.7777	0.7342	0.4898	1.1131	0.6617	1.3788	1.0679	0.6491	1.0211
TraesCS6D02G185900	1.3508	1.6778	1.2473	1.4766	2.0112	1.4811	1.4597	1.6188	1.7424	1.4157	1.4966	1.3641	0.8073	1.1395	1.7711	1.1303	1.2365	1.0808
TraesCS6B02G144900	189.992	228.928	205.538	182.592	182.376	200.929	175.411	189.615	180.986	213.685	215.078	212.08	308.075	245.539	241.593	263.409	259.115	304.107
TraesCS4A02G008700	6.8462	6.5593	6.2602	5.4954	6.2293	5.5522	6.0103	4.9864	5.7754	6.4282	3.9418	4.0702	4.2773	4.2406	6.9078	4.8544	3.9441	3.5458
TraesCS3A02G194000	5.2716	4.3582	5.5733	4.3776	4.5122	4.1775	3.6534	4.4908	4.6896	3.8499	2.988	3.4751	2.9799	2.755	4.0409	2.7921	3.1	2.7567
TraesCS6A02G159800	13.2211	9.5272	5.3905	26.1004	16.397	16.6691	24.4575	17.4647	25.1454	17.7735	20.1827	16.2243	8.4521	12.9231	10.9645	9.0157	8.7262	7.6833
TraesCS3D02G498700	3.271	0.8404	2.6938	1.9259	1.6972	2.3122	2.872	1.589	1.1432	1.2795	1.7055	1.3698	0.4176	1.1862	1.6004	1.0677	1.3898	0.5604
TraesCS7D02G128800	63.8217	64.9398	70.453	58.4187	59.8438	65.3168	54.1968	53.8734	54.9724	58.2609	47.5239	49.396	47.5069	51.6154	62.0465	49.1327	45.6288	45.1735
TraesCS7A02G325800	2.5155	2.4279	1.786	2.1715	2.7567	2.4275	2.3786	3.4385	3.203	5.5163	4.8025	3.4415	2.916	3.8104	2.9696	2.6221	4.1734	3.589
TraesCS7D02G213300	19.1259	18.2021	22.242	15.8173	17.4913	15.5492	15.3004	16.2803	15.75	13.6105	14.7092	14.2838	21.4434	15.82	19.2176	18.9787	15.2543	14.8408
TraesCS2D02G214500	1.0542	1.2173	0.9359	0.6346	0.8091	1.0523	1.4005	0.8786	1.2144	0.9156	2.3985	2.3346	1.3951	1.2672	1.0968	1.5366	2.5359	1.1161
TraesCSU02G102500	42.6334	45.2986	37.5548	57.8822	48.5586	52.0622	58.4409	54.2992	62.7001	48.8132	52.1799	53.8554	39.3143	41.8158	40.928	37.4181	38.3332	42.794
TraesCS6B02G071600	0.6002	1.1083	1.5265	2.0148	0.8028	1.1465	1.5357	1.0805	2.1421	1.0236	1.5463	1.3727	1.0412	1.3601	0.8202	1.1616	1.1656	1.2067
TraesCS4A02G022500	67.9638	69.9239	78.339	64.7515	69.5231	70.2293	80.7467	74.6913	71.8581	58.3933	81.877	89.6325	89.6642	71.191	65.2607	71.5455	72.4865	74.3545
TraesCS1A02G030600	2.7486	3.8698	3.8835	3.6906	3.6152	4.47	3.6997	4.6783	4.7148	2.7188	3.8061	5.8371	3.7277	3.6792	3.9292	4.1669	4.2412	4.7114
TraesCS4A02G028300	21.8823	14.4011	11.7736	21.6638	21.0909	14.451	23.7193	12.2318	10.181	8.4591	14.8837	12.7432	12.2839	8.8577	12.7793	15.6352	10.969	8.248
TraesCS2B02G474700	14.7515	20.5958	14.2649	34.0605	20.5574	20.3071	35.7295	41.8994	34.0148	71.7129	66.0192	58.9872	60.0467	77.9546	12.3544	33.2526	37.4102	30.1739
TraesCS2B02G341800	25.1371	26.57	28.812	20.4493	26.274	25.9547	22.5504	21.9382	23.081	19.8919	20.3509	19.8767	21.2815	21.1214	25.7185	23.2909	23.5877	22.2082
TraesCS2A02G111800	4.8131	5.9589	4.3999	5.2222	5.2687	5.3541	5.7661	5.3305	5.5787	8.0612	5.5215	5.7749	5.5121	6.1332	5.198	6.7262	6.3999	5.1274
TraesCS6A02G065800	4.2707	5.3207	6.1848	3.632	3.4704	4.9021	3.4487	2.6887	2.4404	4.5039	2.8159	3.1598	4.9446	6.228	3.6208	3.3902	2.9065	4.9345
TraesCS4A02G185100	1.5108	1.6971	1.8028	2.2713	2.1241	1.3565	1.3825	1.6497	1.7646	1.884	1.7342	2.0076	1.4808	1.5937	1.5893	1.403	1.5654	1.2273
TraesCS1D02G298500	1.0462	0.53	0.8505	1.0278	1.2091	0.7146	1.3914	1.1408	1.1025	1.1666	0.986	0.9684	1.2534	1.0609	0.8731	1.1978	1.3642	1.3752
TraesCS5A02G074800	5.6735	5.636	6.067	4.0928	5.6336	5.4123	4.6978	4.2584	3.6228	4.5769	3.919	4.0651	2.9503	4.3506	5.3841	3.6984	4.2827	3.7477
TraesCS6D02G313000	2.1971	2.2872	2.8218	2.175	1.9118	2.1424	1.8231	1.8921	2.1061	1.5817	1.9638	2.0754	1.3624	1.8881	1.7227	2.1309	1.8603	1.8954
TraesCS3B02G298600	5.4241	5.3625	6.0321	7.5149	8.7406	7.4097	7.673	5.8226	6.9378	7.3884	7.2872	6.9979	5.5723	7.4614	7.0213	6.9088	8.3073	7.5288
TraesCS2B02G375700	10.111	11.5213	11.6816	12.9645	10.7114	12.0631	13.1521	13.2662	14.6129	14.0847	12.003	12.4354	13.5372	12.7512	13.1095	12.0718	14.0448	14.9086
TraesCS5D02G184700	0.7653	0.5705	0.5294	0.888	0.6236	0.3976	1.3026	1.2208	1.0634	0.5917	3.4356	2.9755	1.0942	0.6582	0.3829	0.9093	2.349	0.4956
TraesCS5B02G133400	4.7587	5.2577	4.0805	5.621	6.1934	5.1863	5.5882	6.2996	6.0962	4.7844	5.4041	4.8907	4.0239	4.9052	6.0004	3.9749	5.878	4.8782
TraesCS7A02G371100	4.7482	5.4142	6.6106	4.4441	4.4845	3.6897	4.0178	4.7542	5.4011	7.9209	4.8015	5.0534	8.6755	7.6815	8.0929	6.8408	9.7953	9.6018
TraesCS2B02G060200	1.7417	1.6113	1.2925	1.6162	2.3747	1.3269	1.6201	2.2982	1.8707	4.2697	4.5221	3.264	2.3157	3.1843	2.6695	2.7824	4.9274	3.2603
TraesCS2D02G454600	13.0507	15.3463	16.0437	18.0408	17.2806	18.5003	17.4756	11.3517	15.3093	16.843	10.3546	13.0566	18.1095	28.323	9.3428	7.7045	10.7764	10.5712
TraesCS1A02G254800	5.3898	6.0367	5.8161	6.4844	4.2302	5.0378	5.2675	6.6959	6.829	5.792	3.7618	4.1516	6.2363	6.1261	7.1875	6.8741	6.0112	6.2946
TraesCS3B02G439800	38.3274	33.455	40.2037	34.8558	38.8861	36.1151	34.8225	34.2381	25.8159	23.7639	38.2962	37.7429	39.0888	29.7291	31.1688	33.4652	28.8443	32.2253
TraesCS2B02G396600	0.1805	0.4428	0.8673	0.3434	0.2566	0.5863	0.4268	1.1721	0.53	0.7852	0.5766	0.5014	0.726	0.5661	0.3226	1.2375	1.2082	0.8119
TraesCS3B02G455000	24.7213	28.3393	33.3957	24.7754	25.5235	28.9465	24.4425	22.0651	20.2807	23.8274	22.411	23.0076	20.9646	24.1702	25.6701	21.6103	24.2724	24.9567
TraesCS4A02G487600	1.3116	2.0614	1.2745	1.2758	0.9179	0.7605	0.9865	0.9399	1.8523	0.4465	1.0879	1.1313	0.5594	0.3605	0.7191	0.3814	0.5984	0.1877
TraesCS1A02G252400	1.1023	1.384	1.1438	2.2017	1.0653	1.1658	1.6885	1.4721	1.7474	1.1718	1.4282	1.2653	1.0442	1.3628	0.9455	0.8865	0.9048	1.1897
TraesCS5B02G384200	7.1025	6.7486	7.2817	6.9024	7.1749	7.5537	7.0727	6.5067	7.2711	7.5876	6.3733	7.2449	6.3304	7.3388	8.2916	7.2318	7.2093	7.128
TraesCS5D02G090900	30.8383	17.2305	28.7402	14.9703	21.9605	14.4769	23.5257	15.3868	12.1191	15.2711	12.9321	15.6324	26.61	17.5606	15.9697	69.8836	21.0654	27.2253
TraesCS4A02G147200	8.0371	7.6519	7.7632	9.0748	9.5695	8.6128	9.7737	10.1044	9.7573	8.245	9.8626	11.1201	9.621	9.8381	9.1968	9.3877	10.4304	10.3981
TraesCSU02G097900	48.0975	45.1334	47.8592	44.2721	41.2155	40.8084	42.0698	46.8292	47.7638	43.4581	37.8248	41.7987	35.5223	38.0564	38.5616	36.4324	38.6191	36.9777
TraesCS4D02G159600	12.5824	12.7942	12.0152	12.6375	13.5546	13.4021	14.2068	13.5266	16.0822	15.5254	13.1296	12.8621	14.1625	12.4793	12.9753	12.9405	15.8838	15.2832
TraesCS2B02G531200	16.9234	16.32	17.6541	17.554	18.6778	15.3595	17.8477	18.9365	20.6008	18.2418	18.2294	18.7691	22.1644	18.6869	21.1194	24.0497	25.2937	22.105
TraesCS1D02G411700	57.2395	61.5489	64.9819	56.578	55.4594	59.5035	48.6495	49.1173	47.9887	59.9634	46.0965	46.974	50.3862	58.3075	59.4446	48.803	46.2248	45.7256
TraesCS4A02G171000	12.9992	12.0429	11.1451	9.8308	12.188	13.9026	12.5048	13.0185	11.6604	12.7809	16.844	12.2005	8.0266	9.9477	10.2028	10.4363	8.8598	8.4843
TraesCS5B02G135800	1.6028	1.0551	0.8916	0.9628	1.3788	1.3501	1.3361	1.643	1.197	0.8561	2.4439	1.9718	2.4689	0.7747	0.5653	0.9059	0.922	1.0433
TraesCS5B02G076300	4.9984	5.0732	6.0837	4.5374	4.818	5.271	5.6182	4.6859	5.1247	5.9518	3.9869	4.356	5.9588	6.2169	5.3281	5.1131	5.4562	6.124
TraesCS2A02G155900	0.6118	0.7729	0.659	1.1108	0.7992	0.7826	0.8239	0.9972	1.152	1.2094	0.8627	0.8152	0.9277	0.9301	1.4328	1.1267	1.3316	1.2922
TraesCS2B02G539600	1.1929	0.7967	0.7315	0.6276	0.8777	0.8006	0.624	0.7414	0.6582	0.4538	0.3937	0.7166	0.7371	0.523	1.3152	1.1713	1.0643	1.0843
TraesCS1A02G214300	1.0544	1.0343	1.1595	0.9666	1.1916	1.1432	1.2733	1.3077	1.442	0.9085	0.9505	1.1642	0.7265	0.8194	0.8853	0.5805	1.0088	0.9255
TraesCS7A02G491200	0.5163	0.6531	0.483	0.6009	0.766	0.6555	0.3983	1.0081	0.8642	0.7288	1.3203	1.1697	1.2203	0.8947	0.4674	0.6333	0.9577	0.4949
TraesCS1A02G041000	7.5716	78.5332	6.5591	102.118	35.2812	59.6514	6.2204	11.1662	13.118	5.8779	9.6266	8.0432	4.9914	5.6714	4.8796	103.229	2.9902	6.0283
TraesCS5D02G442200	17.3986	13.1565	15.2374	14.4831	17.9605	14.8558	14.5493	14.0257	15.4352	17.0102	15.9365	14.8116	16.0959	15.2249	19.6984	16.719	17.28	15.444
TraesCS2B02G106400	0.2619	0.1186	0.7549	0.2874	0.8207	0.1495	0.9715	0.71	0.4337	1.577	2.7572	2.3497	4.6086	3.3028	2.2319	3.7006	2.3187	2.0111
TraesCS3D02G238800	5.4429	6.2476	5.8469	8.628	6.3389	5.9966	6.8085	8.0801	8.3963	6.831	7.8978	7.2779	6.7217	6.8574	6.5685	6.2698	6.7787	7.462
TraesCS1B02G149800	9.402	8.2848	7.6784	8.8741	10.5011	8.5676	9.8696	10.6409	9.91	10.9577	9.8146	10.3483	9.5697	9.794	9.9452	10.5733	11.3676	10.8639
TraesCS3A02G266200	13.0366	13.9138	14.554	12.6154	13.9829	15.2491	13.2994	12.5925	11.0406	14.357	12.4877	13.0704	12.5497	15.7927	14.4629	15.7142	16.1916	14.4809
TraesCS7D02G088200	2.3694	0.8919	0.9	4.3761	5.1947	8.4862	12.713	16.9918	9.7867	117.183	90.9258	55.4974	40.4023	73.0383	3.4955	13.1436	58.6283	7.1612
TraesCS3A02G222000	5.2888	6.6905	6.5532	6.6712	5.561	7.0459	6.3425	7.1779	5.7908	5.4073	5.3994	5.0451	5.5619	7.093	7.0736	6.7492	5.6108	5.9314
TraesCS2B02G582400	5.0647	5.4017	5.7332	3.5559	4.6765	4.9381	4.075	2.9549	3.5684	4.1828	3.008	2.5403	3.736	3.762	4.4264	3.2317	2.5142	2.8325
TraesCS5D02G105400	6.3902	5.955	6.555	6.3102	6.6956	7.7246	7.4818	7.1117	6.2164	8.2101	8.1114	8.7166	9.3887	7.3753	6.8513	8.6743	7.9654	8.79
TraesCS5D02G416900	5.3101	7.3272	4.1498	4.7726	5.3441	7.1304	8.9488	14.8211	9.9201	6.2613	8.8555	8.467	5.2674	5.8272	7.4684	7.0704	8.0928	6.9238
TraesCS5B02G400100	0.4023	0.6434	1.2688	0.6405	0.2569	0.3327	0.5623	0.7219	0.7702	1.6312	0.7581	0.7367	2.8135	1.2772	1.4065	2.4218	2.3878	2.9024
TraesCS1B02G152300	12.0779	12.3179	12.6876	11.7709	12.0819	11.7224	12.805	11.7301	12.0853	14.1773	13.4914	12.1283	13.0282	12.8525	12.8174	11.7369	13.2622	13.4036
TraesCS5D02G369200	3.5302	2.3815	2.5974	3.2203	3.8545	3.2751	2.7671	3.2252	3.0821	3.9317	4.6699	3.4987	3.3892	3.7271	3.7403	4.0178	4.5431	3.7887
TraesCS2D02G490300	1.588	1.6163	1.606	1.3627	1.663	1.5065	2.0321	1.4506	1.4137	1.1193	0.8171	1.3705	1.4404	1.1767	1.2908	1.7568	1.566	1.8041
TraesCS3B02G337700	12.7146	10.7642	11.1187	9.89	9.4815	9.1212	9.7794	7.3476	6.4086	6.5067	18.9174	14.9046	10.5199	7.6418	6.3365	8.6931	12.1994	6.7664
TraesCS2B02G020400	15.369	14.2033	14.6239	11.8444	13.2506	12.8833	10.2216	11.5609	10.9048	10.9607	8.8602	10.0871	10.2344	11.2456	15.266	9.3376	8.4657	9.0559
TraesCS5D02G311700	0.7054	0.8319	0.6853	0.9799	0.6458	0.7279	0.9817	1.1834	1.2797	0.9498	0.9907	1.2912	1.1473	1.0509	1.0055	1.55	1.3506	1.4042
TraesCS3D02G518600	4.5409	1.3874	4.5876	3.1052	3.2142	1.3122	4.6456	2.3473	1.332	2.5591	2.2511	3.5243	8.724	2.9631	0.9216	7.5516	2.2677	5.6144
TraesCS7A02G074900	4.1071	4.6384	5.309	4.4716	4.0833	4.4747	4.024	4.7988	5.0899	4.8571	3.7721	4.2647	3.7789	3.7764	3.3678	3.6177	3.6645	4.0219
TraesCS2B02G371400	5.4077	3.2886	2.8849	5.0601	6.5047	4.7736	5.0306	4.0014	4.3646	5.5361	7.2483	7.1244	6.604	5.2627	5.3265	5.6482	4.8249	3.4216
TraesCS3D02G302200	0	0	0	0	0.0242	0.0474	0	0.0474	0	1.3083	0.1165	0.1182	0.9815	1.2358	1.4834	1.9843	1.5725	1.4243
TraesCS2A02G406800	7.2665	7.5105	7.3958	5.9937	5.893	7.6367	7.1426	4.5499	3.1737	5.8522	5.188	5.3395	8.5848	7.6872	6.1439	10.7306	6.227	7.3662
TraesCS7B02G269000	18.3847	18.1883	21.7789	12.1181	15.8925	17.7902	13.3153	12.1352	11.2182	13.4574	9.7341	11.8354	11.2058	12.9946	16.4041	12.322	11.9114	10.77
TraesCS4D02G129200	5.8286	5.7051	5.5395	6.5396	7.1242	6.66	6.0958	6.3533	6.7777	6.3767	7.0679	6.4233	6.3699	5.7871	6.9436	6.918	7.8683	7.591
TraesCS7A02G141800	1.2916	1.2388	0.5148	4.1766	1.8854	1.287	2.7591	10.115	7.9016	21.3306	44.0744	33.362	9.6609	12.4713	1.5215	4.9751	19.1124	3.2956
TraesCS5A02G483400	1.6587	1.8079	1.4983	1.8203	1.4373	1.5389	1.3673	1.7487	2.0255	1.7812	1.2289	1.2599	1.9891	1.4988	1.7354	1.6714	1.3408	1.3261
TraesCS2D02G079600	1.3133	0.4478	0.6078	2.4906	2.8832	1.4488	2.6048	2.8964	2.249	1.7568	2.7546	2.298	1.1521	1.5999	1.9247	1.332	1.1218	0.9651
TraesCS4A02G364600	7.0261	7.839	7.8453	5.5688	7.1968	6.3424	6.479	6.0612	6.8135	7.9679	5.198	4.8927	6.208	6.6209	8.3418	6.4502	6.2548	5.6787
TraesCS7B02G073300	12.8028	10.9851	10.7003	8.9786	10.7858	9.8601	8.4886	8.569	9.6001	8.4823	7.5438	8.0677	8.4911	7.5869	9.4543	8.4301	6.1107	6.9088
TraesCS6B02G296900	18.9229	11.3392	12.9194	10.8689	21.3672	15.6338	8.9463	9.7171	5.8883	9.9091	8.5366	5.8024	16.462	10.2145	13.0634	10.5524	8.3947	11.8089
TraesCS6A02G053100	4.3556	4.9398	5.1023	5.8346	5.2918	5.2302	5.0956	5.665	5.5806	5.0058	4.5709	4.9038	5.2716	4.4179	4.1604	4.2437	4.6215	4.435
TraesCS7A02G020300	2.9413	2.7372	2.3042	2.324	2.8153	2.8127	2.4388	2.8257	3.0111	3.4548	2.7112	2.8763	2.4801	2.1621	2.6144	2.4537	1.8976	2.062
TraesCS6B02G379500	17.0207	13.7328	21.8627	17.1463	15.1461	10.6918	12.5102	15.7205	13.4396	9.6372	9.6984	9.9949	23.3465	10.6631	12.0585	15.5171	10.5569	17.7359
TraesCS4B02G096800	1.2067	0.0986	0.3865	0	0.1905	0	0	0	0	0	2.0185	1.3963	0.8986	0.2703	0	0.1838	1.7047	0.0904
TraesCS2D02G199600	11.3637	9.672	10.3812	9.2894	9.8842	9.3823	10.2669	8.0584	8.9976	8.6032	8.3895	8.0066	10.8922	9.3702	10.9734	10.0327	9.2605	11.4411
TraesCS7B02G180500	18.4371	19.0689	22.2817	17.0835	16.3621	19.0516	15.6157	16.2651	15.8675	17.209	14.4274	15.9576	14.6381	17.4624	17.858	16.1604	16.6992	16.2103
TraesCS4B02G028500	3.8592	5.4584	4.9156	4.03	3.6148	3.6048	3.8901	3.7095	4.7571	5.0974	4.5559	4.907	7.6122	4.8436	5.8436	8.7008	8.2513	8.9025
TraesCS7A02G076500	2.6429	1.4006	1.1529	2.6004	7.1956	3.4243	3.0161	3.3808	1.7836	2.9946	1.6631	1.2655	2.674	2.8305	3.3792	1.9573	1.8296	1.3661
TraesCS4A02G281200	7.1459	6.9304	7.1409	6.6288	8.1343	7.3178	7.104	6.9678	8.2647	9.8302	7.2706	7.2404	7.9215	7.7114	9.5145	8.6785	9.3048	8.2962
TraesCS3A02G453200	7.7171	6.9779	6.1685	7.2909	8.212	7.1834	7.5033	7.4547	8.6197	9.2574	8.8924	7.7024	8.1469	8.0757	9.4304	8.7191	7.8822	8.0031
TraesCS5B02G380000	11.3289	11.4159	10.3899	11.5586	11.2021	9.8989	11.5885	11.1943	12.5776	10.0329	11.8403	10.8685	9.4427	10.1497	11.0789	9.5253	9.8323	11.4488
TraesCS5A02G175600	8.7503	7.5013	7.4533	7.1983	8.6042	8.0341	8.475	7.4794	7.595	10.5088	8.0739	8.4211	7.7913	8.0654	9.3634	9.9017	9.6528	7.6538
TraesCS4B02G146700	2.8257	2.4057	1.9465	4.7666	2.5257	2.9678	2.7727	3.0162	3.7564	3.6583	4.4754	4.2444	4.7644	4.681	4.2395	4.0442	7.0878	6.0898
TraesCS1D02G272700	5.5975	5.6809	3.4224	5.1625	6.681	5.5641	5.4417	6.9216	5.2048	4.2855	4.6209	5.1368	4.6123	5.2103	5.6074	4.0416	4.4646	5.5247
TraesCS3B02G272000	2.4587	2.065	1.8837	3.3014	2.5884	2.132	3.0238	3.562	3.8842	2.7955	4.8094	3.7488	2.2115	2.318	1.3209	1.3805	2.4948	2.0234
TraesCS7B02G183300	23.1032	21.2437	22.4104	29.6966	28.3525	27.4001	28.7145	30.0733	29.7271	24.3279	27.5254	27.7598	23.7407	22.7134	26.6421	19.5027	22.2433	22.8966
TraesCS7A02G018200	20.92	20.4112	20.4441	27.119	27.5883	27.4715	26.5159	21.6035	21.8524	24.1358	28.2028	25.8763	24.0189	29.4181	26.3359	29.0675	32.9745	24.8788
TraesCS7A02G139800	4.8667	5.627	5.0776	5.7899	7.1939	6.7649	6.7366	7.0261	6.2025	6.7075	7.2635	7.2609	5.709	7.0571	7.3815	6.4347	8.0578	7.25
TraesCS2B02G624200	0.6591	1.102	0.9355	0.8548	0.9083	0.9589	1.1614	1.2781	1.5684	0.6659	1.1754	1.248	0.9102	0.8589	0.7896	0.9172	0.8687	0.9565
TraesCS5A02G320100	160.563	179.582	179.705	170.055	152.94	176.376	161.489	141.194	142.36	138.003	137.031	137.514	130.525	163.147	127.514	126.026	130.703	148.011
TraesCS4B02G169500	16.8656	17.8424	19.2971	15.7277	15.4968	19.7406	15.6124	13.6589	14.3878	14.0353	13.1319	14.2032	12.3671	14.6034	16.7956	13.6303	15.353	15.5041
TraesCS3D02G413900	0.7081	1.1737	0.7038	1.3934	1.5732	1.0647	1.57	1.5173	2.3655	1.2507	1.4259	1.4466	1.0256	1.3782	1.4617	2.1869	1.6993	1.7789
TraesCS7A02G495000	0.5586	0.3196	0.7901	0.2951	0.4557	0.3311	0.3668	0.3741	0.3492	0.6298	0.269	0.3734	0.8042	0.4309	0.6654	1.418	0.6368	1.0187
TraesCS3A02G338100	1.3189	1.4053	1.0196	1.3698	0.869	0.9564	0.9891	1.0896	1.5206	0.7692	0.7539	1.0596	0.8535	0.5976	0.6908	0.7274	0.9942	1.0635
TraesCS3B02G229800	8.835	9.4234	11.5165	9.7261	9.6889	10.7476	10.5735	10.0583	10.0494	13.3066	9.2115	10.4723	12.0322	13.0561	14.2826	12.494	12.9346	11.7482
TraesCS6A02G314000	4.8736	5.3543	3.8865	7.2774	6.6955	4.6119	8.8939	10.4409	8.9182	10.2678	10.4944	8.4816	11.8896	9.9988	4.1802	11.135	7.8271	7.846
TraesCS4A02G366600	0.35	0.1352	0.2548	0.2421	0.7034	0.4526	0.4011	0.5705	0.2491	1.3838	0.7355	0.648	0.4739	0.9692	1.1656	1.1438	1.2302	0.8871
TraesCS2D02G600700	17.7771	16.0606	18.2112	16.708	18.875	17.827	17.994	16.8612	18.2189	17.5949	18.8214	18.0133	19.3505	16.9589	16.86	19.7512	20.2431	20.3677
TraesCS5A02G301100	4.9108	4.7463	3.8162	7.4868	5.3371	4.221	7.4431	7.7022	5.4415	5.1647	8.7638	8.9582	7.9379	7.2465	4.2586	10.6921	6.3791	5.8457
TraesCS2D02G049900	0.4566	0.7359	0.5954	0.6721	0.8241	0.5346	0.4832	0.8167	1.4044	0.9562	0.5754	0.5837	2.1957	1.1591	3.0987	4.6899	3.1915	4.3905
TraesCS5A02G036600	15.7502	16.6301	20.775	17.4796	15.3993	17.867	14.7285	16.0949	16.3439	18.6986	11.6944	12.5352	14.4974	16.846	23.4323	14.6897	12.4024	11.2689
TraesCS3A02G185300	2.4952	3.1951	3.1152	3.7233	3.4684	3.0635	3.4755	3.6721	3.553	3.2779	3.0811	2.9599	2.6437	2.6505	3.6445	2.5535	2.6663	2.6742
TraesCS2A02G294000	269.308	309.81	368.129	298.714	248.354	278.955	252.594	235.856	235.517	242.791	231.672	242.297	214.131	262.019	223.757	186.333	203.54	225.655
TraesCS3B02G371500	17.0862	16.446	16.9727	15.4017	16.9823	17.5788	15.9246	15.5456	15.0402	17.3788	13.0016	14.3108	14.6804	15.2429	19.5098	17.0077	14.8912	15.4602
TraesCS1A02G193300	5.1482	5.1109	4.7455	4.9072	4.9286	5.5361	5.5114	5.2695	5.6762	6.0889	4.5015	4.6271	4.4062	4.63	5.9446	5.0095	4.5934	4.328
TraesCS2D02G168400	34.7194	14.7859	32.8699	15.3028	31.0847	14.3435	28.6425	16.2905	7.5763	7.9501	16.9984	19.3288	36.7126	18.1214	9.4467	47.2087	16.8165	25.7644
TraesCS4B02G290400	7.8344	8.8895	7.4441	12.2215	9.5531	11.9055	11.9212	13.6815	12.8282	8.8918	11.1091	10.8225	10.8802	9.9009	9.6884	9.8627	11.6811	12.2414
TraesCS2B02G529400	7.0157	2.5198	8.1302	2.32	3.7429	2.163	5.8173	1.1411	0.9717	1.8776	2.4817	2.6977	12.6353	5.067	0.7715	8.8383	2.4461	5.2032
TraesCS7B02G077100	0.4067	0.2793	0.2931	1.9533	0.9633	0.6603	1.6728	1.0749	0.7959	0.6485	1.0576	0.5647	1.1085	0.6194	1.1809	1.4309	1.9776	1.4997
TraesCS7A02G419100	324.948	343.237	329.018	343.223	328.869	314.879	322.246	347.282	393.976	341.11	355.821	329.524	335.363	360.761	272.249	283.079	310.612	331.397
TraesCS6A02G255500	3.1391	2.3377	1.7481	3.6559	4.8195	2.7341	3.9374	3.9689	4.7269	4.272	5.6349	4.946	2.7022	3.6618	4.4532	2.6464	3.704	3.2382
TraesCS6A02G219700	1.0751	3.1639	0.1148	2.3291	0.6225	1.607	0.3953	0.8309	2.2795	0.2309	0.654	0.3317	1.4945	0.8562	1.7077	0.0546	0.2665	1.5579
TraesCS7D02G315800	22.906	25.2229	23.5573	35.1929	26.032	27.6516	33.9708	35.0365	38.722	21.6176	30.9822	31.6543	26.9546	22.9298	23.5609	21.0432	23.8748	28.2833
TraesCS7D02G149000	8.1823	4.8937	7.6172	8.84	7.2256	6.0877	8.3076	5.054	7.556	6.1879	4.6099	3.971	9.6687	7.9426	6.1749	7.5069	6.4074	5.2871
TraesCS1B02G253400	3.5191	3.4228	2.9674	2.9798	3.3624	3.3613	3.0186	2.9607	3.2257	3.1714	2.9264	2.8865	2.3619	2.6207	3.4095	2.4291	2.8616	2.7644
TraesCS2D02G372800	0.7091	1.1184	0.3607	0.7538	0.4743	0.4257	1.1964	0.735	0.068	0.1344	0.241	0.4634	0.4846	0.1744	0.4845	1.347	1.7492	1.163
TraesCS7D02G281500	1.7633	2.6569	2.1483	2.1439	2.4285	2.0407	2.0626	2.4445	2.7217	2.6177	2.0567	1.6491	2.4529	2.1009	2.1926	2.3923	1.9301	2.2072
TraesCS5B02G479200	21.3477	20.1568	24.5862	14.1761	20.2745	21.4969	15.3846	11.9571	13.0429	16.5386	11.0414	11.7871	10.2297	13.386	16.2698	10.5482	8.626	8.8781
TraesCS1B02G346100	7.7851	9.4678	9.6932	10.4266	8.204	8.2913	8.9761	10.1301	12.3601	11.4392	9.8939	10.2217	9.974	9.4301	7.7719	8.9299	10.809	11.4315
TraesCS5D02G526300	194.448	157.081	94.9213	264.596	211.656	189.654	206.445	247.234	179.015	66.0591	137.856	140.514	55.7701	63.9251	108.025	47.3254	47.1799	50.9352
TraesCS3D02G253300	30.4758	33.8617	35.595	30.1534	29.2513	31.5572	29.158	23.4416	29.4338	30.8139	22.1731	23.7994	20.2642	25.4597	18.841	18.9751	22.1978	27.7019
TraesCS6B02G151700	5.2684	4.8581	3.7574	4.4992	4.571	4.6185	5.24	4.9969	4.1695	3.4824	3.4125	4.5134	3.655	3.3966	3.2424	4.8227	3.8322	4.2776
TraesCS3D02G346600	1.9957	1.8174	2.4859	1.4592	1.4967	1.2967	1.254	1.3384	1.2977	0.7036	0.7058	0.6379	1.3478	0.926	1.0629	1.1169	0.899	1.6663
TraesCS4A02G229800	12.7819	11.9138	11.2682	13.9731	14.9281	12.2942	13.4081	13.6057	13.3554	11.9092	13.3667	13.3005	14.4154	11.0121	12.1101	14.6091	15.2773	15.062
TraesCS2B02G291200	16.4292	14.4613	14.6666	14.3531	18.5051	16.5034	16.2795	14.9718	14.6719	18.6532	15.2194	15.6539	15.099	16.5988	18.6461	17.2636	18.6701	16.2182
TraesCS2B02G209900	1.3528	1.3579	1.995	1.1371	1.8332	1.3573	1.7551	1.6923	1.3854	1.049	0.9329	1.4125	1.3354	1.057	1.6022	1.6389	1.2211	1.627
TraesCS6B02G413100	7.5213	6.3708	7.3684	6.547	8.4527	5.8956	5.9939	7.5886	7.01	5.6753	4.4781	5.0833	5.6022	5.2472	9.5762	5.8005	4.7607	5.4635
TraesCS7D02G362900	1.3069	1.3197	1.1818	0.9871	1.129	1.0817	0.8359	0.713	1.1786	0.8792	0.795	0.9133	0.9961	0.8035	1.1791	0.7963	0.846	0.8412
TraesCS3B02G176000	1.6144	1.3325	1.5169	1.1567	1.6778	1.0623	0.9414	0.9696	1.1901	0.8866	0.8825	0.7505	0.8198	0.841	1.1247	0.663	0.6345	0.8123
TraesCS2D02G205700	1.4699	1.7129	1.9795	1.7684	1.6069	2.0513	1.9244	1.7826	1.6596	1.9912	1.7309	1.7909	1.6279	1.8346	1.7847	1.4352	1.6589	1.8078
TraesCS7D02G397300	2.6073	3.2906	1.9705	1.618	1.7323	2.5517	1.7889	2.4329	1.7269	1.9821	2.6256	2.6785	3.7365	2.7917	1.4063	4.2136	4.0428	3.3745
TraesCS2B02G277200	3.947	1.8677	3.8539	2.4722	3.1924	1.5481	3.0949	2.4602	1.5701	1.4679	5.8461	4.1291	6.672	2.4916	1.3571	4.7998	2.1187	2.2127
TraesCS7D02G353100	15.4373	18.4498	11.1601	15.2063	12.9503	15.2975	12.9872	18.3255	11.3338	13.903	11.1312	13.2862	10.1712	14.6229	15.0601	15.1759	13.6247	10.8972
TraesCS2A02G298800	19.7933	19.0458	21.2344	18.7622	21.1713	21.1426	21.8629	19.7355	18.1312	23.1605	22.3117	23.1294	25.5601	25.4664	23.8504	25.2074	24.9064	26.1041
TraesCS3B02G523600	5.4019	5.195	5.2918	6.5481	7.5266	3.6359	6.2094	7.5638	7.7736	6.1418	4.7355	5.981	5.9631	2.8468	4.6371	8.5185	12.3801	11.241
TraesCS3B02G482600	0.1339	0.1806	0.1608	0.382	0.2854	0.0155	0.1741	0.6674	0.5241	0.8411	1.8172	1.4563	0.7627	0.6897	0.4785	0.4894	1.8665	0.301
TraesCS5B02G128800	3.5318	3.6637	3.6936	2.9132	3.1982	3.7696	3.1622	2.9856	2.9056	3.3226	2.5381	2.5461	2.3461	2.9682	3.5465	2.7279	2.8723	2.7548
TraesCS6A02G171900	0.8398	1.1899	0.9683	0.852	1.2201	0.7445	0.9176	1.0558	1.0957	1.0461	0.6641	0.7083	0.7338	0.8193	0.9171	1.0575	0.9325	0.7385
TraesCS3A02G172200	8.6045	8.2723	8.3602	7.957	8.5195	8.1349	6.6708	7.6414	7.9972	7.8981	7.8645	6.9515	7.4429	7.4152	8.9125	6.8357	6.8065	7.3033
TraesCS7B02G334000	1.8098	2.0424	1.785	2.3611	2.5342	2.4072	2.3625	2.5102	2.5233	2.2598	1.9436	2.0015	1.8749	2.1954	3.6347	2.0638	1.9149	1.8006
TraesCS5D02G515900	8.9785	10.2603	8.9556	9.7855	8.8219	11.415	10.5763	10.9062	8.9142	9.5341	10.6011	12.2293	10.5268	10.8877	10.2368	11.042	10.906	10.4134
TraesCSU02G104500	3.5064	3.1039	3.095	5.6938	5.753	3.4911	7.1969	7.2175	7.9503	5.9508	8.5314	6.2014	5.1968	4.6482	3.6677	5.3929	6.257	4.9996
TraesCS3A02G119800	0.0164	0.0161	0	0.0939	0.0156	0.0458	0.0467	0.2135	0.0805	1.971	3.0464	2.1011	0.97	1.1935	0.3527	0.2555	0.9392	0.3106
TraesCS7D02G343500	2.0742	2.6037	1.8415	2.2187	1.7682	2.0589	2.319	2.754	2.3629	2.3641	2.1457	2.6672	2.355	1.9035	2.2814	2.7081	2.9195	2.6197
TraesCS1D02G013100	6.8386	6.7757	6.4823	8.2722	6.7512	7.2068	7.7031	8.3535	9.1959	7.4075	7.4227	8.1681	7.5262	6.5071	6.2331	6.5435	7.7089	7.5128
TraesCS1B02G310300	4.906	6.6279	7.8002	3.2879	1.5384	2.6565	1.7499	1.5544	3.5195	0.0675	1.6727	5.3012	1.2638	0.438	0.5772	1.9307	1.7914	1.5703
TraesCS3B02G013000	2.744	2.5645	2.6364	2.2194	2.9888	2.4455	3.0236	2.9656	3.4463	2.9234	2.76	2.8402	3.6878	2.981	3.3011	2.7052	3.0266	2.3708
TraesCS7B02G170900	10.4868	9.5653	11.0852	10.6937	8.5621	9.3003	10.7306	10.6807	8.3083	10.602	9.5876	9.6494	9.9911	11.5982	9.9329	10.1026	10.9318	10.9439
TraesCS5B02G433200	1.4705	1.938	1.4345	2.082	1.7336	1.458	2.091	2.3737	2.6693	2.2348	2.0792	2.0887	1.7254	2.1019	1.6649	1.8672	2.3337	2.0596
TraesCS1B02G059100	78.187	71.3157	60.7083	115.289	99.635	81.3547	119.88	123.011	131.096	107.526	163.974	147.028	112.219	117.051	110.618	107.309	114.992	109.181
TraesCS5D02G116900	5.7741	5.1555	5.1424	4.7122	7.0355	6.9003	6.3374	4.7849	5.2847	6.3259	4.8835	5.7357	7.0558	5.6591	7.41	7.4914	7.7117	6.9604
TraesCS3B02G525600	0.7775	1.0678	1.27	2.4404	1.2156	0.9739	1.5072	1.7667	1.2174	1.3902	3.1571	1.3316	1.0075	1.0797	1.2157	0.9949	1.4222	1.5035
TraesCS1B02G265600	0.9133	0.8532	0.9192	1.3443	0.7417	1.3516	1.5215	1.7141	1.5746	1.513	1.5872	1.2077	1.3408	1.578	1.0491	1.6295	1.3775	1.3494
TraesCS3D02G324500	6.4163	5.2449	4.9905	5.037	7.4302	4.8189	6.404	5.2422	5.7306	5.7088	6.2261	4.1954	7.736	7.1627	5.2777	9.7731	7.4059	7.4653
TraesCS1B02G463100	3.926	5.4727	5.5424	6.6165	4.3561	5.0643	5.1777	7.7772	5.9482	4.1604	5.3105	6.6471	4.2009	4.5356	4.7694	4.4693	6.207	5.2191
TraesCS1B02G255800	3.5884	3.5121	3.3094	3.2001	2.9985	3.2846	3.0907	3.7874	3.2846	1.9927	2.3553	2.8039	2.2854	1.6683	2.6705	1.9428	1.8682	1.9479
TraesCS4A02G209100	7.2575	7.6058	5.2684	6.3363	7.0643	8.8164	9.0207	6.9263	7.2718	9.0401	6.1012	6.6609	5.6429	7.8358	5.6641	8.5715	7.9365	7.2972
TraesCS5A02G383300	8.1449	7.4581	7.3344	5.5984	7.4623	6.9121	7.1141	6.3448	7.0036	6.4366	4.8113	5.7694	6.0736	5.0545	6.9715	6.5409	5.0846	5.3361
TraesCS6D02G386100	9.5758	10.3597	9.4962	9.8105	9.8897	11.1408	8.8798	9.3234	8.9638	11.9772	10.9426	11.8857	10.6897	11.8618	11.8019	10.6087	12.6647	11.7278
TraesCS2D02G427900	5.7746	5.8099	6.5678	5.6184	5.7522	5.7266	5.4897	5.16	5.3224	6.6516	4.3361	4.7388	5.3835	5.9076	6.4701	5.256	5.201	5.6007
TraesCS1A02G111800	0.8128	1.0179	1.0302	0.6744	0.8685	0.8825	0.8013	0.5935	0.4569	0.8023	0.6785	0.6724	2.1019	1.0846	0.4945	1.217	1.003	1.4466
TraesCS3D02G213900	2.7254	2.7538	1.831	1.4617	2.6793	1.5019	1.5113	1.7294	1.6242	1.5051	3.9077	3.718	4.8527	3.0292	2.2336	5.0564	5.9055	3.3911
TraesCS6B02G201600	1.3861	1.0661	0.8778	1.7977	1.5073	1.1398	1.4596	2.6295	1.3872	1.3853	2.4289	2.6246	2.7307	1.6087	1.8858	1.7418	1.1946	1.7992
TraesCS2D02G421500	0.9463	1.1367	0.8907	1.4144	1.1162	1.2184	1.187	1.3791	1.304	1.2319	1.2511	1.3051	0.9147	1.0381	1.2769	0.9531	1.6542	1.2159
TraesCS1D02G196100	13.0564	18.9282	12.62	14.762	15.0533	21.4048	18.0968	17.5066	16.1117	16.9002	21.6969	18.5178	18.8368	17.6165	19.091	33.425	18.3161	20.1372
TraesCS5D02G011400	1.2172	0.2514	0.3385	2.1021	1.4568	1.6345	0.8784	0.5941	2.8211	0.9906	1.4321	1.5123	0.5725	0.9757	1.0303	1.3466	1.6576	1.354
TraesCS3B02G196000	4.964	4.6931	5.5031	4.5931	5.1927	5.7099	4.9699	4.5412	4.3301	5.3401	4.5908	4.9487	4.4561	4.5278	5.4788	3.4692	4.6696	4.7272
TraesCS5D02G522100	3.9198	2.6947	2.9017	3.4913	5.6773	3.346	3.562	4.0003	4.0322	7.0252	5.548	5.6287	5.9864	5.1453	6.1216	6.1222	8.17	6.4151
TraesCS5A02G528400	1.3924	1.3384	1.5597	1.504	1.4983	1.8825	1.7599	1.3303	1.4173	1.5147	1.3088	1.3149	1.0567	1.2161	1.5129	1.2086	1.4047	1.2775
TraesCS1B02G457800	4.8583	0.5152	0.6308	0.3747	0.4354	1.1573	0.6829	0.7915	1.0279	0.571	0.599	0.7901	0.528	0.4117	0.5279	0.3	0.5272	0.4724
TraesCS5B02G243800	7.4716	7.2589	7.7837	6.2895	9.0727	6.2811	7.1054	5.7877	6.2889	5.4087	5.3546	3.6702	5.8454	6.4246	6.8674	4.5653	3.8951	3.6303
TraesCS3D02G047700	19.2659	19.9753	16.8444	35.0591	20.2737	19.0992	47.2497	49.7518	65.4479	7.9335	42.3137	52.8556	4.6773	15.1511	19.9425	0.7415	1.6324	0.5723
TraesCS5A02G355200	2.727	4.0707	2.9903	3.524	3.7072	3.4375	3.2232	5.6905	5.6562	3.5808	3.7053	4.061	4.5825	4.0897	3.178	5.7701	4.0993	3.519
TraesCS4D02G234000	1.6325	0.5613	0.4043	4.9783	3.8749	2.108	5.2835	5.7284	5.4844	5.0748	5.4208	4.3312	10.8289	5.5941	9.0675	13.3357	11.9983	15.1219
TraesCS7B02G230200	4.9458	3.9715	4.0516	3.8393	4.4887	3.8826	3.7828	3.8403	4.5968	5.1281	3.5955	3.5922	3.5715	3.8641	5.5245	4.3114	3.9697	3.2956
TraesCS7A02G492000	0.21	0.1545	0.0504	0.5991	0.1492	0.0731	0.546	4.5275	2.0804	0.2663	1.7961	3.4623	2.6386	0.7525	1.9698	3.2862	4.8358	1.9003
TraesCS5A02G467700	14.5143	11.6517	11.795	9.609	11.1625	9.5628	12.3303	7.9128	8.5913	8.6097	12.3597	13.8443	13.1338	8.9164	8.4787	11.5145	9.8878	9.609
TraesCS1A02G205900	0.7172	1.1364	0.742	0.787	1.0976	0.7677	0.626	0.7674	0.9717	0.7464	0.8054	0.7149	0.9367	1.5816	0.7886	1.3108	1.1321	0.7939
TraesCS2B02G421000	20.4201	14.6246	12.7394	23.879	27.9023	24.2203	25.1871	23.997	19.2364	23.8833	27.7254	22.9983	20.2359	23.5009	21.9628	13.1229	14.0828	14.1957
TraesCS6A02G187700	2.4528	2.8219	2.5603	2.8081	3.0126	2.7532	2.5483	3.2577	2.7114	4.6971	3.4537	3.1816	3.9103	3.7846	2.9761	2.7398	3.4989	3.595
TraesCS1A02G277800	0.6441	0.4126	0.4799	1.0002	0.8469	0.8049	1.3051	1.1459	0.9004	1.8166	1.2234	1.2533	1.2921	1.319	1.0922	1.4296	1.771	1.5014
TraesCS1D02G386600	2.5717	2.0523	1.8636	2.8709	2.736	2.3657	2.7717	3.0723	2.8578	3.4753	3.3805	3.1574	2.4053	2.5188	2.6969	2.5296	3.0626	2.9598
TraesCS6B02G415500	2.3852	2.3987	2.5805	2.8023	2.108	1.9711	1.971	2.2678	2.4713	2.925	2.3775	2.3008	2.83	2.1728	2.543	2.1249	3.0223	2.037
TraesCS5B02G429500	6.1257	3.574	3.081	3.8605	8.2063	6.4047	5.349	4.9105	3.3464	6.4349	5.4532	4.9507	3.3226	5.3163	4.5689	2.3757	2.8516	1.8972
TraesCS5A02G275700	0.7765	1.4062	0.6886	0.6817	0.8489	0.8866	0.6212	0.6647	0.8767	1.039	0.9265	0.2765	1.2276	0.9097	1.2274	0.6005	1.0658	1.5041
TraesCS2D02G500800	2.36	1.6698	3.2339	0.9567	2.3093	2.4407	2.6705	1.6505	1.7415	1.8695	0.7413	0.8953	2.835	1.8024	2.869	5.0915	3.7971	2.9576
TraesCS1B02G007300	4.3977	4.1129	4.04	3.9879	5.0114	4.1918	4.5798	5.4641	5.6593	7.4056	5.3208	5.4205	4.662	5.8937	4.7796	5.6047	6.3103	4.898
TraesCS2D02G457100	1.9764	2.3462	1.4999	1.3486	1.7233	1.7141	1.5303	1.6603	1.8079	1.9239	1.346	1.1269	1.4846	1.4884	1.8171	1.1387	0.9712	1.2495
TraesCS3A02G275500	5.0034	3.9321	4.5401	6.1363	5.198	4.4655	5.1183	5.9563	6.2991	6.8714	5.1258	5.6744	5.1902	4.9413	4.8102	5.1609	6.2785	6.1184
TraesCS5D02G112100	6.5329	6.1741	6.1926	5.7518	7.3884	7.7662	6.1471	5.7783	6.167	7.121	5.8591	5.8044	6.5135	7.1575	9.2281	7.4176	7.9019	7.1924
TraesCS5A02G332000	8.8892	5.7507	5.9732	6.6651	10.1791	5.945	5.2855	5.5382	4.376	2.5035	3.2841	2.3222	0.6335	2.5406	0.7309	0.1744	0.6569	0.1717
TraesCS3D02G007400	1.8866	2.1231	2.124	2.1907	1.5901	2.2336	1.9043	1.7712	1.5404	1.622	1.4785	1.2643	1.5825	1.9184	1.1996	2.0733	1.5491	3.1334
TraesCS1A02G352100	0.2468	0.2152	0.4743	0.8086	0.3898	0.3053	0.5446	0.6104	0.9124	0.5831	0.4004	0.4824	1.1518	0.5897	1.1026	2.4562	1.9086	3.4778
TraesCS7A02G488600	10.9875	7.3023	9.5256	23.4119	6.1171	4.0933	19.8765	24.7246	17.9366	36.0871	72.9592	50.304	65.0016	38.4901	5.8597	26.5752	29.0759	27.2561
TraesCS7A02G382300	2.9776	3.3138	3.5267	2.6467	2.9033	2.9634	2.7336	2.4301	2.5323	3.4218	2.3513	2.8266	2.8157	3.5601	3.4827	3.1468	3.1977	4.2654
TraesCS6A02G061300	98.4578	121.186	108.208	111.695	100.553	116.106	106.825	106.917	121.583	135.884	127.683	118.022	152.644	138.029	159.399	129.215	160.262	155.881
TraesCS7D02G111800	10.4843	12.1216	13.4654	9.3369	8.0162	10.1463	9.5877	9.9629	7.0784	2.8088	6.2072	6.4968	6.4256	4.6676	7.8478	5.5287	3.8032	8.4807
TraesCS3A02G348100	5.0675	4.8004	3.7003	4.682	5.35	4.2179	3.5047	4.1357	4.4772	3.2183	3.4876	3.9137	4.2697	3.8915	5.6919	4.9488	4.4697	5.6255
TraesCS3A02G492900	1.7513	1.9658	1.7867	2.4899	2.0014	2.3283	2.868	3.1311	2.7738	1.6576	1.9439	2.6407	2.404	1.4719	1.7421	1.848	3.0446	2.3707
TraesCS6B02G027800	3.9786	4.1759	2.4465	3.1408	3.2042	4.4663	3.762	3.3946	2.9589	4.4603	4.0658	2.9832	3.4487	3.707	3.4481	4.8724	3.8338	4.6876
TraesCS2D02G267900	3.5509	5.6106	3.7781	5.032	4.8095	4.9527	6.2871	7.0064	7.5093	6.0113	5.7189	7.3243	6.7724	6.6616	6.0685	7.8191	7.9738	7.159
TraesCS7D02G298800	2.3284	2.1362	2.5266	1.7065	2.4267	2.821	2.0721	2.1975	2.9352	1.8267	1.5746	2.0413	2.4724	2.1719	2.3618	2.3157	1.9797	2.3528
TraesCS2D02G489700	2.0972	4.4323	2.5462	6.9994	0.9935	0.9728	2.1993	2.7053	4.944	0.2027	0.9046	2.1532	1.5845	0.4441	0.1363	0.6621	1.1057	1.2346
TraesCS7B02G472700	6.131	6.6769	4.7663	6.3015	6.0119	5.8716	6.7946	6.7254	5.5641	4.4758	4.4963	5.6145	5.0812	4.9908	6.6706	4.7296	5.235	5.4697
TraesCS5A02G486600	5.4369	5.0888	5.7243	8.0583	6.804	5.9269	8.204	8.4879	9.5766	7.6189	9.6942	8.1996	7.7737	6.312	6.4567	6.1283	8.5095	8.0887
TraesCS2A02G388900	6.0598	9.9544	7.7419	4.9009	6.1525	6.5367	6.8485	8.1923	7.332	5.9453	5.3372	6.0112	9.5383	7.9611	10.3822	11.9893	10.9895	10.8648
TraesCS7A02G131500	0.6783	1.2284	1.8298	0.4839	0.482	0.9076	0.2713	0.6533	0.5744	0.1891	0.3214	0.4106	0.3497	0.3272	0.4662	0.6676	0.5703	0.5514
TraesCS3B02G474000	2.0421	2.0548	2.3666	2.2827	2.264	2.3243	2.6874	2.1868	2.1323	1.7498	1.7288	1.9391	1.8907	1.7824	2.4829	2.761	2.4044	1.9881
TraesCS1D02G306100	8.7418	11.7908	12.4486	14.9956	11.5611	13.324	14.9326	14.6704	12.1187	12.7228	12.9377	12.2107	16.0656	14.8013	12.2504	14.7182	13.7888	14.3206
TraesCS3B02G306200	5.375	4.1665	5.869	4.3001	4.4185	4.5906	4.8339	4.3859	3.7386	4.8032	5.6934	5.8269	7.1315	4.9627	4.1275	6.5531	4.9911	5.7696
TraesCS6A02G309000	9.4974	10.0263	9.7695	9.4024	10.437	10.0724	8.9469	9.774	9.4838	10.0658	8.714	8.2689	11.0428	8.9517	11.9713	11.5515	11.4823	14.4482
TraesCS3B02G342400	4.936	4.6089	4.0743	3.6621	5.2553	4.6896	4.4267	5.3014	4.2658	4.967	4.2561	5.4643	4.1078	4.2702	5.3952	4.232	5.4634	4.4241
TraesCS4B02G095600	8.6887	9.6053	6.6519	12.1728	6.1938	12.2067	12.2843	9.7208	10.1759	2.9056	5.7634	4.3663	6.8524	8.0561	9.8085	3.025	0.9844	7.2935
TraesCS5A02G128600	1.8211	1.0145	1.1017	2.5019	2.1728	1.0012	1.4243	1.1468	0.506	0.0652	0.8206	0.8741	0.3817	0.2216	0.8236	0.0822	0.0401	0.2224
TraesCS4D02G230200	4.6189	4.3388	4.5374	5.2476	5.1293	4.6272	5.4784	4.7751	5.1624	5.3878	5.6227	5.534	5.1363	5.4075	5.1045	5.9898	6.4232	6.7338
TraesCS5A02G355600	1.4184	1.3489	0.9571	1.5447	1.6414	1.2155	1.3514	1.3657	1.7059	1.758	1.0966	1.0925	1.9062	1.5036	2.4959	2.2958	1.71	1.7237
TraesCS5A02G084800	14.7608	12.038	13.2171	9.9024	12.9694	11.701	11.4147	10.2606	11.5117	13.3721	8.3679	9.0341	9.4112	10.4533	14.6612	11.6946	9.343	7.982
TraesCS1A02G411600	29.7212	25.64	24.6412	62.4972	41.1831	26.3813	55.1692	37.5586	42.0442	44.1452	80.7342	61.5719	28.2493	42.1942	34.7477	34.1433	50.4893	26.5694
TraesCS4D02G136400	3.0509	2.4281	2.5442	3.4401	2.7725	2.4745	3.8374	3.5947	2.3002	2.0399	2.6699	2.8776	2.8893	1.6675	2.9488	3.9983	3.6894	4.5129
TraesCS6B02G324900	164.234	379.991	207.834	290.846	88.0787	151.5	235.217	476.354	378.768	5.4345	193.463	250.688	15.9925	13.0746	15.5111	13.9491	55.0701	7.6264
TraesCS5A02G160900	25.9125	23.9279	23.6602	26.7677	26.7172	25.1327	25.4983	26.0502	26.75	28.35	28.1645	24.3801	30.1287	31.4565	30.2577	27.4472	27.8343	29.7073
TraesCS2D02G014200	8.9455	9.6749	3.9668	9.8171	9.5622	9.2995	9.2176	10.817	6.8347	4.8103	15.5708	14.5765	4.9706	4.6237	6.1993	3.4379	6.0271	3.538
TraesCS4A02G355000	32.3655	27.8747	28.5356	26.5598	30.8132	24.7492	28.6079	34.129	25.0182	18.9362	24.9891	29.3936	26.9387	18.9011	24.3923	25.6057	21.6762	25.3548
TraesCS6B02G239100	3.0693	3.2369	3.3717	2.9691	2.2828	2.9253	3.1597	3.3032	3.4956	2.3082	1.969	2.7055	2.125	2.6654	2.6113	2.2402	2.4021	2.6851
TraesCS3B02G468400	4.9256	3.9778	3.4474	3.453	5.2904	3.9591	2.9811	2.3727	2.3373	2.5648	2.2471	2.4862	4.5155	2.7866	5.8994	3.9389	2.7941	2.8356
TraesCS3B02G225500	5.9418	6.6521	5.9984	6.2451	6.8943	5.8321	7.0636	6.8882	6.0251	6.9283	8.1518	7.5331	7.9069	7.2328	9.2904	6.355	7.6833	7.1834
TraesCS3D02G194800	4.6462	4.4569	3.8866	4.7675	5.6797	5.3984	5.0723	5.3828	4.9482	6.7849	6.7668	5.7799	4.5187	6.4868	7.6214	5.8402	5.767	5.721
TraesCS5A02G136800	2.3469	2.6161	2.0704	2.1713	3.0524	2.2961	2.5419	1.8204	2.1087	2.6599	2.3945	2.8046	1.5253	2.829	2.44	1.4624	2.094	1.5735
TraesCS3A02G130100	4.3468	3.8673	3.3994	4.9035	5.196	3.4467	4.9704	5.2267	4.8472	9.6475	17.0638	13.8731	10.0725	8.6944	3.816	8.9846	15.2655	6.7962
TraesCS4A02G298600	0.4991	0.2623	0.3596	0.0848	0.3209	0.1819	0.4719	0.4463	0.6279	0.3618	0.6831	0.66	0.7487	0.511	0.7644	1.629	1.4473	1.2825
TraesCS2A02G486200	0.8568	0.8405	0.7044	1.1594	0.9876	0.9998	1.0607	1.1469	1.141	1.4085	1.0074	0.9976	0.7815	0.9259	0.876	0.9526	0.8669	0.7388
TraesCS1D02G225400	60.8141	72.7743	77.5707	75.8281	59.6047	70.0271	68.3457	71.6843	72.2142	67.8663	66.907	69.0236	68.2534	72.9862	65.0319	60.2972	60.5693	65.6986
TraesCS3A02G099100	3.6266	3.8151	2.3907	2.6164	2.883	3.2563	3.0151	3.228	3.3132	3.124	2.5966	3.3504	1.9171	2.3142	2.1449	2.194	2.448	1.8901
TraesCS6B02G297000	1.3464	1.3538	1.8596	1.5687	0.59	1.0618	1.0185	0.9834	1.2846	0.8621	0.86	0.6855	1.9251	1.146	1.0827	1.7996	1.7269	2.876
TraesCS2D02G588900	1.3729	1.1165	1.2401	1.0714	0.7782	1.1757	0.8543	0.8162	1.1482	0.8845	0.8993	0.9559	0.8598	0.9146	0.8492	0.622	0.9841	0.7598
TraesCS4A02G214700	4.8875	5.2274	5.5542	4.1603	4.2708	4.8583	4.67	4.4185	4.5115	4.8029	2.211	2.7089	3.6886	4.1488	5.5686	3.3219	3.1515	2.8074
TraesCS4B02G190700	4.241	4.6433	4.285	5.2568	4.5367	5.1277	4.1395	4.1108	4.2304	6.743	5.1678	5.3697	5.3792	5.6136	5.1827	6.0014	6.6891	6.7181
TraesCS6A02G381300	0.8253	0.0506	0.8425	0.0981	0.4399	0	0.1463	0	0	0.0997	0.8943	0.1433	3.1346	4.8063	0	0.0471	0.6904	0.1856
TraesCS5B02G175500	15.5945	12.4413	10.4729	15.0681	14.9891	14.4679	17.7969	15.6138	15.3264	14.5258	15.176	15.3133	15.6902	13.1423	14.1146	15.3039	14.5985	14.4518
TraesCS2A02G545700	18.4391	14.8881	17.2916	20.2319	20.0929	15.2625	21.3424	20.5595	23.1683	20.7714	24.1991	22.5183	24.6063	19.7446	21.1536	25.0935	25.1707	23.0936
TraesCS7B02G426900	0.7749	0.7263	0.728	0.9827	1.2236	0.9106	1.1235	0.7825	0.9268	0.9819	1.0841	1.0202	0.7078	1.0645	0.8462	0.96	1.2445	0.9137
TraesCS1B02G192500	75.2012	90.2816	76.8566	58.5503	58.6292	78.5711	57.0606	54.2182	46.0791	68.4781	49.086	43.6197	86.4718	78.6216	85.0289	63.2383	59.9996	97.8038
TraesCS5D02G217700	4.5601	6.8536	6.1236	4.3034	3.3099	3.2905	4.5136	4.9299	5.5497	2.5257	3.4795	3.8181	3.1933	3.4165	3.4707	4.0701	3.1645	3.2619
TraesCS7A02G386100	42.4435	49.6999	44.3524	50.7362	41.3615	48.272	45.3911	46.4191	46.6418	46.2946	45.8243	46.4912	38.5995	42.8246	40.8939	41.7986	49.346	41.8095
TraesCS4B02G112000	25.3274	12.8431	17.4086	40.646	46.6466	28.3884	38.1135	40.7251	59.1419	15.8048	50.0666	46.8461	15.3591	20.4066	33.6918	20.3013	17.8946	15.6345
TraesCS7D02G196000	2.5421	2.7385	2.8894	2.5149	3.1719	3.2428	2.5002	2.4207	2.1988	3.0051	2.5265	2.6684	2.1804	2.7045	3.2041	2.3543	2.9465	2.6231
TraesCS5D02G313800	6.9759	11.0849	8.2491	11.2883	5.8917	8.8734	9.3719	13.0271	10.0079	6.5587	8.4963	7.5972	6.2339	7.4093	6.9942	5.5965	7.7732	6.6148
TraesCS7B02G182200	8.2325	6.8903	7.8837	9.1335	8.5775	7.4955	9.0461	8.5214	9.1325	8.7927	7.7748	8.5891	6.9297	7.0444	8.58	7.3013	7.0557	7.1123
TraesCS3D02G091700	6.2669	3.7057	8.6332	4.7348	7.811	7.0916	13.5539	7.8585	4.4051	42.8393	17.6213	11.2267	52.8318	80.0748	2.0662	14.2297	14.0654	8.8435
TraesCS7A02G100400	1.3273	2.0542	2.012	1.9076	2.1239	1.2861	1.4502	1.313	1.674	1.4252	0.9688	1.1741	1.107	1.6912	1.7129	1.3747	1.3421	1.2203
TraesCS4B02G051500	0.364	1.0075	1.6864	0.2226	0.1478	0.3377	0.0983	0.1447	0.2417	0.0251	0.1186	0.2046	0.0116	0.0349	0.0348	0.0475	0.0464	0.0468
TraesCS7B02G359400	4.0466	4.3207	3.8707	4.4533	4.538	3.721	4.2664	4.8156	4.8622	4.8971	4.4764	4.1272	3.6481	4.3232	4.4554	3.0109	4.0578	3.5026
TraesCS3D02G192400	2.8849	2.9683	2.2144	2.2517	3.6098	1.8765	1.9421	2.3265	2.6696	2.4093	2.3605	2.3077	2.2137	2.0087	2.8998	2.4216	2.518	2.5241
TraesCS6D02G298400	4.9903	2.9656	4.6852	3.5251	5.8367	2.4176	3.2593	2.4753	3.6269	3.2335	2.4526	2.3302	3.2951	2.7822	4.3852	3.919	2.7708	2.7475
TraesCS5B02G232400	1.4178	1.056	0.6559	1.3901	1.3931	1.2342	1.3075	1.2175	1.1648	0.6851	0.6628	0.6887	1.1184	0.9801	2.0096	0.7519	0.6794	1.1965
TraesCS3B02G348800	4.6187	5.0505	4.1102	4.807	5.6674	5.3212	4.4388	4.8628	4.6679	4.7564	3.0225	3.1716	3.2816	4.5619	4.2789	3.4426	3.5467	2.9623
TraesCS7D02G389800	4.347	4.0418	3.3599	4.2423	4.97	4.4536	4.2481	4.2868	4.4598	5.3903	5.0152	4.6535	4.7165	4.7358	5.0122	5.6448	5.5181	4.6013
TraesCS1B02G286600	22.1601	22.0529	20.1176	22.8704	24.712	25.4704	25.9387	24.8052	27.5572	26.0351	25.7535	27.1599	23.8057	25.4601	25.6013	26.1479	28.7975	25.212
TraesCS7D02G474600	10.5522	8.1251	9.494	6.2727	9.0659	7.1868	8.202	6.2823	5.4692	6.7194	5.6708	6.6742	13.4653	7.4509	5.8026	9.5722	7.0214	8.1333
TraesCS7B02G451100	7.4023	8.678	10.8416	10.904	6.5003	8.9613	9.3893	7.0325	9.2754	8.1135	8.8132	8.3565	6.8569	9.5433	5.1619	5.3625	4.9132	6.7387
TraesCS2D02G069300	10.4605	10.261	9.4823	11.6361	10.816	11.477	13.3528	12.7382	13.0624	12.0434	14.6487	13.7251	11.6441	10.6756	9.8337	9.9756	11.1999	10.4716
TraesCS4D02G142700	13.7316	14.125	15.0107	11.2295	14.0756	15.2617	10.9888	9.6984	9.3983	12.478	9.0045	9.8152	12.0108	13.5112	12.7592	12.1384	10.6229	13.8373
TraesCS3D02G023900	23.0458	16.7447	18.1727	22.7145	23.8975	20.3152	24.316	22.1862	20.8557	20.568	24.9904	23.078	16.7583	23.1658	27.2621	22.7656	21.0118	15.534
TraesCS1D02G229400	24.1173	22.2038	26.8159	19.6668	24.8598	26.3859	20.0276	13.5538	13.1837	26.3691	17.9739	18.1096	28.8533	27.368	24.3052	24.1408	19.6624	26.8507
TraesCS3A02G104900	1.4027	1.4363	1.4397	0.7549	0.9271	1.0982	0.757	0.7107	0.549	0.82	0.5057	0.6714	0.6481	0.6866	1.0148	0.8067	0.5494	0.6277
TraesCS7B02G216000	25.9997	35.2445	27.1506	28.6649	21.5601	27.3423	22.8353	27.5995	25.8429	23.5447	21.7309	23.9137	16.7583	22.6687	18.8819	18.9122	18.6123	19.0889
TraesCS6A02G226500	25.4912	29.5088	29.6169	26.2878	22.1363	24.8019	25.5087	26.4451	25.1539	21.438	28.7113	30.7783	34.7608	21.8802	21.4384	41.8856	48.3493	43.6556
TraesCS3A02G356700	1.1023	1.1497	1.8232	1.1015	0.661	0.9191	1.2666	1.2423	1.6931	1.6856	1.4004	1.3562	2.4439	1.4126	1.3215	1.5175	1.0831	1.3553
TraesCS6B02G027700	6.0452	6.3986	5.7376	5.6448	5.3447	4.8584	4.9169	5.1123	5.4302	6.5526	4.5937	4.6606	4.7454	4.5929	6.1236	5.1889	4.197	3.4209
TraesCS7A02G377200	7.3506	5.748	6.274	7.4859	9.4284	7.3236	7.6717	6.935	7.6568	8.5783	8.2782	7.1576	8.7583	7.9627	10.3057	8.9994	9.0231	10.1141
TraesCS1B02G269100	32.5625	26.4642	24.2616	27.3569	39.3967	34.2868	31.2613	28.9178	20.6358	29.0587	26.0517	23.0027	44.7884	46.4328	47.9862	46.9799	39.0174	41.2114
TraesCS2A02G310100	1.2635	1.1706	1.1128	1.569	1.0642	1.27	1.1616	0.8789	1.683	0.9837	1.5052	1.4296	1.0037	1.4779	1.3484	1.7642	1.879	1.1996
TraesCS2D02G337300	12.9961	14.4569	11.2259	11.0912	13.6851	14.4393	11.604	13.0284	9.9504	12.1117	11.7754	12.8996	13.15	15.7879	20.5249	14.2031	14.8249	14.5471
TraesCS2A02G470400	0.5202	0.4163	0.3288	0.664	0.7911	0.6477	0.453	0.7363	0.5358	0.8599	0.637	0.7476	1.0153	0.9198	1.1374	0.9132	1.258	1.699
TraesCS4D02G329300	5.6778	7.3054	6.8862	7.2376	7.1261	5.1034	5.6196	13.3351	10.3905	5.8435	9.1904	8.819	13.2051	5.4171	7.4051	7.8037	10.0133	10.8364
TraesCS5A02G225800	3.2327	3.4308	3.5406	1.3537	2.5402	2.3441	1.7422	1.7293	1.965	2.0046	4.2986	3.7075	3.372	2.6491	2.0603	3.751	4.0361	3.1953
TraesCS7A02G331300	42.4135	50.3413	30.4818	96.4088	42.9214	34.2177	69.9431	104.911	98.2927	79.7689	80.341	78.2297	48.0057	59.6859	51.7329	66.2658	99.7763	86.3434
TraesCS4D02G036000	1.1207	1.4419	2.0934	1.5171	0.968	0.8753	1.1238	1.4986	2.2086	1.3148	1.4458	1.2546	1.3788	1.1815	1.1131	1.3148	2.1952	1.6455
TraesCS4B02G241500	6.9052	8.2211	8.8173	6.6981	6.9327	6.1134	6.711	8.3201	8.0804	6.7132	6.6011	6.7988	10.8508	8.6093	10.3705	11.944	8.6169	10.1429
TraesCS3D02G097700	77.1833	79.601	83.8256	66.0491	80.9924	94.4534	70.641	48.9974	48.1002	100.386	52.1475	53.1976	89.7935	106.67	86.0512	105.202	76.4901	104.957
TraesCS7A02G268600	39.1196	37.5126	38.9623	34.2389	40.1066	42.5014	35.9328	31.793	29.7585	41.888	33.1339	34.3661	37.2107	40.787	45.8632	39.8514	39.2341	38.4019
TraesCS2D02G292700	2.0604	2.3073	1.9621	1.9944	1.6758	2.1484	1.8276	2.3506	2.5872	2.3613	1.4807	1.7048	1.939	1.797	2.4437	2.8996	2.9772	2.6895
TraesCS3A02G280600	8.884	13.2794	12.2089	6.6018	7.1704	8.155	6.6669	8.0939	11.7141	3.5434	6.462	9.1088	3.9625	4.4078	5.8937	5.7278	6.0953	5.2423
TraesCS5B02G335100	2.9362	3.0392	3.1153	3.3237	2.7137	2.7241	3.7302	2.4558	3.878	2.7854	2.9256	2.5513	2.8653	2.2594	2.3337	3.7535	3.3591	2.7866
TraesCS6A02G117600	6.7729	7.037	6.4465	7.6258	6.4571	7.1058	7.0825	7.2891	7.6497	7.7996	7.9798	7.7932	7.4666	7.2872	6.9751	7.8193	7.7373	7.8753
TraesCS2B02G220000	31.2546	34.3718	34.8521	33.9686	33.1214	42.4643	36.2136	35.5953	33.6768	31.0644	34.6595	33.1223	34.2396	39.7533	36.6303	33.3621	35.7867	32.5064
TraesCS2D02G183000	1.6294	0.9659	0.9911	1.2041	1.4328	1.5552	1.1417	1.2502	0.78	3.0815	1.0482	0.7271	3.216	3.9804	5.1635	3.6211	2.8867	3.5319
TraesCS2B02G264600	0.5296	0.2969	0.2908	0.6476	0.2867	0.7019	0.6438	0.4912	0.3702	0.2925	0.8974	0.9805	0.338	0.8812	0.9464	0.968	2.6326	2.3816
TraesCS7A02G232200	21.9574	20.1481	20.3852	33.3332	34.1759	29.0223	41.8068	40.5083	37.2857	52.8226	47.2262	43.86	32.3041	55.5723	48.9047	28.7763	31.7618	26.0949
TraesCS4D02G185600	2.6316	2.7985	2.4693	2.7134	1.4564	2.5898	2.5116	2.7827	3.2611	1.5212	1.223	0.8424	1.5604	1.6416	2.56	1.1238	0.4279	1.3382
TraesCS3B02G052300	3.2117	3.8543	3.1515	4.1109	3.9171	4.533	4.1192	4.1035	4.7812	5.2338	4.2087	4.3964	3.435	4.5151	3.8007	3.4349	4.8167	3.6108
TraesCS3B02G477400	0.3008	0.4694	0.3153	0.4812	0.6477	0.4186	0.4784	0.9891	1.0436	1.2157	0.4616	0.6202	0.9042	0.8575	1.3804	1.3495	1.2565	1.6601
TraesCS1D02G117600	1.2814	0.8423	1.0408	1.3695	2.3656	1.9978	1.424	1.7642	1.4091	3.345	2.0491	1.9322	1.7826	2.6511	2.0301	2.3181	2.711	1.8535
TraesCS1B02G154400	5.176	5.116	4.9477	5.211	5.4344	5.1747	5.3985	5.3438	5.9865	6.886	6.1407	5.5412	5.6376	5.4927	6.4897	6.3914	6.0753	5.8042
TraesCS7D02G304600	2.4193	2.9576	2.0642	2.5757	2.8054	2.6633	3.1924	3.1311	3.0211	3.0011	3.0476	3.0418	2.4846	2.4586	2.6616	2.1285	2.9962	2.0622
TraesCS7D02G324900	2.7653	1.9794	2.3337	2.2747	2.5935	1.8201	2.3144	2.4953	2.4683	1.6613	2.3867	2.8712	2.78	2.0087	2.2453	2.2199	1.6754	2.4534
TraesCS5D02G451100	260.474	292.904	290.551	254.057	227.301	267.952	224.651	224.638	233.537	250.17	216.335	217.509	190.691	259.245	218.021	171.094	192.623	192.496
TraesCS2D02G319800	4.7183	6.6034	5.5728	9.9184	5.5524	5.9109	9.9173	11.8454	12.528	6.9415	6.3068	7.6227	9.1579	7.7543	6.0683	8.4319	8.6609	13.2713
TraesCS5B02G377600	1.5222	1.7646	1.9795	1.0017	1.0999	1.2339	0.8868	1.3689	1.6249	1.0847	0.8067	0.8398	1.3671	1.102	1.5111	1.9181	1.5159	1.5004
TraesCS1A02G151100	1.5236	1.6298	1.7288	1.4366	1.8853	1.7608	1.6207	1.2851	1.4523	1.6755	1.1025	1.2766	1.2735	1.3356	1.7074	1.1703	1.1543	1.8664
TraesCS4B02G253000	4.5775	5.7897	4.7887	5.2768	4.4862	5.0621	4.8864	5.9969	6.9308	4.8168	4.4638	4.9416	5.0048	4.5358	6.0117	5.502	4.8917	5.4381
TraesCS2D02G424100	9.9299	13.8553	13.3211	12.11	13.3651	13.9652	15.0228	19.1414	15.1477	20.3592	15.0384	16.5803	23.5028	22.9808	19.9331	22.4078	27.3081	21.0668
TraesCS1A02G335700	1.1375	1.0177	0.7987	0.9809	1.0304	1.0611	0.9042	1.0897	1.0581	1.1779	0.9581	0.9547	0.9272	0.9463	0.9102	0.9025	0.9146	0.7083
TraesCS7B02G082300	1.7619	1.516	1.1137	1.5581	1.889	1.3765	1.476	1.376	1.5275	1.5086	1.5371	1.1732	1.2016	1.4123	1.5466	1.356	1.3514	1.4039
TraesCS2A02G215000	23.0501	18.3413	13.6207	48.9301	38.0336	33.4201	61.5097	55.216	63.3881	39.8566	60.9355	62.4677	35.4191	41.0367	30.0706	37.9608	45.2038	35.2484
TraesCS2A02G238900	2.511	2.1405	2.1325	2.9426	2.372	1.6224	2.4096	3.8119	3.4224	2.1161	3.3616	3.5627	2.8983	1.8211	2.3436	2.3699	2.5338	2.1642
TraesCS1D02G081600	343.499	344.966	335.314	290.67	349.555	391.251	260.3	219.958	213.027	362.9	331.677	264.876	398.973	411.284	537.782	318.604	342.397	396.256
TraesCS1B02G254000	12.0649	11.7861	12.0688	11.349	12.2465	13.3736	11.7522	10.0687	10.4296	10.6522	12.9865	12.3482	9.2582	11.7135	12.2138	10.4968	11.2224	8.782
TraesCS6A02G276800	3.9052	4.392	3.3947	3.7959	3.7678	3.9018	3.7602	3.9534	4.6474	4.2303	3.5763	3.9726	3.2725	3.204	4.2688	2.9546	3.1525	3.1907
TraesCS6D02G197200	9.5753	10.3841	8.8932	10.5238	10.4079	9.5251	10.6887	10.6564	11.8166	11.7987	12.2557	10.6613	11.2901	9.9845	9.2206	10.4039	11.3912	12.6069
TraesCS2B02G230900	18.679	15.7955	15.4593	19.1559	18.8949	17.2951	19.3368	18.7247	23.5997	21.2003	22.6828	22.7148	18.8284	19.3537	17.3309	19.9123	19.5505	17.1339
TraesCS1B02G167000	2.1743	2.157	2.1009	1.6007	2.1183	1.5728	2.1024	1.7431	1.9715	2.0895	1.6028	1.8422	1.6467	1.937	2.5025	1.6728	1.666	1.7457
TraesCS5B02G270200	1.4978	0.4126	0.3844	2.0881	1.6913	1.2373	2.493	1.3415	2.0379	2.6175	2.6397	2.0418	1.5952	1.9026	1.6407	1.3032	0.952	0.7566
TraesCS7D02G245000	0.5212	0.8366	0.9863	1.1566	0.7631	0.6447	0.7317	1.2596	1.4991	0.0916	1.3978	1.8713	0.4657	0.3962	0.6914	0.8516	1.1273	0.9943
TraesCS2A02G161600	10.1289	10.4675	8.4136	9.1826	10.287	8.8158	8.8728	9.0011	9.4643	10.0018	10.2001	9.251	10.7619	11.0626	9.9579	10.8514	9.4756	9.247
TraesCS6B02G266800	1.1916	0.8287	0.8629	0.2706	0.6993	1.0313	0.6138	0.2474	0.1827	1.4438	0.146	0.1482	0.5722	1.1313	1.3427	1.3247	0.7855	0.4559
TraesCS1B02G473200	1.0034	0.8666	0.7021	1.1411	1.0851	0.5869	0.9798	1.4465	1.665	0.0527	0.9355	0.7875	0.0487	0.1857	0.4483	0.0897	0.1265	0.0883
TraesCS2B02G472000	1.8797	1.9084	2.2607	1.6753	1.4572	1.6464	1.1435	1.6702	1.9295	1.7785	1.0315	1.302	1.3979	1.3897	1.7969	0.913	0.9969	1.0049
TraesCS2B02G215900	1.6634	1.7385	1.1986	1.0453	1.9043	1.8647	1.3668	1.6528	0.9883	1.3588	1.2467	1.2832	1.1325	1.5701	1.6896	1.2849	1.2456	1.3001
TraesCS6B02G174500	5.3018	7.4397	4.7084	5.2115	4.3128	5.9807	5.716	5.527	4.8405	6.6432	3.283	3.7997	3.8385	5.7695	4.02	8.0917	7.1133	5.4369
TraesCS2B02G439200	2.522	2.2243	1.9785	2.0026	2.7841	2.6403	3.0848	2.7681	2.3321	2.0125	1.6045	2.3989	1.8195	2.4253	2.5634	1.9666	2.3534	2.2266
TraesCS4B02G320100	0.7994	0.9557	0.48	0.7365	1.2781	0.8807	0.9448	0.6487	0.8067	2.197	1.0485	0.9019	1.4957	1.3652	0.8705	1.0045	1.1367	0.719
TraesCS4A02G078600	4.2341	4.094	3.8937	6.2324	5.4444	4.6951	5.5287	4.8804	5.6428	5.7677	5.0775	4.6474	4.2702	4.823	4.6477	4.7356	5.6847	5.1137
TraesCS6A02G220100	7.9007	8.1063	9.2861	8.6496	9.268	8.016	8.9303	10.7081	9.9656	9.1651	9.3632	10.1239	10.2021	10.1932	8.4963	8.6433	10.7302	11.1196
TraesCS4A02G176100	2.5833	1.5704	2.4121	1.8514	2.3269	2.4979	2.6147	2.1765	1.8158	1.3714	2.9546	2.4756	3.0888	1.6951	1.6742	2.6602	2.2724	2.5197
TraesCS6A02G196600	6.9592	7.2027	6.7136	6.1057	7.105	5.1784	5.6269	5.3345	7.0463	4.9138	5.8055	5.9689	5.7874	5.1533	9.1872	5.4515	4.2451	6.8466
TraesCS6D02G197700	20.8696	20.5466	16.3054	29.3012	23.2318	21.8974	31.0275	30.9642	29.1184	20.0582	28.6675	27.2802	21.8775	23.5942	21.9418	19.9462	22.423	23.1701
TraesCS6B02G250200	0.9902	0.8532	0.7328	0.8782	1.2298	1.5022	1.7208	1.5264	1.5451	1.4484	1.6483	1.4121	2.3916	1.9181	1.9846	2.1523	1.8267	2.431
TraesCS7D02G485700	32.4979	25.5508	29.426	26.5068	26.1256	25.445	17.506	20.5951	20.8635	41.4479	32.7519	23.5654	43.7816	40.5849	44.8295	36.3602	40.9015	47.031
TraesCS2A02G159800	1.7535	2.1371	2.374	3.3861	1.9131	1.7994	2.2358	2.9075	3.0419	2.5933	2.9817	2.1889	2.7304	2.7373	3.0622	2.6952	2.0149	2.6285
TraesCS4A02G243100	9.564	8.4836	8.81	7.985	9.0122	9.9641	8.4662	9.781	8.5287	8.797	8.774	10.2865	9.95	8.7285	10.447	9.3664	9.9611	10.784
TraesCS4A02G191100	3.1996	2.3594	3.1378	4.4074	3.9515	3.1937	3.6931	4.0111	5.204	5.1608	4.8523	3.8403	5.2256	3.8946	2.8982	5.082	5.3553	4.3067
TraesCS2B02G201700	3.3965	3.0839	3.1015	4.245	4.7075	3.646	6.1312	5.6492	5.6036	9.1151	9.579	8.8869	5.8196	6.6895	4.0128	4.592	8.5154	4.5696
TraesCS7D02G548300	12.0369	13.1522	13.9476	11.7935	12.4935	11.7285	14.2412	16.8477	17.5203	14.6141	14.4045	14.4835	16.8104	13.909	13.9971	15.2387	15.2191	12.0227
TraesCS5D02G129400	0.3271	0.2917	0.4428	0.3676	0.0986	0.2621	0.5342	0.9514	0.3637	0.1724	4.0153	3.7984	1.8334	1.1322	0.1727	1.3044	7.7997	0.3075
TraesCS1A02G254100	3.1234	4.1598	2.3544	4.4077	2.8751	3.1334	4.1779	4.8161	5.3301	2.9572	4.5644	5.1245	3.1769	2.6618	2.5524	2.7385	4.0782	2.9005
TraesCS4A02G022200	3.4687	3.0423	2.5485	2.2123	1.8945	2.3852	1.8135	2.9898	2.5956	2.248	1.1543	1.6244	1.3128	2.1936	2.1147	1.2307	0.8374	1.1378
TraesCS1B02G121100	2.5134	2.5294	2.1021	1.4368	2.184	1.8606	1.6747	1.5218	1.1342	1.9508	1.1764	1.6034	1.6991	1.4117	1.9897	1.9995	1.8475	1.7218
TraesCS5A02G376300	1.5779	2.3832	2.2741	1.8105	1.056	1.4291	1.4447	1.3937	1.9853	2.5174	2.1939	2.2606	4.3534	2.4683	2.014	3.4107	3.5644	4.2463
TraesCS3D02G121000	11.6933	9.5894	10.2972	8.5	8.9055	8.4184	9.3569	8.2089	8.4103	10.9368	10.435	8.7167	12.4078	10.7369	9.5451	10.6084	8.3404	9.6238
TraesCS5A02G059900	4.2176	3.9667	4.3458	3.1339	4.1096	3.7184	3.8633	3.5337	3.4764	4.3134	3.2524	3.2221	2.8267	3.3868	4.2875	3.8928	3.56	3.2922
TraesCS7A02G270800	4.4721	2.9434	3.6053	3.1167	4.572	3.07	3.6393	3.7304	3.6468	5.2783	3.7111	3.6164	6.1209	4.5707	5.7581	7.7103	6.5298	7.5415
TraesCS2B02G260600	18.9741	18.0595	20.0504	18.4253	20.4076	19.3791	16.7101	16.4707	16.0575	19.2292	19.8212	18.8775	14.2557	18.3309	17.1871	14.4905	15.5684	15.3088
TraesCS7D02G083100	1.4783	1.5557	1.3996	1.1944	1.2578	1.2849	1.1942	1.2778	1.2008	1.2483	0.9691	0.8769	0.9234	1.0994	1.2823	0.905	0.858	1.1682
TraesCS6A02G055200	122.403	159.399	137.883	135.259	119.743	136.834	105.351	160.772	142.168	162.853	163.816	131.967	169.794	152.636	172.314	129.179	137.152	155.485
TraesCS6A02G336900	6.6799	5.3794	4.7364	7.0192	7.3516	7.4016	6.7437	6.5197	7.236	7.4847	5.5094	5.7516	6.6992	6.2329	7.7926	6.9712	6.7669	7.1622
TraesCS5D02G321400	5.9151	5.0959	4.5301	3.881	4.6297	4.2471	3.372	3.8798	4.0937	4.8384	3.5824	3.5393	3.1409	4.2549	5.193	3.2435	2.4629	1.8967
TraesCS5A02G329300	29.2337	33.8834	35.7558	35.3243	29.9649	32.3415	29.4271	30.0242	29.5947	28.3066	31.9435	29.9341	30.0828	34.5805	31.3131	27.4686	27.801	28.377
TraesCS4B02G181200	0.44	0.2924	0.2591	0.432	0.4572	0.6058	0.4429	0.5397	0.3195	2.1811	0.7123	0.5519	1.9914	1.5769	1.6233	1.0767	0.7725	0.9447
TraesCS4B02G360700	0.4658	0.6253	0.6832	0.7229	0.6505	0.364	0.6723	0.7959	1.5595	0.9241	1.208	1.3618	1.1393	0.3075	0.4381	0.8291	1.1157	0.9703
TraesCS5A02G061100	2.0409	2.295	2.0088	1.6571	2.3346	2.4708	2.4947	2.2621	2.6061	2.5377	2.078	1.9584	1.6459	1.8731	1.8013	1.6491	1.7877	1.7237
TraesCS4A02G485300	12.5886	12.4737	12.3401	11.0907	11.894	11.8138	12.5726	13.6283	14.6121	10.4748	10.1462	13.2856	10.1847	9.092	12.1786	11.2116	11.2948	9.7205
TraesCS7B02G156000	2.3975	2.0713	2.1344	2.479	2.6154	2.6426	2.2357	2.611	2.5828	2.9016	2.7595	2.3517	2.909	2.5125	2.6432	2.4725	3.1204	2.7992
TraesCS2A02G111300	11.6776	11.3672	6.9265	20.6549	14.5641	16.3615	26.8158	27.1579	34.4566	17.6194	19.1354	20.4066	16.0525	16.387	9.7681	14.2932	15.5224	13.5303
TraesCS6B02G355500	11.402	3.6038	11.8724	4.2408	9.4613	3.949	8.2409	2.7093	2.8983	3.1126	5.331	5.2962	12.8648	6.0827	3.9911	14.9244	4.8448	8.4499
TraesCSU02G080700	35.3432	39.1134	39.4356	41.5591	39.1006	45.5499	41.3237	37.9658	33.9672	44.8351	42.892	41.0483	43.8123	49.633	46.5029	46.7995	48.5837	45.6748
TraesCS4A02G094200	8.2722	5.5384	7.3171	5.8071	8.0865	8.101	6.2699	7.0629	7.7736	10.7228	8.6859	7.1714	4.5762	6.823	5.8658	4.74	6.9121	4.6647
TraesCS3A02G266900	18.3633	23.4656	16.1298	25.8344	22.6866	22.4025	25.9176	39.0282	23.475	17.1597	25.7282	28.8108	22.423	17.7422	20.1669	18.5923	23.0505	22.0818
TraesCS6A02G095900	4.3156	4.5491	4.7945	2.5007	3.1738	3.7834	2.9645	3.128	2.8504	3.1707	1.7625	2.4339	2.4249	3.0973	3.0957	2.3819	2.1954	2.2751
TraesCS2B02G476200	0.4095	0.1607	0.8655	0.6231	0.4656	0.152	1.1616	0.3798	0.2404	0.3957	0.822	0.3032	2.3419	1.3207	0.3659	0.7485	0.4384	2.357
TraesCS3D02G496000	1.1278	1.048	1.1121	0.9597	1.4903	0.5507	1.0383	0.8533	0.7261	1.2047	0.9749	1.2913	0.8222	1.3561	0.9546	1.3019	1.5358	0.8008
TraesCS5B02G074400	24.2211	27.7685	29.8788	29.4131	25.8378	32.8041	31.4703	32.2506	33.4365	23.4499	26.8159	33.3121	24.7174	26.8149	26.1621	25.6144	25.3927	26.2577
TraesCS3D02G529300	1.8642	1.6255	1.78	1.3681	1.6572	1.4306	1.3383	1.3981	1.036	1.0454	1.155	1.3955	1.0798	1.2578	1.5936	1.3777	1.0883	1.066
TraesCS3A02G230600	8.3945	8.1362	7.905	9.5079	10.0882	9.7855	10.5886	11.3761	9.4557	9.2095	8.5121	10.1964	7.6806	8.7468	8.9317	8.526	9.6043	7.8051
TraesCS3B02G399200	16.3226	12.4083	12.4392	18.9724	24.7516	13.8088	18.1544	20.5189	27.6472	21.7714	21.7973	20.7207	20.2769	16.4365	24.5747	22.718	20.81	19.7521
TraesCS3A02G329600	1.1789	1.103	1.1327	0.6383	0.8764	0.8918	0.7889	0.5719	0.4614	0.7362	0.7281	0.7555	0.7131	0.5687	1.0371	0.7956	0.6635	0.8156
TraesCS6A02G308500	5.1389	4.3198	4.9374	4.0663	4.727	4.3902	4.4677	5.0638	4.4002	5.8839	5.1252	5.7746	5.1026	4.7383	5.5735	5.2771	5.5149	4.3908
TraesCS5B02G300800	13.9844	23.2341	22.2115	23.3764	12.7733	14.3287	17.2267	24.0279	25.6387	9.219	13.9883	18.2917	9.7423	11.2061	13.0308	10.1858	13.2445	10.272
TraesCS3A02G343200	4.8215	5.8556	4.8089	4.1053	4.3507	5.7938	4.6458	4.6844	4.7181	4.6596	3.8965	4.2507	3.611	4.6076	4.3488	3.0215	4.138	4.0473
TraesCS2A02G123400	3.8071	7.029	2.0665	6.87	2.877	2.7958	6.3296	9.6537	4.3895	1.1005	4.0299	6.069	2.1687	1.3396	2.4766	1.7239	3.0376	1.9241
TraesCS7A02G510900	6.8396	7.7998	7.4023	9.8272	7.6827	8.5544	9.3769	8.5825	10.4515	7.0876	6.3943	5.5309	7.0855	7.1439	7.7566	6.764	6.5434	7.7878
TraesCS4B02G307000	2.9408	2.869	2.4704	3.4695	3.4867	3.1756	3.1454	3.0851	3.3495	3.0285	3.1085	2.7967	2.2833	3.0234	3.0295	2.2911	2.6526	2.6305
TraesCS5D02G162500	21.35	26.0289	25.7845	29.3141	23.1328	27.5615	28.0838	28.2606	27.561	26.8176	22.2405	22.4524	25.3128	26.4771	29.4313	26.8558	28.9	29.0895
TraesCS2B02G608400	1.2712	1.2944	0.7421	1.3774	1.8448	1.7616	2.2671	2.5669	2.614	2.9703	4.0964	3.9177	2.5165	2.3499	2.1997	2.7501	3.8622	2.4893
TraesCS5A02G485100	4.1641	4.6682	4.7867	6.701	3.9101	5.105	5.2381	6.8616	6.385	4.3656	4.9697	6.1778	3.6381	4.097	5.0824	4.1624	4.9925	4.4975
TraesCS5A02G072300	7.6624	6.4083	10.2266	8.0717	9.1014	6.1931	7.6205	6.8703	7.1894	6.5103	4.828	5.1244	8.0386	6.1629	8.5553	8.0164	6.0014	8.1911
TraesCS6D02G311700	12.2797	14.2648	13.3498	13.0327	11.8543	13.9811	13.9545	13.7832	14.4338	14.6257	13.3197	13.3063	10.2805	12.1904	12.65	11.6317	13.2531	11.2168
TraesCS2D02G142900	6.4349	7.1082	6.1142	7.894	7.9448	7.8455	7.4441	8.9913	8.2891	7.1957	9.7163	9.7391	10.2667	9.8848	10.0105	9.7972	11.1144	11.114
TraesCS2D02G515800	2.1773	3.0721	1.9579	1.3159	1.88	1.2936	1.217	1.4523	2.7708	0.9536	1.4386	1.251	2.4728	1.5374	4.1206	3.1857	2.3828	4.0225
TraesCS7B02G249200	16.1286	15.9194	14.9951	13.3748	15.4144	16.5826	14.5866	15.4417	12.0923	15.7617	15.2287	14.9118	14.6819	15.5281	15.9697	15.9134	16.1087	16.4725
TraesCS4A02G401000	2.9413	2.0467	3.2124	2.3193	2.1437	2.0058	1.8065	1.632	1.968	1.6521	1.5368	1.6523	1.258	1.3964	2.1338	1.0568	1.0991	1.447
TraesCS1B02G197700	2.1759	2.7443	2.7875	3.3226	2.4824	2.2934	3.5831	2.8142	3.2736	3.5192	3.8222	3.3023	3.5715	3.5674	3.3064	2.9221	3.7905	3.4215
TraesCS1A02G214400	1.4379	1.6955	1.8959	1.9059	1.3623	1.4759	1.7646	1.8726	1.5867	2.7349	1.284	1.4585	2.2281	2.8642	1.6537	1.4119	1.979	2.7928
TraesCS6B02G431400	10.8382	9.9526	10.5816	8.7083	10.7794	8.8563	9.0468	8.8368	9.2726	8.9587	9.0057	10.7265	11.0673	8.3246	10.2511	10.4056	9.08	10.1181
TraesCS5A02G215900	29.2622	21.7819	24.6796	24.4308	36.2323	25.5395	36.2861	29.2077	34.3302	30.0077	37.0753	40.5514	32.1914	32.2375	48.0141	35.858	33.3165	41.5625
TraesCSU02G151500	16.9331	2.9734	3.0128	2.386	3.3672	4.7517	2.8662	5.0408	3.1708	2.6264	2.8612	1.6449	3.4561	5.9933	5.1364	2.6748	10.6318	1.0341
TraesCS7A02G415800	1.8396	2.1277	3.2711	1.5538	1.4308	1.592	1.3889	1.375	2.8748	1.2737	1.6158	1.2581	2.2941	1.562	1.5332	2.7727	2.413	4.8029
TraesCS5D02G047600	2.883	2.5316	2.5643	3.209	3.1371	2.8966	3.9283	2.8956	2.7103	3.9786	2.5386	2.5989	4.0501	4.2522	3.5319	4.9359	2.8419	2.6609
TraesCS2A02G218900	9.0691	8.4573	6.5351	8.0648	9.8643	9.0742	7.8831	6.8173	7.4718	11.5454	10.0467	9.1388	9.1947	10.3021	10.165	8.0468	9.4071	8.1841
TraesCS7D02G282200	4.9964	5.3771	5.1977	3.7607	5.4832	5.5692	5.5231	5.1838	5.1179	4.3771	4.3129	5.4404	4.8183	4.2992	5.3152	5.2397	5.4522	6.7891
TraesCS4D02G133900	1.526	1.2952	1.2478	1.6882	1.8048	1.7973	1.7295	1.887	1.9593	1.7258	1.4418	1.2824	1.3734	1.532	2.1467	2.0475	1.6899	1.3335
TraesCS2A02G393600	0.1386	0.3171	0	0.1757	0.0438	0.2571	0.3057	0.257	0.0452	0.2232	13.4008	0.171	0.2889	0.331	0.1651	0.3377	0.2473	0.5815
TraesCS1A02G250300	22.0454	25.7263	24.1025	29.463	22.868	28.1755	27.1346	27.0019	24.2507	24.942	23.4441	26.6705	29.143	27.4467	26.5227	28.4844	26.0114	32.6468
TraesCS5D02G490700	0.8372	0.2737	1.7696	0.0531	0.0793	0.1036	0.8708	0.0518	0	0.0539	0.1273	0.1033	0.7232	0.35	0.0249	2.7544	0.249	0.3263
TraesCS2B02G255100	5.5742	5.6858	6.4617	4.8887	4.8413	5.0685	5.5858	4.2612	5.2176	6.0507	3.7501	4.3749	4.2233	5.0121	6.3067	5.122	5.2528	4.3504
TraesCS5D02G122900	17.631	15.2267	15.5694	17.9288	18.154	16.5107	18.7134	16.9264	20.4184	17.6484	15.7004	15.4409	16.6606	19.3235	21.9208	18.8522	15.4359	16.4427
TraesCS5B02G537300	1.1407	1.1789	1.1351	0.8718	1.0229	0.737	0.8667	0.9445	0.9368	0.9449	0.8178	0.7731	0.8737	0.73	1.6743	1.3589	1.2358	1.2091
TraesCS7B02G185400	5.9465	5.2037	5.7904	5.2416	6.6437	6.4842	5.9261	5.9399	5.1127	7.0092	6.4189	5.5153	7.1365	7.8219	9.8787	8.5026	7.432	8.0893
TraesCS5B02G223900	8.5685	4.2137	12.9415	4.8897	6.9277	4.3775	10.0788	4.1004	4.3377	18.5381	7.9536	6.7157	27.4837	27.4515	1.8578	14.7742	11.1822	8.7442
TraesCS1D02G236800	1.1514	0.4734	0.5368	0.5636	1.0588	0.5341	0.5363	0.4397	0.4888	0.6709	2.0625	2.0063	0.4539	0.5992	0.2194	0.4797	1.2766	0.1142
TraesCS5A02G032500	10.2382	10.639	13.0416	11.4464	9.3374	10.7364	10.2803	10.7631	12.0289	12.0394	8.0036	8.9517	11.9529	13.3031	15.0254	14.669	12.1758	13.2121
TraesCS5B02G007500	1.0417	0.9528	1.2037	0.5891	2.0673	0.7705	0.6921	0.5744	0.6474	3.6595	0.8734	1.2379	3.4845	2.3331	2.3393	5.6991	6.418	4.2412
TraesCS7B02G433100	0.2063	0.7084	2.1311	0.1472	0.1466	0.1914	0.0488	0	0	0	0	0.0478	0.1383	0	0	0.0943	0	0.0464
TraesCS5D02G045600	108.7	119.224	130.133	115.558	120.175	146.255	138.836	136.992	120.88	118.87	127.972	130.815	122.18	133.168	110.053	100.794	111.319	132.772
TraesCS3B02G154000	0.791	0.8745	0.6273	1.0151	0.2379	0.3029	0.4512	1.1179	0.7249	0.182	0.9853	4.9632	0.5386	0.2925	0.4151	1.1934	1.8261	1.0164
TraesCS5D02G391700	4.8502	3.562	3.2327	4.3473	5.9307	4.5233	3.8177	4.0271	4.4977	4.2702	4.0084	4.7131	3.0975	3.8448	3.8003	3.9569	3.8064	3.4829
TraesCS7B02G134700	3.6963	3.9681	4.4081	4.1178	3.9797	4.4005	3.8616	3.8235	3.2376	4.434	3.4551	4.2113	3.9729	4.2841	5.15	3.7324	5.3966	4.2775
TraesCS3B02G451700	1.1765	1.4611	1.2341	1.6733	1.7078	1.3218	1.4696	1.5616	1.9434	1.0222	1.2803	1.2589	1.8615	1.5665	1.9094	1.164	0.0289	1.5435
TraesCS5A02G137200	1.3793	1.1087	1.0676	1.2755	0.962	1.0309	1.1955	2.4163	0.6749	0.4258	1.5732	1.9153	0.9245	0.4462	0.6162	0.4727	0.4615	0.672
TraesCS7A02G497700	0.8111	0.6974	0.4426	1.0952	0.9867	0.8268	1.2309	0.7986	1.362	1.0451	0.7401	0.7601	0.7606	0.5921	1.0557	1.0433	0.7594	0.4503
TraesCS3B02G260600	13.8179	14.0489	13.7164	11.7692	12.3104	12.607	12.2638	11.7524	10.6962	10.3201	11.1024	10.5427	10.1365	12.01	10.9536	9.3613	9.6913	9.1919
TraesCS7A02G141300	74.955	88.5177	100.03	67.1501	72.3205	77.7797	72.0583	76.3216	73.8537	57.6178	55.9242	65.4297	61.7771	62.4449	79.4669	63.4834	65.4316	71.8959
TraesCS7A02G245800	8.7507	8.3809	12.1245	5.5092	8.0755	6.9286	7.7853	6.6767	5.648	5.718	6.8707	5.9366	4.4923	7.2283	6.3398	3.7813	4.2084	3.1444
TraesCS7A02G439300	0.2594	0.3272	0.1424	0.705	0.1405	0.1375	0.8761	0.4469	0.544	1.1462	1.5894	2.0929	1.0268	1.295	2.5498	1.0839	0.4299	0.6334
TraesCS3A02G303900	3.3581	3.3508	4.2231	3.6099	3.3152	3.4139	3.1787	3.2116	3.3497	2.4279	2.0185	2.5364	2.4227	2.8077	3.7496	1.9689	1.877	2.396
TraesCS6A02G314900	8.5772	9.1295	9.0875	8.1317	9.1702	8.4685	7.238	7.1631	7.7197	7.8769	6.3061	7.4812	8.7968	8.0792	8.0448	9.5123	8.132	9.5221
TraesCS4A02G120900	5.4137	3.9687	8.015	5.9369	5.5492	4.1646	8.1247	4.3061	3.6386	6.0326	6.2931	6.7236	13.6527	7.6119	2.8746	12.5011	5.5007	10.691
TraesCS7A02G243400	8.7484	11.7133	9.5889	11.5485	9.4798	12.2212	10.9819	16.4833	14.1204	8.9406	12.3633	12.5898	13.6812	11.7341	10.5791	11.4185	11.9551	14.5833
TraesCS7B02G469400	56.2084	50.0084	49.2588	70.7088	64.6654	55.727	71.2846	70.1515	67.9869	60.9421	69.7411	66.3839	56.7699	60.7588	54.0859	57.8937	63.115	50.3912
TraesCS7B02G037300	3.9483	3.7142	3.4823	4.3716	4.6426	3.7195	4.7672	5.4082	6.0828	5.2639	5.7826	5.6793	5.2111	4.5714	3.9438	5.866	5.7088	6.3373
TraesCS2A02G391600	1.8711	2.0223	1.787	1.5559	1.7728	1.9854	1.8328	1.6002	1.4802	1.7217	1.1859	1.5351	0.9912	1.2247	1.7519	1.4438	1.5995	1.1891
TraesCS2A02G457100	1.4176	1.4043	1.6182	1.5752	1.4362	1.5886	1.8181	1.8744	1.9777	1.7769	2.113	1.8189	1.6807	1.7981	1.4797	2.1549	2.0036	2.0702
TraesCSU02G157900	17.5279	23.679	21.9618	16.9634	17.7726	26.5322	22.3404	21.3891	25.5777	18.475	15.0577	22.8203	17.0374	20.4329	22.8956	31.8505	22.9097	21.2036
TraesCS4A02G205800	2.1585	2.0312	2.1945	1.5039	1.4506	1.6067	1.4002	1.5014	1.3017	1.3341	1.4084	1.7891	1.3458	1.0231	2.0183	1.4222	1.6796	1.3319
TraesCS1A02G025700	3.972	4.7033	3.9162	4.5963	4.1934	4.036	4.6678	4.4994	4.6549	4.5515	4.0383	4.2372	4.2509	4.2872	3.4305	4.0708	4.0755	4.7546
TraesCS6D02G380200	4.5032	4.5497	2.5442	4.4114	3.3398	3.4112	3.3969	5.1306	3.5815	2.1842	3.9704	4.6058	3.9338	2.191	1.5973	2.4663	2.6636	2.4422
TraesCS3A02G133400	0.067	0.1644	0.0322	0.3029	0.0318	0.0466	0.1902	0.2487	0.164	0.4049	0.3517	0.5275	0.8237	0.4655	0.8086	1.1334	1.6	0.6783
TraesCS3D02G441600	0.2843	0.4817	0.4719	0.3073	0.3674	0.3957	1.0265	0.5034	0.4553	0.687	0.4599	0.5025	0.6814	0.5789	0.7852	2.126	0.7957	1.1972
TraesCS7A02G205300	5.9397	4.3288	5.3937	4.7479	5.9203	4.134	4.781	4.9319	5.9551	6.6232	4.59	4.4186	5.3884	4.626	7.0159	5.3226	4.8825	4.968
TraesCS4D02G041200	0.574	0.4504	0.75	1.3757	1.1094	0.8307	1.6065	1.5757	1.9771	0.9097	1.7597	1.6365	1.1284	0.6582	0.9231	0.9023	1.7412	1.0531
TraesCS5A02G481300	0.7009	0.9562	0.6524	1.2083	1.1518	1.0567	0.8078	1.0767	0.9967	1.3654	1.5089	1.0645	1.0472	1.0891	2.8084	1.1511	1.2019	1.2904
TraesCS2A02G296700	0.7643	1.3265	0.5837	0.6897	0.6685	1	0.6486	0.6543	0.7288	1.8941	0.9835	1.1248	2.557	2.0017	2.0838	1.809	2.0284	1.6745
TraesCS6D02G191700	3.018	2.9509	2.4023	3.5997	2.4662	2.7502	2.7752	2.8533	3.4551	2.558	3.1369	2.6266	2.3217	2.3845	2.3431	2.1736	2.3747	2.1478
TraesCS7B02G071600	1.3447	1.9542	1.6988	0.7342	0.9674	0.4852	0.8477	1.1086	1.3159	0.1444	0.3635	0.876	0.3116	0.2008	0.4895	0.6145	0.8221	0.7839
TraesCS2A02G508200	4.3479	3.4475	4.952	4.4024	3.759	3.143	3.0405	3.1418	3.0226	2.2673	2.653	2.9851	5.391	2.6293	3.9251	3.6756	3.2328	4.9206
TraesCS5B02G336100	3.2326	3.4524	3.4554	3.1345	2.1877	2.7849	2.4612	3.0304	2.6703	3.3675	3.4283	3.8021	3.933	3.1406	2.8132	3.2037	3.3899	3.2283
TraesCS5D02G404600	0.5605	1.0021	1.1987	0.6793	0.6938	0.562	0.9745	1.2745	1.1324	1.8174	0.9239	1.021	2.0844	1.5795	1.7286	2.5531	2.0086	2.9354
TraesCS2B02G424300	0.4663	0.3865	0.4172	0.2677	0.4266	0.3879	0.7755	0.5071	0.4721	0.4895	0.5649	0.5954	0.7401	0.5907	0.819	1.477	1.2124	1.3667
TraesCS7D02G510700	7.8773	6.8668	6.578	7.2873	9.169	8.7784	8.8595	7.7764	6.504	7.7318	8.3385	8.1466	7.878	7.7465	8.2477	8.2959	7.399	6.8357
TraesCS3B02G232100	5.8462	5.8463	6.0544	5.568	5.9551	5.8463	5.92	6.2136	6.6199	6.5143	5.0745	5.6451	4.8755	5.1866	7.2575	5.1422	5.1146	4.8631
TraesCS7D02G339600	15.8771	10.5365	8.1721	19.5848	14.9817	11.9494	13.205	12.3958	16.805	30.6726	21.0796	22.2712	18.7632	21.8302	13.4184	22.4168	31.1364	26.4611
TraesCS1B02G251900	0.2687	0.1812	0.242	0.8306	1.0184	0.5921	1.5245	1.5109	0.5259	1.3796	1.2566	1.6169	1.9361	1.8959	1.2155	1.4275	1.7832	1.3292
TraesCS1D02G069600	0.2223	0.4957	0.4078	0.4806	0.383	0.4313	0.3249	0.5436	0.6132	0.9768	0.2767	0.5239	0.7406	1.0504	0.9933	0.9237	1.2444	1.0363
TraesCS7A02G360700	5.042	4.1547	4.6544	3.9776	5.3641	4.5538	4.1261	4.0568	4.2492	4.274	2.9435	3.189	4.1238	3.6032	4.753	3.9685	3.1119	3.622
TraesCS3D02G251800	6.1227	6.4227	8.5003	6.5617	7.0363	7.4471	5.9694	7.0368	7.0235	7.1771	5.6534	5.7492	8.8878	9.0418	9.4621	10.3078	10.5599	11.132
TraesCS2A02G193700	1.0059	0.6494	0.6443	1.153	1.2219	0.8933	1.447	1.4033	0.8329	0.3739	0.7217	0.573	0.9219	0.57	0.4916	0.9429	0.56	0.6186
TraesCS2D02G340400	4.4584	6.3523	5.6985	2.9868	3.4915	3.9179	3.2937	3.1369	3.81	6.2389	3.1292	3.349	6.7304	6.5307	8.2792	7.7005	8.0638	8.7031
TraesCS7D02G514300	2.1042	0.8077	1.0987	1.7837	5.2874	3.6921	1.9031	3.0544	1.6114	6.4763	1.6695	1.3338	10.3214	9.0159	13.9977	11.3917	11.5092	13.35
TraesCS7B02G374200	1.849	1.3435	1.0089	1.954	1.687	1.8637	2.5901	2.3288	2.2785	1.081	2.2286	1.7962	2.5907	2.4542	3.2429	1.2309	0.6925	2.4432
TraesCS2A02G357500	3.1846	2.8933	2.4275	5.3649	3.2846	5.4948	8.1559	7.7052	4.0133	11.709	5.5863	6.8425	5.3767	8.3489	2.2049	4.3818	8.4404	3.826
TraesCS2A02G294700	2.126	0.309	3.6817	0.5367	1.5045	0.2679	0.4963	0.3408	0.6678	1.0019	0.4071	0.328	1.9702	1.3168	0.2462	2.3147	0.8313	1.676
TraesCS2A02G409200	8.9189	9.2763	10.1192	10.4663	10.7742	9.5036	10.7897	10.0597	12.2444	8.7716	11.3571	13.7685	9.4939	7.9788	9.5859	7.7795	10.2397	8.5406
TraesCS4A02G055800	6.6173	7.715	6.9496	10.0941	6.7785	7.6778	8.049	10.2674	9.01	10.3788	8.8045	9.2251	7.7905	10.3572	9.9339	8.5446	10.9065	8.4373
TraesCS4A02G229300	2.2076	2.6832	3.2178	3.8409	2.7549	2.4578	3.0752	3.9151	4.0572	3.1014	2.3189	2.7614	2.5214	2.9041	2.7614	2.9132	2.8153	2.1696
TraesCS5B02G376400	17.1914	17.7812	19.6705	18.5825	17.1166	17.2585	16.4294	17.7784	17.7983	15.9474	16.6934	17.4048	17.3499	17.2705	17.196	16.5383	15.0104	17.3928
TraesCS7A02G083600	1.0573	0.967	1.2355	0.4077	1.4349	1.3653	0.716	0.8878	0.6431	1.3946	0.4563	0.701	1.047	1.4593	1.9021	1.3841	0.9816	1.2465
TraesCS4A02G053400	2.2908	1.776	1.5975	1.7571	1.7679	1.594	2.0787	1.3707	1.7536	1.8925	1.8036	1.7273	1.6014	1.8537	1.8982	2.178	1.4011	1.3126
TraesCS6A02G348000	48.5908	53.2183	55.4996	43.7758	44.2627	49.3452	42.4756	41.8988	39.6339	44.2143	38.1073	40.9265	37.904	48.5527	44.3132	41.5409	41.1013	35.8595
TraesCS5D02G198300	5.3271	4.4004	3.7175	4.7289	5.4192	5.5839	5.0194	5.9632	5.6519	6.4489	5.5598	5.5369	4.0756	5.6434	5.9286	4.6464	5.0365	5.0433
TraesCS4B02G311500	3.1515	3.4524	3.6468	2.465	2.4919	2.8527	2.3201	2.8374	3.0764	2.4825	1.7771	2.2785	2.3161	2.2395	2.2882	2.1163	2.114	2.1931
TraesCS2D02G342800	0.8006	0.8759	0.5917	1.23	1.2544	1.2283	1.3101	0.9423	0.9642	1.5771	1.0395	0.6556	0.853	1.2138	1.1554	0.9849	1.6209	0.72
TraesCS2B02G593400	2.6942	2.446	2.4784	2.4943	2.5526	2.6192	2.1816	2.6448	2.3139	2.2298	2.3144	2.5471	2.1771	2.1056	2.5096	1.9907	1.9947	2.3458
TraesCS5B02G478800	14.4138	16.4368	15.3644	14.4366	13.6114	16.0116	15.9797	15.2298	13.4966	14.9696	13.3915	13.7412	13.2437	16.1472	13.5617	12.3647	15.4624	14.5545
TraesCS7D02G290300	7.2139	7.0894	6.9948	6.4257	7.621	6.2371	5.9301	5.8902	7.3255	7.0295	5.9342	6.1558	5.4917	5.8685	8.1946	6.787	6.4187	5.9927
TraesCS4D02G330700	0.9407	0.9701	0.8111	1.583	1.5084	0.7385	1.8474	2.1699	2.9269	0.676	1.7167	1.9426	0.5389	0.6051	1.2931	0.7936	0.8178	1.2583
TraesCS2D02G198400	21.9289	24.1551	24.138	22.5589	22.7302	29.4242	27.0968	24.5182	23.2544	22.0467	22.7783	24.1583	23.4629	27.034	27.4865	23.7677	25.2656	26.6703
TraesCS6B02G173500	5.4096	5.2008	4.3312	6.425	5.8012	4.8939	6.6801	8.4864	8.0326	7.5169	5.7462	7.0631	7.3234	6.1244	5.1699	5.94	7.2759	6.9833
TraesCS7A02G326200	2.6059	2.6419	3.2591	2.6724	2.3725	2.2421	3.3726	2.5518	3.0629	3.025	2.5637	2.911	3.2134	2.7912	3.0177	4.2177	3.2084	3.1817
[truncated: 46,347 more rows]

## Sheet: Table S3
Supplementary Table S3 Differentially expressed coding genes among six developmental stages
GeneID	S1-FPKM	S2-FPKM	S3-FPKM	S4-FPKM	S5-FPKM	S6-FPKM	Description
TraesCS4B02G234200	0.7742	0.806533	0.8622	1.27347	2.2666	1.69913	Protein kinase family protein
TraesCS4D02G326500	5.25323	6.60503	7.5073	10.9069	7.51943	5.73437	inactive purple acid phosphatase-like protein
TraesCS3B02G257000	0.487467	0.9253	0.933367	1.28467	1.5241	0.8698	Glycerol-3-phosphate acyltransferase
TraesCS6B02G342200	7.08537	2.54307	2.0808	1.83393	4.99967	4.29743	Formin-like protein
TraesCS1D02G081200	10.2514	11.1334	11.9494	12.7179	14.9841	24.8957	Glutathione S-transferase
TraesCS4B02G345100	1.37953	0.988033	1.1019	1.03743	1.877	2.23833	Membrane-associated kinase regulator-like protein, putative
TraesCS1B02G195800	1.1934	0.541433	0.395867	0.3046	0.703667	1.5546	Arogenate dehydratase
TraesCS1A02G273900	0.0208667	0.00996667	0.0903667	3.19583	0.384867	0.183667	Fructose-1,6-bisphosphatase class 1
TraesCS3B02G434800	0.0187667	0.6909	0.0177667	0.2207	1.57733	0.3969	UBP1-associated protein 2A
TraesCS2A02G382500	126.989	120.806	111.895	33.5845	5.3225	0.373967	LIGHT-DEPENDENT SHORT HYPOCOTYLS-like protein (DUF640)
TraesCS3A02G253800	0.9575	0.726033	0.706	0.827567	1.2117	1.5137	Kelch repeat-containing F-box-like protein
TraesCS4D02G126200	4.07013	4.8087	6.13287	6.77493	7.20233	10.8347	Non-specific serine/threonine protein kinase
TraesCS4D02G047100	1.52573	1.4456	1.12803	1.75963	1.8053	2.31687	Homeobox-leucine zipper HOX24
TraesCS2D02G313600	0.873467	1.5547	1.93877	1.67517	1.5882	1.82987	Reductase 1
TraesCS6B02G184400	0.825567	0.469333	0.278267	0.4841	0.6045	1.44427	VQ motif family protein
TraesCS4A02G379100	1.8796	1.97013	1.41433	2.35633	3.54153	2.86287	F-box family protein
TraesCS3B02G105700	0.0484667	0.131133	0.0766333	0.3498	1.24673	1.6223	MADS-box transcription factor
TraesCS7A02G545200	0	0	0.1566	6.82603	0.5173	0.684167	Thiosulfate sulfurtransferase GlpE
TraesCS3A02G124500	6.60197	5.03093	3.36303	3.18913	4.46557	3.16883	tRNA (Guanine(10)-N2)-methyltransferase-like protein
TraesCS4D02G122000	9.82437	5.0488	5.26243	3.58083	4.78597	2.79193	Scarecrow transcription factor family protein
TraesCS3A02G362100	1.08023	0.734867	0.8013	1.2225	1.3714	1.5634	Avr9/Cf-9 rapidly elicited protein 137
TraesCS3D02G464800	2.14137	1.77857	2.38943	0.771733	0.8419	0.8128	Sulfotransferase
TraesCS5A02G229000	1.81897	1.0811	0.216533	0.286833	0.698767	1.1674	Calcium-binding protein
TraesCS2A02G324700	5.04427	7.1875	10.1136	16.3049	8.40977	10.2923	Alkaline alpha-galactosidase seed imbibition protein
TraesCS5B02G179700	4.54313	6.4787	8.39043	9.47727	9.94583	10.4642	Ubiquitin-conjugating enzyme E2
TraesCS5B02G246900	1.04353	1.50497	1.65443	1.69217	2.16773	2.67807	Peroxidase
TraesCS4A02G175200	0.192	0.350667	0.166	1.7802	0.4425	2.79403	Serine/threonine protein phosphatase 7 long form isogeny
TraesCS5B02G006400	1.69917	1.42893	1.68177	0.698767	0.890367	0.5784	BEL1-like homeodomain protein 6
TraesCS2B02G177300	0.495733	0.1076	0.0621	0.567767	0.798567	1.51437	Cytochrome P450
TraesCS4A02G107000	1.94953	1.4197	0.5947	0.9941	0.363533	0.240567	Low temperature and salt responsive protein family
TraesCS6B02G168100	2.1003	1.34073	1.09787	0.898533	1.20067	0.922367	serine/arginine repetitive matrix-like protein
TraesCS3D02G337300	2.1493	1.5105	0.99	0.208133	0.0063	0.0320667	WRKY transcription factor
TraesCS3A02G403000	0.9421	0.733167	1.70803	3.2688	0.3127	0.815267	Di-glucose binding protein with Kinesin motor domain-containing protein
TraesCS7D02G404500	6.34607	2.39563	1.93637	1.98433	3.84083	4.1509	Glycosyltransferase
TraesCS2D02G561000	8.12317	5.99967	5.39973	4.2397	4.68377	3.6139	Nuclear pore complex protein Nup50
TraesCS4B02G197800	6.90243	3.1372	1.89773	2.86153	0.747467	0.690233	Mitogen-activated protein kinase
TraesCS2A02G218200	4.1184	2.65653	2.0816	1.61883	2.2829	1.7287	Pre-rRNA-processing protein esf1
TraesCS4A02G080400	0.602167	0.8366	0.8876	2.68037	1.26823	1.24207	Oxidoreductase/ transition metal ion binding protein
TraesCS7B02G169500	0.404367	0.292967	0.325867	0.565967	1.06113	1.36103	Cytochrome P450 family protein
TraesCS2A02G185000	7.57773	5.44857	5.13247	2.36727	4.3784	4.56857	Receptor protein kinase, putative
TraesCS1B02G389700	20.0611	9.14063	4.50263	6.57137	33.0134	42.0555	Ethylene-responsive transcription factor
TraesCSU02G040000	0.1544	0.635833	0.3964	0.905167	0.840433	1.10663	3-isopropylmalate dehydrogenase
TraesCS3A02G113500	7.7703	4.13993	3.69243	2.15463	5.02773	8.21227	cDNA clone:001-038-D11, full insert sequence
TraesCS3A02G191000	0.574733	0.503733	0.5157	0.843167	1.08843	1.6639	Protein ZINC INDUCED FACILITATOR-LIKE 1
TraesCS7A02G259200	3.14443	2.7325	2.6228	3.67553	4.13967	5.8941	Uridine kinase
TraesCS3D02G378800	2.3458	1.7204	1.47097	1.12597	1.8891	2.8426	Protein bps1, chloroplastic
TraesCS4B02G074600	1.12367	1.06633	1.09303	1.23833	1.11137	0.611333	Haloacid dehalogenase-like hydrolase family protein
TraesCS7B02G352200	4.8271	3.73367	3.5946	2.77357	2.78913	2.0146	SWAP (Suppressor-of-White-APricot)/surp domain-containing protein
TraesCS2D02G417300	0.768	1.0586	0.972767	0.6375	0.507767	0.286767	APO protein
TraesCS2D02G552700	3.5628	1.50147	1.83813	1.57677	2.301	2.20783	Protein BPS1, chloroplastic-like protein
TraesCS1B02G449700	9.92467	12.4542	14.7747	13.5637	20.1066	25.2451	Glucose-1-phosphate adenylyltransferase
TraesCS2D02G194400	4.18117	2.20087	2.31457	1.82243	2.06637	1.7206	U-box domain-containing protein
TraesCS2B02G599000	2.04763	2.79263	2.11013	3.3923	4.4615	4.018	Polyadenylate-binding protein
TraesCS5B02G087300	1.13827	1.52123	1.3341	1.06467	1.0795	0.704933	Phosphatidylinositol N-acetyglucosaminlytransferase subunit P-like protein
TraesCS4B02G305900	0.456567	0.933267	1.08217	1.7097	5.09333	6.44897	Leucine-rich repeat family protein, putative, expressed
TraesCS6B02G113400	0.723933	0.596833	0.751867	0.557233	1.14103	0.6426	F-box family protein
TraesCS2B02G445800	0.9028	2.04577	3.78663	1.5069	0.2893	0.3211	Kaurene synthase
TraesCS7B02G238500	12.0224	9.07463	8.2836	6.30893	6.53453	3.80853	Photolyase/blue-light receptor 2
TraesCS4A02G410800	79.8248	87.9866	100.454	75.4378	40.5075	45.7773	Aquaporin
TraesCS1B02G203500	2.77077	3.9016	6.89283	11.7402	5.33737	7.20763	Electron transfer flavoprotein-ubiquinone oxidoreductase, mitochondrial
TraesCS7B02G240000	0.507833	0.496433	0.370467	0.371667	0.5497	1.06197	WRKY transcription factor
TraesCS7D02G088300	1.7993	5.0288	8.65757	34.945	21.676	15.9819	Early nodulin 93
TraesCS5D02G423600	4.15583	3.35017	3.79487	2.12703	2.88733	2.4633	RNA polymerase II elongation factor
TraesCS4D02G146600	2.30473	0.214467	0.1995	4.79507	0.331433	0.115833	50S ribosomal protein L16
TraesCS6B02G225200	0.7431	0.6459	3.04577	0.6996	1.23107	1.3962	2-oxoglutarate-dependent dioxygenase
TraesCS1A02G061300	0	0	0.0246667	0	0.1803	5.5981	Phosphatidic acid phosphatase (PAP2) family protein
TraesCS6A02G405600	12.2652	12.1131	10.8227	6.84417	5.83863	5.07253	Aquaporin
TraesCS3B02G255700	0.9451	1.2946	1.25377	0.481733	0.3907	0.257367	transcription repressor
TraesCS2D02G296600	1.00373	1.70393	0.887067	1.13067	2.0455	0.9778	Protein IDA
TraesCS2A02G380200	16.5063	14.1351	10.3021	6.14083	7.38517	5.5672	Endoplasmic reticulum metallopeptidase 1
TraesCS4A02G290100	5.47783	9.22183	6.75757	12.4776	15.5103	14.8255	Ankyrin repeat protein-like
TraesCS5B02G280700	3.08743	3.02263	2.52607	3.23707	1.1804	1.1091	UDP-glucuronate 4-epimerase 4
TraesCS3A02G116700	0.463033	0.7506	1.0418	0.960367	0.6792	0.672167	Holocarboxylase synthetase
TraesCS2D02G226000	3.98003	2.4451	2.37743	1.28137	1.83073	2.39173	Glucose-6-phosphate/phosphate translocator-like protein
TraesCS4A02G474000	2.34287	1.44817	2.08733	1.6725	1.18303	1.11537	Grain length protein
TraesCS3A02G051200	0.381567	0.343	0.6024	0.689867	0.745267	1.5613	Reticulon-like protein
TraesCS4A02G088400	0.237767	0.227733	0.2161	0.542267	0.650733	1.1591	ethylene-responsive transcription factor
TraesCS1B02G424700	18.0542	21.8917	18.0029	11.5082	14.2899	10.0905	Auxin response factor
TraesCS4D02G195200	1.40107	0.988833	1.1687	0.581133	0.408233	0.4849	Trichome birefringence-like protein
TraesCS7B02G363000	0.523933	0.4371	0.570667	0.988167	1.15677	1.3116	DnaJ domain-containing protein
TraesCS3A02G283800	5.56657	1.31227	1.6535	1.58823	2.854	9.103	senescence regulator (Protein of unknown function, DUF584)
TraesCS1B02G283900	12.6238	18.9444	20.6881	17.3545	8.6424	9.8095	Actin
TraesCS2D02G218700	3.1855	1.02597	0.832467	10.5545	1.27737	2.8107	Phenylalanine ammonia-lyase
TraesCS2A02G386200	6.51787	3.39273	2.48377	4.40893	7.26683	5.33997	YABBY protein
TraesCS4B02G327800	3.21037	1.41527	1.24127	1.85397	1.29233	2.15267	Respiratory burst oxidase, putative
TraesCS4A02G105600	3.3927	2.61413	2.0648	2.12937	2.33963	1.66	DNA topoisomerase 6 subunit A
TraesCS7D02G529800	2.23423	2.54087	1.57343	1.1058	1.1893	1.7093	Cytochrome c biogenesis C
TraesCS6A02G238300	2.985	1.18163	1.1714	0.804967	3.5393	3.03893	SAUR-like auxin-responsive family protein
TraesCS5B02G157300	7.30007	3.92753	5.80963	8.72817	3.794	3.70047	MYB-RELATED transcription factor
TraesCS2B02G268100	17.1694	11.4278	10.4086	5.3332	6.53717	3.669	AP2-like ethylene-responsive transcription factor
TraesCS2D02G452000	16.8722	12.0105	7.64907	7.60517	10.8158	6.80083	Ribosome biogenesis protein BRX1-like protein
TraesCS7B02G327600	3.31707	2.0711	3.19627	2.7124	1.2995	1.4964	Inositol polyphosphate multikinase
TraesCS4B02G282900	1.23377	0.726867	0.917667	0.625833	1.6423	1.8089	lipase (DUF620)
TraesCS5D02G134800	0.8359	0.9076	0.705133	1.03427	0.977	0.492233	NAC-domain protein
TraesCS7D02G239200	1.46523	2.09273	5.9462	5.83817	1.9158	1.4929	Caffeoyl-CoA O-methyltransferase
TraesCS3B02G131300	1.72437	0.455467	0.4126	0.5427	0.465433	2.9973	Heat-shock protein, putative
TraesCS7B02G130600	10.1741	10.9815	18.375	22.3976	20.3832	15.2253	formate dehydrogenase
TraesCS5D02G345800	2.2161	0.9969	0.941233	0.680867	0.6011	0.239133	Ycf68
TraesCS1D02G278100	4.12613	8.18683	15.2393	7.48977	3.1773	6.8244	HXXXD-type acyl-transferase family protein
TraesCS5A02G058500	0.903167	1.29823	1.94057	1.5718	1.02447	1.2354	Uridine kinase-like
TraesCS7B02G425100	2.07093	1.4442	2.90083	0.860233	1.68507	6.9238	NHL domain-containing protein, putative
TraesCS1D02G238700	4.22103	3.46283	3.55003	2.78593	2.6476	1.87903	Conserved oligomeric Golgi complex subunit 5
TraesCS4B02G056600	7.21053	2.18623	0.872667	3.07213	2.7855	2.92223	basic helix-loop-helix (bHLH) DNA-binding superfamily protein
TraesCS5B02G322700	0.2595	0.519467	0.424133	0.869067	1.05787	0.9104	O-acyltransferase WSD1
TraesCS7B02G079500	0.475633	0.141067	0.0926	0.787067	0.387333	1.5111	12-oxophytodienoate reductase-like protein
TraesCS4B02G276600	2.57957	3.74983	2.86087	1.4103	2.32687	1.73403	Type I inositol-1,4,5-trisphosphate 5-phosphatase CVP2
TraesCS6B02G319900	4.34637	3.1208	2.0822	1.8945	2.22587	1.52387	Ribosomal RNA-processing protein 7 A
TraesCS3D02G340400	2.78987	2.87173	3.74387	6.99223	2.15563	2.59967	Amino acid transporter-like protein
TraesCS2B02G603100	8.67307	4.63797	4.75137	2.39997	5.39763	8.12197	Late embryogenesis abundant (LEA) hydroxyproline-rich glycoprotein family, putative
TraesCS2A02G401700	3.0625	1.412	1.039	2.3366	4.05653	3.0055	RNA binding protein
TraesCS5A02G353800	1.50023	1.3523	1.34457	2.71577	1.48657	1.20383	Nudix hydrolase-like protein
TraesCS1B02G261800	2.43103	4.6657	6.5798	5.26663	4.26657	3.94803	Thylakoid lumen 18.3 kDa family protein
TraesCS7D02G226900	3.39343	4.4191	5.26447	6.52467	8.98027	7.82427	Thioredoxin-like family protein
TraesCS2B02G356200	1.2128	0.7466	0.4421	0.5305	0.9385	1.13387	ATP-dependent zinc metalloprotease FtsH 2
TraesCS5A02G500500	1.0343	0.979433	1.00693	0.207833	0.3365	0.513033	NAC domain-containing protein
TraesCS1D02G325100	1.44207	1.80967	2.65517	3.0989	2.3581	2.43897	Ferredoxin-like
TraesCSU02G109700	1.2219	0.8049	0.6358	0.841533	0.484267	0.748033	Esterase/lipase/thioesterase family protein
TraesCS1A02G275700	1.34083	0.8661	1.1039	2.1187	3.32907	4.93293	E3 ubiquitin-protein ligase
TraesCS2B02G251500	2.25107	1.2436	1.66283	1.00673	1.27313	0.804567	Protein trichome birefringence
TraesCS3B02G551700	2.51697	1.94903	1.74803	0.8601	0.918833	0.5579	AT hook motif DNA-binding family protein
TraesCS6A02G075300	0.292233	0.327067	0.381833	0.5548	0.7261	1.16903	Ubiquitin thioesterase
TraesCS1A02G415800	2.92453	2.54853	3.10773	3.71063	5.2757	6.39587	Protein MIZU-KUSSEI 1
TraesCS7A02G306600	18.5165	14.3216	8.1498	7.16173	9.94013	10.2434	External alternative NAD(P)H-ubiquinone oxidoreductase B2, mitochondrial
TraesCS7D02G088800	0.6359	2.13147	2.12593	15.6756	9.05497	4.77233	Early nodulin 93
TraesCS2D02G157000	24.2403	17.7156	12.9159	12.1018	13.5854	9.27943	tRNA pseudouridine synthase B
TraesCS5B02G425400	0.3337	0.374333	0.4143	0.5877	1.1284	1.49777	DNA replication and repair protein RecF
TraesCS7B02G457500	1.77737	2.8702	1.01557	1.35867	0.654733	0.685433	Sestrin-2
TraesCS7A02G446100	1.26493	1.2481	1.07657	1.3668	1.184	3.30607	DUF3511 domain protein
TraesCS4B02G135800	1.84613	2.18233	2.82867	1.9682	1.5223	1.18517	Chaperone ClpB
TraesCS3A02G434900	1.4005	1.98093	2.70343	4.9334	3.80223	3.49817	MADS-box transcription factor
TraesCS2D02G052200	12.4819	18.8117	26.4516	16.3967	3.88837	3.5904	O-methyltransferase
TraesCS3B02G429000	0.0825333	0.0790667	0.0598667	3.6344	0.326933	3.98883	DUF1685 family protein
TraesCS3A02G251000	1.64247	1.25233	1.43423	1.11067	0.824433	0.714033	Receptor-like kinase
TraesCS4D02G085200	0.525267	0.2322	0.5296	0.211433	0.398167	1.2253	PCTP-like protein
TraesCS7A02G531500	0.322767	0.5848	0.410567	0.853433	1.26333	0.643467	Cytosine-specific methyltransferase
TraesCS3B02G255000	2.747	3.8924	4.12697	6.04587	4.19473	4.2893	Neutral ceramidase
TraesCS3A02G136100	0.256733	0.168367	0.1594	1.0664	0.177633	0.902267	Cytochrome P450 family cinnamate 4-hydroxylase
TraesCS6A02G232200	3.39123	2.02773	3.14453	5.5282	2.94447	4.82737	Hydroxycinnamoyl-CoA shikimate/quinate hydroxycinnamoyltransferase
TraesCS5A02G295400	0.276167	0.275667	0.347267	1.0661	0.4123	0.3985	Beta-glucosidase
TraesCS5B02G491500	5.43237	2.9562	0.579267	14.9164	1.909	3.8234	Actin depolymerizing factor
TraesCS1B02G229500	11.7104	10.6874	10.4324	11.9412	21.4863	20.6303	Trihelix transcription factor
TraesCS2D02G410700	7.59907	10.1334	7.84297	3.7273	6.8663	5.51607	Squamosa promoter-binding-like protein
TraesCS4A02G101500	0.170533	0.742233	0.855333	2.4525	1.3119	0.784167	PsbP family protein, expressed
TraesCS7B02G049200	0.9766	0.379267	0.425367	0.229333	0.542367	1.1835	Two-component response regulator
TraesCS1A02G179400	5.22637	3.85327	3.57817	2.0685	6.92803	4.5502	Response to low sulfur protein, putative
TraesCS7D02G507400	10.1593	7.9706	5.04703	5.71397	6.40333	5.78057	WD40 repeat-like protein
TraesCS4B02G023800	3.25763	5.03183	4.59987	4.293	3.9794	2.39923	Phosphomethylpyrimidine synthase
TraesCS5A02G342400	0.132967	0.1112	0.1122	0.0643	0.3014	1.05417	SAUR-like auxin-responsive protein family
TraesCS6A02G036600	10.6944	24.022	72.6908	292.631	93.3408	132.558	Pollen Ole e 1 allergen and extensin family protein
TraesCS3B02G072200	30.5678	32.2554	29.3012	26.0156	18.4498	14.6245	Mitochondrial glycoprotein
TraesCS7D02G546100	4.5084	3.1169	3.7163	2.76473	1.74133	1.6226	Disease resistance protein (NBS-LRR class) family
TraesCS2A02G372300	1.2717	2.4523	3.77643	3.74227	1.60897	2.3355	sequence-specific DNA binding transcription factor ATNDX
TraesCS4A02G107100	18.674	10.7866	3.94153	8.57587	0.753433	0.9517	Low temperature and salt responsive protein family
TraesCS5A02G262500	56.619	122.41	136.016	96.1431	62.3886	43.2554	Unknown protein
TraesCS3A02G400000	14.1464	12.408	12.4767	11.4547	6.25323	6.08257	pfkB-like carbohydrate kinase family protein
TraesCS3B02G512400	1.22657	1.8004	1.96817	1.6999	1.75233	2.54817	ATP synthase subunit alpha
TraesCS4B02G193200	22.8456	27.9592	31.1698	82.0632	57.8263	54.7992	Pyruvate decarboxylase
TraesCS6B02G337300	7.69967	7.459	6.3837	2.39507	2.24373	2.1402	Auxin efflux carrier component
TraesCS3B02G244100	2.00213	2.07743	1.6999	1.24107	1.4175	0.988733	DUF538 family protein (Protein of unknown function, DUF538)
TraesCS2B02G444600	1.6034	0.9878	1.09627	0.7458	0.9666	0.653067	Carbamoyl-phosphate synthase large chain
TraesCS5A02G266500	1.2971	1.45817	1.28783	0.681067	0.371767	0.277233	Peroxisomal (S)-2-hydroxy-acid oxidase
TraesCS7D02G388100	1.19077	1.644	1.787	2.03153	2.3929	3.4111	B3 domain-containing protein
TraesCS3D02G191400	5.89417	6.97193	5.83373	3.09417	5.63163	3.02177	MYB transcription factor
TraesCS1D02G321700	0.101633	0.0277667	0.0775667	0.0781333	0.707267	1.21443	SPOROCYTELESS-like EAR-containing protein 1
TraesCS1B02G226000	0.547367	0.9851	1.85393	0.958833	0.4149	1.02217	Expansin protein
TraesCS2B02G393300	4.17897	8.95093	7.40583	11.122	8.8423	5.21073	Carboxypeptidase
TraesCS2A02G514400	12.6442	16.3603	12.8673	8.37613	8.30747	5.31667	RING/U-box superfamily protein
TraesCS2A02G298500	0.7037	1.13823	0.852867	1.12867	1.5167	1.45877	Protein IDA
TraesCS1D02G242600	10.1896	8.29907	8.4018	5.24673	4.77877	4.70167	Protein RETICULATA, chloroplastic
TraesCS5B02G442000	0.5914	0.675633	2.9583	1.2214	1.01363	2.2429	WW domain-binding protein 11
TraesCS3D02G342300	5.13833	4.18577	2.76757	3.25667	3.83527	2.3868	AP2/B3-like transcriptional factor family protein
TraesCS1D02G061800	0.0222333	0.0429	0.0212667	0.0763	0.4158	7.37383	choice-of-anchor C domain protein, putative (Protein of unknown function, DUF642)
TraesCS5B02G275600	1.7477	4.1518	8.3184	16.9516	8.65947	10.3507	N-methyl-L-tryptophan oxidase
TraesCS3D02G314100	7.6441	7.897	5.36207	5.0258	3.82327	1.97303	Ultrapetala
TraesCS7B02G171400	0.7363	0.838967	0.181533	2.34797	0.286267	1.6921	Methionine aminopeptidase
TraesCS3A02G490800	2.4481	3.10617	2.773	1.47317	1.6904	0.7666	AT hook motif DNA-binding family protein
TraesCS3B02G027200	0.8852	1.4722	1.45683	2.03417	1.86827	1.6274	RNA-binding (RRM/RBD/RNP motifs) family protein
TraesCS1B02G168700	3.99857	3.13413	3.09603	2.49857	2.75907	2.0113	ATP-dependent RNA helicase, putative
TraesCS2B02G428900	0.873433	1.07713	2.6375	1.3042	1.10277	1.2377	Glycosyltransferase
TraesCS2D02G203400	2.70273	1.02427	0.7012	0.592467	1.4973	4.17717	Transcription factor jumonji (jmjC) domain-containing protein
TraesCS2B02G059500	0.3343	0.513733	0.568633	1.17367	0.965833	0.820967	Flowering-promoting factor 1-like protein 1
TraesCS1B02G219100	0.412467	0.708533	0.964733	1.02543	0.772667	0.9243	TSA: Wollemia nobilis Ref_Wollemi_Transcript_5463_1093 transcribed RNA sequence
TraesCS4A02G035400	0.581567	0.421433	1.21233	1.1002	0.5964	4.74947	ethylene-responsive transcription factor
TraesCS2B02G300600	0.8359	1.3565	2.3173	1.60647	1.26753	2.7233	transmembrane protein, putative (DUF 3339)
TraesCS5D02G432800	3.07443	1.504	1.33283	4.1367	3.68287	4.56983	Peroxisomal membrane protein 13
TraesCS2B02G140600	1.7237	2.68647	3.06293	2.68683	4.265	3.24487	tRNA-specific 2-thiouridylase MnmA
TraesCS4B02G089700	3.30107	4.1936	4.5435	4.45727	10.3039	9.5199	Zinc finger-homeodomain protein 1
TraesCS3D02G065200	6.01723	3.87913	3.69283	2.89563	2.39737	1.99237	Opioid-binding protein/cell adhesion molecule
TraesCS7D02G438600	0.459733	0.570267	0.640933	0.556033	0.682067	1.8317	Cytochrome P450
TraesCS7D02G143100	0.887967	1.05893	1.4998	1.032	1.72767	2.708	Sterile alpha motif (SAM) domain-containing protein
TraesCS7A02G156100	1.0337	2.17957	2.04263	2.9929	3.94637	4.83633	Hexosyltransferase
TraesCS6D02G090300	2.0629	2.21307	2.2817	1.42553	1.33313	1.0622	F-box family protein
TraesCS6D02G379200	11.5492	4.61737	2.5902	3.50903	8.97267	9.61207	Heavy-metal-associated domain-containing protein-like
TraesCS1A02G203200	3.55517	1.50037	2.19367	4.6407	5.64503	6.32407	Expansin-like protein
TraesCS6B02G123300	1.06013	0.710467	0.647533	0.597067	0.621167	0.437933	Pentatricopeptide repeat-containing protein
TraesCS2A02G176100	1.0271	1.035	0.9639	1.38067	1.91413	3.60533	Nuclear transport factor 2 family protein
TraesCS1B02G396000	21.8457	22.601	12.3025	14.7078	10.3675	9.69127	Heat shock transcription factor
TraesCS3A02G338000	6.88243	4.47503	5.6428	5.93	6.57143	12.2921	Lipid-transfer protein
TraesCS5D02G035200	24.4165	33.5801	31.4914	42.0988	47.7763	60.1818	Methyl-CpG binding domain containing protein, expressed
TraesCS1A02G192800	9.15953	4.8238	2.60183	3.90383	5.85077	5.86267	PLATZ transcription factor
TraesCS6D02G296500	5.93013	3.74143	4.1062	2.85277	1.88163	0.776	EPIDERMAL PATTERNING FACTOR-like protein
TraesCS4D02G345300	0.2487	0.263333	0.3847	0.807033	0.6936	1.0412	NAC domain protein,
TraesCS2A02G196100	1.06113	1.96853	1.1094	1.12883	0.9919	0.800833	cDNA clone:J013105D21, full insert sequence
TraesCS4B02G001000	2.11583	1.66853	1.5885	2.13867	0.952967	0.7662	Calcium-dependent lipid-binding domain protein
TraesCS4B02G070300	3.7045	0.9319	1.7944	13.9156	0.958433	4.16287	Dormancy-associated protein/auxin-repressed protein
TraesCS7A02G270900	2.03517	2.1598	2.14043	2.33837	4.96297	5.72283	Protein SHI RELATED SEQUENCE 1
TraesCS1B02G345400	7.37533	5.63793	5.599	3.51057	6.55877	7.51027	Cellulose synthase
TraesCS2B02G538800	21.1584	12.3854	6.2908	9.5656	16.2693	26.0792	Isoaspartyl peptidase/L-asparaginase
TraesCS5A02G138700	2.12073	2.60593	3.86527	2.26027	1.78367	2.23017	Cysteine proteinase
TraesCS7B02G367400	15.6849	12.0949	10.6851	6.19513	3.7491	4.27083	LIGHT-DEPENDENT SHORT HYPOCOTYLS-like protein (DUF640)
TraesCS7A02G565200	13.4806	17.4722	13.9039	4.5137	3.05257	0.885133	Receptor-like protein kinase
TraesCS4B02G287300	5.80793	5.76153	6.71027	13.3038	5.9859	7.5046	Protein kinase
TraesCS6B02G023000	0.9874	1.08923	0.680233	0.627967	0.888567	0.497333	Mitochondrial transcription termination factor-like
TraesCS5B02G229900	0.178	0.0767	0.345467	1.3021	0.4522	0.782233	Oxidoreductase/ transition metal ion binding protein
TraesCS2D02G250800	0.724967	0.6043	1.029	1.5313	1.37733	1.86503	Receptor-like kinase
TraesCS2A02G306100	3.64067	1.78947	1.3236	1.2095	2.21983	3.10217	Glutathione S-transferase
TraesCS6B02G440000	21.2235	27.3993	28.5312	34.6896	42.5413	50.7151	B3 domain-containing protein
TraesCS7D02G336400	0.6346	0.407633	0.4824	0.370767	0.6463	1.08303	WRKY transcription factor
TraesCS5B02G379300	1.6398	0.996867	1.4173	0.739367	1.56873	3.2808	Patatin
TraesCS4A02G485400	89.9501	67.8263	75.4442	22.8606	27.1104	57.9658	Acid invertase 1
TraesCS4A02G155200	1.19267	0.743667	0.509467	0.201467	0.305367	0.0771333	translocator assembly/maintenance protein
TraesCS3B02G399700	1.76613	1.45137	1.97457	2.1579	2.90727	4.47703	josephin protein-like protein
TraesCS2B02G418200	0.489567	0.787833	0.960267	3.08987	1.75707	2.2438	F-box protein PP2-A13
TraesCS3D02G276400	2.73277	3.61903	4.36957	6.05347	5.38393	4.9657	6-phosphogluconate dehydrogenase family protein
TraesCS5B02G159100	9.0283	7.82837	8.50717	6.00257	8.9631	13.3913	Kinesin-like protein
TraesCS3D02G492500	5.44433	4.88207	4.49087	3.147	6.571	8.12957	Glucuronoxylan 4-O-methyltransferase
TraesCS1A02G238800	3.07707	0.655233	0.917133	2.176	3.89287	6.87503	Calcium binding protein
TraesCS3D02G016900	1.06603	2.3712	1.83277	3.73327	4.10883	3.24147	E3 ubiquitin-protein ligase
TraesCS2A02G052200	0.531533	0.6062	0.7976	0.892367	1.51407	1.43253	UDP-Glycosyltransferase superfamily protein
TraesCS7D02G143200	0.524433	1.2965	3.1736	15.194	2.7538	2.68793	Acyl-coenzyme A oxidase
TraesCS2A02G117600	2.2771	5.163	4.9489	5.94093	3.84987	4.755	Ankyrin repeat protein-like
TraesCS3B02G232600	3.9283	2.91527	2.79497	1.8704	1.87593	2.0574	Alkaline/neutral invertase
TraesCS4B02G195900	4.40273	7.2789	11.4601	17.1803	9.46	12.1493	Non-specific serine/threonine protein kinase
TraesCS3A02G092300	0.6461	0.690433	0.858733	0.514133	1.09727	0.744333	Receptor protein kinase, putative
TraesCS7A02G016400	0.0517333	0.0244667	0.2771	0	0	1.01163	RING/U-box superfamily protein
TraesCS6B02G347600	34.8417	30.6118	23.9932	20.6595	15.4523	13.572	Lipid transfer protein
TraesCS2D02G289600	2.9514	2.1621	2.12137	1.65397	2.47127	5.6295	UPF0496 protein
TraesCS4B02G127100	2.69677	4.8458	6.69263	4.40557	4.42457	3.3294	Beta xylosidase
TraesCS7A02G508800	7.33747	3.1847	1.1367	2.85807	4.1226	3.2758	WRKY transcription factor
TraesCS6D02G047100	0.8296	0.6962	0.606367	1.19253	1.27993	2.32173	Disease resistance protein RPM1
TraesCS7B02G346500	2.24193	1.06047	1.8409	1.02107	1.2986	3.125	Lipid transfer protein
TraesCS2B02G284500	0.223733	0.3174	0.446667	0.380667	0.719433	1.231	NBS-LRR disease resistance protein
TraesCS6D02G390700	45.4282	64.7927	53.4812	50.8004	36.7017	27.6468	dyggve-melchior-clausen syndrome protein
TraesCS7B02G370100	1.28683	2.1913	1.09243	0.628067	0.3553	0.0513333	SAUR-like auxin-responsive protein family
TraesCS2D02G344100	6.1456	7.59653	7.49267	9.0929	9.449	13.1653	Acid phosphatase/vanadium-dependent haloperoxidase related
TraesCS4B02G135900	1.1016	0.674467	0.719133	0.446733	0.775233	0.7819	Omega-3 fatty acid desaturase
TraesCS2B02G490400	2.6959	3.44217	7.8229	1.57633	3.59593	5.3942	Pectinesterase inhibitor domain containing protein
TraesCS7D02G317600	7.7329	4.64773	4.10763	2.8975	4.0583	5.36313	Core-2/I-branching beta-1,6-N-acetylglucosaminyltransferase family protein
TraesCS5A02G421900	1.2114	1.77297	1.4939	2.0116	2.60737	2.51493	FAD/NAD(P)-binding oxidoreductase family protein
TraesCS6B02G181400	0.941033	1.15923	1.39723	2.1202	4.82153	2.86017	B-box zinc finger family protein
TraesCS7D02G076800	1.3071	1.0519	1.21067	0.768467	0.7382	0.580933	S-adenosyl-L-methionine-dependent methyltransferases superfamily protein
TraesCS5A02G508700	5.59237	9.06873	10.3309	16.9082	17.9964	14.7677	1-phosphatidylinositol 4,5-bisphosphate phosphodiesterase beta-1
TraesCS1B02G112300	3.16533	2.6456	2.26497	1.6494	1.72153	1.62337	Mitochondrial 37S ribosomal protein S27
TraesCS2B02G227000	5.7183	3.64767	3.93297	6.09857	9.42673	9.3664	Calcium-dependent protein kinase
TraesCS5D02G188400	0.0196	0.523	1.7435	1.23047	0.195233	0.0886	Oleosin
TraesCS1D02G081000	0.636567	0.921367	1.07667	0.6719	0.840367	0.5149	basic helix-loop-helix (bHLH) DNA-binding superfamily protein
TraesCS2D02G467100	13.8071	20.9419	34.3959	25.6239	19.7137	23.7312	BZIP transcription factor
TraesCS5D02G417400	16.3792	12.8872	10.8117	7.3073	9.79333	6.26313	Non-specific serine/threonine protein kinase
TraesCS7D02G264600	1.1178	0.6258	0.9056	1.62047	1.5208	1.92913	basic helix-loop-helix (bHLH) DNA-binding superfamily protein
TraesCS7A02G380100	12.3384	10.4956	11.271	11.9718	16.8991	24.051	Alcohol dehydrogenase, putative
TraesCS2B02G350400	1.047	1.4706	1.37833	3.0226	5.9522	3.39557	Cytochrome P450, putative
TraesCS6A02G374300	41.2049	3.44503	71.5957	14.8958	1.3326	38.1816	Aspartyl/glutamyl-tRNA(Asn/Gln) amidotransferase subunit B
TraesCS3B02G386300	73.1638	69.4749	47.1781	33.3653	21.4034	8.50127	Regulating synaptic membrane exocytosis protein 2
TraesCS3A02G229900	0.3932	0.430067	0.318367	0.366867	0.368333	1.10887	DUF1645 family protein
TraesCS7D02G103800	17.9403	24.2601	27.2636	28.8681	29.9937	42.2969	Transcription elongation factor 1
TraesCS4D02G134200	2.04053	2.44943	2.33777	2.99803	1.9112	1.44673	Thioesterase family protein
TraesCS7B02G149700	0.206867	0.361667	0.418467	0.5152	0.6122	1.1526	Zinc finger protein
TraesCS6D02G296200	8.7063	4.83763	13.7165	8.0673	8.31053	6.56557	Protein EXORDIUM-like 1
TraesCS4D02G074900	2.20003	3.0445	4.44617	4.109	1.57647	1.18823	Adenine/guanine permease
TraesCS7D02G180200	9.55943	2.0115	0.903333	0.4026	0.0555667	0.2575	Germin-like protein
TraesCS1A02G417800	3.55337	2.8923	2.98697	4.78163	2.24513	3.6453	Cinnamoyl-CoA reductase
TraesCS3B02G279900	11.2093	8.16847	7.16563	6.81147	7.49107	5.6404	Mitochondrial processing peptidase-like
TraesCS3D02G097900	0.5421	1.1527	1.93313	0.9599	1.07437	0.937533	OSBP(Oxysterol binding protein)-related protein 4B
TraesCS7B02G278600	2.51907	4.85027	2.19877	3.2777	6.0367	5.7926	Serine/threonine-protein phosphatase PP1-gamma catalytic subunit
TraesCS2D02G296300	0.8655	1.1823	0.989533	1.1353	2.56143	2.24913	WD-repeat protein, putative
TraesCS2D02G252500	5.14887	8.19827	4.3098	9.52467	9.8586	7.60597	Glutaredoxin
TraesCS4B02G245700	0.0169667	0.0157333	0.0319	0.716633	1.2512	1.8946	MADS box transcription factor
TraesCS7D02G067300	0.289567	0.632333	0.7281	0.3058	0.7124	1.35613	ABC transporter G family member
TraesCS1B02G264800	1.191	0.857033	0.778567	0.7864	0.6835	0.4638	Carboxy-S-adenosyl-L-methionine synthase
TraesCS4A02G290400	10.3885	14.0187	13.6993	9.22227	6.75997	3.92037	Phosphomethylpyrimidine synthase
TraesCS3D02G296700	49.102	34.0768	27.7813	21.7579	24.2476	18.361	Chaperone DnaK
TraesCS1D02G054000	2.06553	3.67883	2.53043	2.06977	4.20717	2.9244	Wuschel-related homeobox protein
TraesCS5D02G294500	0	0.0139333	0.0098	3.87763	9.26483	12.1915	MADS-box transcription factor
TraesCS4B02G178700	2.5401	3.61717	4.3217	5.86023	3.44493	3.4752	Glucose-6-phosphate 1-dehydrogenase
TraesCS5B02G131900	1.55487	2.66067	2.74043	4.71927	4.08307	4.2412	Disrupted meiotic cDNA 1 protein
TraesCS5A02G356100	9.04387	6.4789	7.31027	3.65803	4.3843	3.03533	Zinc finger protein, putative
TraesCS3D02G256400	1.4201	0.5234	0.1815	0.440533	0.519433	0.548967	Protein kinase-like
TraesCS7D02G209800	5.00567	4.87357	3.5759	2.3063	3.62057	2.03643	transcription factor-like protein
TraesCS6A02G270200	0.0290667	0	0.0278667	1.67887	0.483	1.33767	Trihelix transcription factor GT-like protein
TraesCS4D02G298700	3.46837	5.2423	4.4255	7.45503	2.47497	2.6347	DUF581 family protein
TraesCS1D02G078700	3.3063	8.62727	7.9201	9.674	13.1001	9.50763	DNA mismatch repair protein MutL
TraesCS4A02G060200	0.613367	2.00737	2.06257	2.47417	2.5933	1.92343	basic helix-loop-helix (bHLH) DNA-binding superfamily protein
TraesCS7B02G414500	0.3066	0.374167	0.271867	1.4025	0.254667	0.689	HXXXD-type acyl-transferase family protein
TraesCS2B02G551700	18.9815	25.6753	50.1008	14.5636	1.01653	0.977733	6,7-dimethyl-8-ribityllumazine synthase
TraesCS3D02G016000	0.5912	1.6286	1.5897	2.73107	2.77963	3.5305	Beta-fructofuranosidase, insoluble isoenzyme 3
TraesCS6B02G281800	6.49597	5.31093	4.20637	1.50843	1.8085	1.87567	Phospholipase a1-chloroplastic-like
TraesCS3B02G403400	6.291	4.21163	2.2286	3.51923	4.20797	2.05477	Cytochrome P450
TraesCS4B02G282500	0.8832	1.10257	0.555333	1.08087	1.2619	1.45117	F-box family protein
TraesCS2B02G026100	4.5166	6.48007	3.79693	6.2518	11.0903	10.0184	DNA-directed RNA polymerase subunit beta'
TraesCS2D02G193400	24.1697	17.2653	14.9247	9.20547	16.0971	13.7479	LOB domain-containing protein
TraesCS2A02G209800	3.38783	2.5312	3.2767	2.96853	2.0014	1.7317	Mitochondrial pyruvate carrier
TraesCS2D02G388700	0.569433	0.8766	1.13143	1.1587	0.874733	0.5804	Subtilisin-like protease
TraesCS6D02G315300	1.13703	0.770733	0.8548	0.4692	0.5852	0.7798	Nuclear transcription factor Y subunit A7
TraesCS1D02G230000	6.66277	9.87503	15.7767	15.601	10.0817	12.3424	Phosphatase 2C family protein
TraesCS3A02G488400	30.2304	19.4119	16.1628	6.39127	16.6903	42.201	Calcium binding protein
TraesCS6B02G286400	0	0	0.0052	7.27147	10.8519	10.0477	MADS box transcription factor
TraesCS3B02G371200	0.0698	0.1002	0.198033	1.62627	0.247033	1.601	NAC domain-containing protein
TraesCS2B02G183100	2.35197	1.2821	0.859767	2.05913	4.18153	2.1287	Myb factor
TraesCS1A02G027300	2.32627	2.49773	3.64213	1.61343	1.62413	1.27563	Cysteine proteinase
TraesCS3A02G129000	1.08863	0.534733	0.6253	0.415933	0.271333	0.639367	ABC subfamily C transporter
TraesCS3B02G146400	2.89373	3.76297	3.6067	4.12053	5.43123	6.39123	O-fucosyltransferase family protein
TraesCS2B02G494700	0.981333	1.70643	1.88457	2.7365	1.79673	2.00197	IMPACT family member in pol 5'region
TraesCS7D02G181800	1.3715	1.0296	0.905233	0.794033	1.64223	0.996367	Interleukin-6
TraesCS4B02G268700	6.32483	4.3796	4.49163	3.57083	6.26517	10.7263	Heavy metal-associated protein
TraesCS2D02G073100	0.224933	0.371867	0.301267	0.9091	0.495367	1.08957	Ubiquitin thioesterase
TraesCS1B02G451100	17.8726	38.993	45.6179	38.6495	27.4031	23.9154	Chlorophyll a-b binding protein, chloroplastic
TraesCS3D02G255200	1.29587	2.19663	1.91817	2.6678	2.46133	3.44973	Farnesyl diphosphate synthase
TraesCS5B02G209800	11.8315	8.39923	7.07313	8.21073	5.20567	6.68663	Alcohol dehydrogenase, putative
TraesCS1B02G180500	0.5068	0.725733	0.853567	0.960867	1.04773	1.18783	MATH domain containing protein
TraesCS1A02G289900	7.96373	12.9717	13.9322	11.5351	4.4157	2.96437	Factor in the germline alpha
TraesCS5D02G063900	0.951333	0.4628	0.590633	0.936033	0.9778	3.2803	Kinase family protein
TraesCS2D02G251500	2.0028	2.80957	3.24463	4.1457	2.98193	3.53417	Outer envelope membrane family protein
TraesCS2B02G130300	8.22883	15.5491	21.4733	18.03	12.4998	12.7005	Ultraviolet-B-repressible protein
TraesCS1A02G099100	16.2374	16.9073	25.4646	15.1283	3.61753	2.60547	Cellulose synthase-like protein
TraesCS4A02G118200	3.62777	1.51433	3.96127	2.83117	3.9127	6.32223	Long cell-linked locus protein, putative, expressed
TraesCS5A02G216600	58.6713	53.6967	44.7062	81.9344	97.1838	85.4379	Histone H4
TraesCS4D02G232700	0.1288	0.260867	0.261333	1.09617	1.5657	1.0334	Glutamate decarboxylase
TraesCS2D02G403800	0.559533	0.2243	0.243733	0.5245	1.12967	1.11483	Prolyl endopeptidase
TraesCS4A02G355900	8.7115	4.30737	3.60037	3.41313	5.91253	7.4808	Transcription factor, putative
TraesCS7D02G298100	2.93883	4.896	3.94727	7.81613	14.4035	21.6109	XH/XS domain protein
TraesCS6D02G383600	5.03377	5.61267	9.64867	5.27007	4.22517	4.60803	Ethylene receptor
TraesCS7A02G168400	4.4304	6.58583	7.71967	6.1487	9.1487	12.9887	Tyrosine-protein phosphatase
TraesCS4D02G140000	4.08687	0.663333	1.39397	0.595867	9.36267	0.816733	Ribosomal protein S13
TraesCS3B02G332700	3.42567	3.2396	4.48147	10.9856	4.88707	7.9989	Triacylglycerol lipase SDP1
TraesCS2D02G111400	1.8023	0.535833	0.387567	1.39487	2.17377	2.90943	UDP-glucuronate decarboxylase
TraesCS5A02G108000	0.231667	0.5788	0.774033	1.64793	2.2112	0.912433	Fructose-bisphosphate aldolase
TraesCS7A02G067600	2.47537	4.54687	4.0768	5.56363	4.6119	5.1218	rRNA N-glycosidase
TraesCS3D02G087400	14.1814	10.1855	14.1638	9.81673	4.537	6.60497	NADP-dependent alkenal double bond reductase
TraesCS5A02G302900	0.451967	0.4229	0.760733	0.8335	0.457167	1.13103	Glutathione S-transferase
TraesCS3A02G054000	2.18093	2.012	2.9859	1.8014	0.52	0.316467	AP2/B3 transcription factor family protein
TraesCS3A02G142700	1.18917	0.683233	0.496933	0.276967	0.394067	0.807433	Protein DJ-1
TraesCS3D02G398300	0.574233	0.268833	0.328633	0.500167	1.18453	1.60057	Aspartic proteinase nepenthesin-1
TraesCS5D02G151300	1.31067	1.45877	1.19627	0.9259	1.33517	1.86633	Ulp1 protease family, C-terminal catalytic domain containing protein, expressed
TraesCS6B02G116900	1.2054	1.01607	2.10703	0.845367	1.95087	1.0686	Upstream activation factor subunit spp27
TraesCS6A02G383200	2.11477	2.0664	1.3638	1.22573	0.594833	0.2266	transmembrane protein, putative (DUF594)
TraesCS7A02G377500	6.8417	7.70873	12.2545	8.2532	4.32023	5.0965	F-box protein
TraesCS7A02G232500	0.167167	0.369367	0.00896667	0.0956667	0.0169667	2.69417	Heat-shock protein, putative
TraesCS5D02G353400	0.276433	0.577467	0.3205	0.733833	0.790767	1.64683	LIM domain and RING finger protein
TraesCS5B02G538200	1.4772	2.41963	2.4391	4.14837	5.59443	5.72847	Ankyrin repeat family protein
TraesCS5B02G078300	0.884933	2.9728	2.28583	5.32857	5.07733	5.2669	Pyrophosphate--fructose 6-phosphate 1-phosphotransferase subunit alpha
TraesCS7D02G501500	0.2937	0.556633	0.566367	1.1437	0.9028	1.42803	BZIP transcription factor
TraesCS1A02G101900	5.01403	3.5021	4.37053	2.2955	2.44427	2.3812	Mitochondrial 37S ribosomal protein S27
TraesCS2B02G289000	5.6733	3.39123	3.30323	7.23517	5.88943	8.43027	WRKY transcription factor
TraesCS2D02G317700	1.55483	0.8654	0.771433	0.8745	0.860733	0.784467	WD-repeat protein
TraesCS2B02G309300	1.01817	0.799267	0.516333	0.667233	1.0512	0.9127	F-box family protein
TraesCS6A02G159800	9.3796	19.7222	22.3559	18.0602	10.7799	8.47507	Chlorophyll a-b binding protein, chloroplastic
TraesCS7A02G325800	2.24313	2.4519	3.0067	4.58677	3.232	3.4615	E3 ubiquitin-protein ligase
TraesCS2D02G214500	1.06913	0.832	1.1645	1.8829	1.25303	1.72953	Equilibrative nucleoside transporter family member protein
TraesCS2B02G474700	16.5374	24.975	37.2146	65.5731	50.1186	33.6122	senescence-associated family protein (DUF581)
TraesCS5D02G184700	0.621733	0.6364	1.1956	2.33427	0.711767	1.2513	IAA-amino acid hydrolase ILR1
TraesCS7A02G371100	5.591	4.2061	4.72437	5.92527	8.14997	8.74597	Protein phosphatase 2C
TraesCS2B02G060200	1.5485	1.7726	1.92967	4.0186	2.72317	3.6567	Glycerol-3-phosphate acyltransferase
TraesCS4A02G487600	1.54917	0.984733	1.25957	0.888567	0.546333	0.389167	Disease resistance protein (NBS-LRR class) family
TraesCS5D02G090900	25.603	17.1359	17.0105	14.6119	20.0468	39.3914	Transcription initiation factor TFIID subunit 8
TraesCS2B02G539600	0.907033	0.768633	0.674533	0.521367	0.858433	1.10663	Glycosyltransferases
TraesCS1A02G041000	30.888	65.6834	10.1682	7.84923	5.1808	37.4158	Aspartyl/glutamyl-tRNA(Asn/Gln) amidotransferase subunit B
TraesCS2B02G106400	0.378467	0.4192	0.705067	2.22797	3.3811	2.6768	Short-chain dehydrogenase/reductase family protein
TraesCS7D02G088200	1.3871	6.019	13.1638	87.8687	38.9787	26.311	Early nodulin 93
TraesCS5B02G400100	0.7715	0.410033	0.6848	1.042	1.8324	2.57067	Cyclic nucleotide-gated channel
TraesCS3D02G518600	3.5053	2.54387	2.77497	2.77817	4.2029	5.14457	Protein kinase family protein
TraesCS3D02G302200	0	0.0238667	0.0158	0.514333	1.23357	1.66037	Rhodopsin
TraesCS7A02G141800	1.01507	2.44967	6.92523	32.9223	7.88457	9.1277	Acyl-coenzyme A oxidase
TraesCS2D02G079600	0.789633	2.2742	2.5834	2.2698	1.5589	1.13963	Pseudo-response regulator
TraesCS4B02G096800	0.563933	0.0635	0	1.13827	0.389633	0.659633	SPOC domain / Transcription elongation factor S-II protein
TraesCS4B02G028500	4.7444	3.74987	4.1189	4.85343	6.0998	8.6182	Tesmin/TSO1-like CXC domain-containing protein
TraesCS7A02G076500	1.73213	4.40677	2.72683	1.9744	2.96123	1.71767	AT hook motif DNA-binding family protein
TraesCS4B02G146700	2.39263	3.42003	3.18177	4.12603	4.56163	5.7406	ATP synthase subunit alpha
TraesCS3D02G413900	0.861867	1.34377	1.8176	1.3744	1.2885	1.88837	Thioredoxin
TraesCS7A02G495000	0.5561	0.360633	0.363367	0.424067	0.6335	1.0245	Squamosa promoter binding protein-like protein
TraesCS6A02G314000	4.7048	6.19493	9.41767	9.74793	8.68953	8.93603	Universal stress protein
TraesCS4A02G366600	0.246667	0.466033	0.4069	0.922433	0.869567	1.08703	F-box family protein
TraesCS2D02G049900	0.595967	0.676933	0.901433	0.7051	2.15117	4.09063	translocon at the outer envelope membrane of chloroplasts 159
TraesCS2D02G168400	27.4584	20.2437	17.5031	14.7591	21.4269	29.9299	Adenylate kinase
TraesCS2B02G529400	5.88857	2.74197	2.64337	2.35233	6.15793	5.49587	C2 domain-containing protein
TraesCS7B02G077100	0.326367	1.1923	1.1812	0.756933	0.9696	1.63607	Cyclin-dependent kinase inhibitor
TraesCS6A02G255500	2.4083	3.7365	4.21107	4.95097	3.60573	3.1962	Dof zinc finger protein
TraesCS6A02G219700	1.45127	1.51953	1.16857	0.405533	1.3528	0.626333	Serine/threonine-protein kinase WNK3
TraesCS2D02G372800	0.7294	0.551267	0.666467	0.2796	0.381167	1.41973	UDP-glycosyltransferase
TraesCS5B02G479200	22.0302	18.6492	13.4615	13.1224	13.2952	9.35077	DNA gyrase subunit A
TraesCS5D02G526300	148.817	221.969	210.898	114.809	75.9068	48.4802	Leucine-rich repeat receptor-like protein kinase
TraesCS3D02G346600	2.09967	1.41753	1.2967	0.682433	1.11223	1.2274	Interactor of constitutive active ROPs 2, chloroplastic
TraesCS3B02G176000	1.48793	1.29893	1.0337	0.839867	0.9285	0.703267	Glutathione transport system permease protein gsiD
TraesCS3B02G523600	5.29623	5.90353	7.18227	5.61943	4.48233	10.7132	Non-structural protein 1
TraesCS3B02G482600	0.158433	0.227633	0.4552	1.37153	0.643633	0.885633	Avr9/Cf-9 rapidly elicited protein
TraesCSU02G104500	3.2351	4.9793	7.4549	6.89453	4.50423	5.54983	Small nuclear ribonucleoprotein family protein
TraesCS3A02G119800	0.0108333	0.0517667	0.113567	2.37283	0.838733	0.501767	3'-N-debenzoyl-2'-deoxytaxol N-benzoyltransferase
TraesCS1B02G310300	6.4447	2.49427	2.2746	2.34713	0.759667	1.76413	Expansin
TraesCS1A02G111800	0.953633	0.808467	0.617233	0.717733	1.227	1.2222	homeobox protein knotted-1-like 6
TraesCS3D02G213900	2.43673	1.88097	1.62163	3.0436	3.37183	4.78433	Cytokinin riboside 5'-monophosphate phosphoribohydrolase
TraesCS5D02G011400	0.602367	1.73113	1.4312	1.31167	0.8595	1.45273	30S ribosomal protein S2
TraesCS5D02G522100	3.17207	4.17153	3.86483	6.0673	5.7511	6.90243	Nuclease domain-containing protein 1
TraesCS1B02G457800	2.00143	0.6558	0.8341	0.653367	0.4892	0.4332	Cytochrome c biogenesis FN
TraesCS3D02G047700	18.6952	24.8107	54.1498	34.3676	13.257	0.982067	O-methyltransferase
TraesCS4D02G234000	0.866033	3.65373	5.49877	4.94227	8.49683	13.4853	Peroxidase
TraesCS7A02G492000	0.1383	0.2738	2.38463	1.84157	1.78697	3.34077	ATP-dependent zinc metalloprotease FtsH
TraesCS1A02G277800	0.5122	0.884	1.11713	1.4311	1.23443	1.56733	F-box family protein
TraesCS5B02G429500	4.26023	6.15717	4.5353	5.61293	4.4026	2.37483	Glutamate carboxypeptidase 2
TraesCS2D02G500800	2.42123	1.90223	2.02083	1.1687	2.50213	3.94873	Clavata3/ESR (CLE) gene family member
TraesCS5A02G332000	6.87103	7.5964	5.06657	2.70327	1.30167	0.334333	Transcription factor
TraesCS1A02G352100	0.3121	0.501233	0.689133	0.488633	0.948033	2.6142	Heavy metal transport/detoxification superfamily protein
TraesCS7A02G488600	9.2718	11.2074	20.8459	53.1168	36.4505	27.6357	Basic-leucine zipper (BZIP) transcription factor family
TraesCS7D02G111800	12.0238	9.16647	8.87633	5.17093	6.31367	5.93753	GDSL esterase/lipase
TraesCS2D02G489700	3.02523	2.98857	3.28287	1.08683	0.721633	1.0008	WRKY transcription factor
TraesCS7A02G131500	1.2455	0.6245	0.499667	0.307033	0.381033	0.596433	Protein DETOXIFICATION
TraesCS4B02G095600	8.3153	10.1911	10.727	4.3451	8.239	3.76763	Dirigent protein
TraesCS5A02G128600	1.31243	1.89197	1.0257	0.586633	0.475633	0.1149	Terminal flower 1-like protein
TraesCS1A02G411600	26.6675	43.3539	44.924	62.1504	35.0637	37.0673	CTP synthase
TraesCS6B02G324900	250.687	176.808	363.446	149.862	14.8594	25.5485	Phosphatidylinositol 3- and 4-kinase family protein
TraesCS2D02G014200	7.52907	9.5596	8.95643	11.6525	5.26453	4.33433	Cytochrome P450 family protein
TraesCS3A02G130100	3.87117	4.5154	5.01477	13.5281	7.52763	10.3488	DUF4050 family protein
TraesCS4A02G298600	0.373667	0.195867	0.515367	0.5683	0.6747	1.45293	Heat shock family protein
TraesCS6B02G297000	1.51993	1.0735	1.0955	0.802533	1.3846	2.13417	Methyltransferase
TraesCS6A02G381300	0.5728	0.179333	0.0487667	0.3791	2.64697	0.3077	Cinnamoyl CoA reductase
TraesCS4B02G112000	18.5264	38.5603	45.9935	37.5725	23.1525	17.9435	Abscisic stress-ripening protein
TraesCS3D02G091700	6.20193	6.5458	8.60583	23.8958	44.9909	12.3795	LOB domain-containing protein
TraesCS4B02G051500	1.0193	0.236033	0.161567	0.1161	0.0271	0.0469	Transcription factor Inducer of CBF expression 1
TraesCS5B02G232400	1.04323	1.33913	1.22993	0.678867	1.36937	0.875933	Microtubule associated protein family protein, putative, expressed
TraesCS3A02G104900	1.42623	0.926733	0.672233	0.6657	0.783167	0.661267	Pentatricopeptide repeat-containing protein
TraesCS2A02G470400	0.421767	0.700933	0.575033	0.748167	1.02417	1.29007	BTB/POZ and MATH domain-containing protein 2
TraesCS5A02G225800	3.40137	2.07933	1.81217	3.3369	2.6938	3.6608	U-box domain-containing family protein
TraesCS7A02G331300	41.0789	57.8493	91.0489	79.4465	53.1415	84.1285	Aquaporin
TraesCS3A02G280600	11.4574	7.30907	8.82497	6.3714	4.75467	5.68847	BURP domain protein RD22
TraesCS2D02G183000	1.19547	1.39737	1.0573	1.61893	4.11997	3.34657	Cytochrome P450 protein
TraesCS2B02G264600	0.372433	0.5454	0.501733	0.723467	0.721867	1.99407	Cytochrome c oxidase subunit 2
TraesCS7A02G232200	20.8302	32.1771	39.8669	47.9696	45.5937	28.8777	formate dehydrogenase
TraesCS4D02G185600	2.63313	2.2532	2.8518	1.19553	1.92067	0.9633	WD-repeat protein, putative
TraesCS3B02G477400	0.361833	0.515833	0.837033	0.765833	1.04737	1.42203	Kinase family protein
TraesCS1D02G117600	1.05483	1.91097	1.53243	2.4421	2.1546	2.2942	Zinc finger CCCH domain-containing protein 34
TraesCS2A02G215000	18.3374	40.1279	60.0379	54.4199	35.5088	39.471	Oxygen-evolving enhancer protein 3-2, chloroplastic
TraesCS1D02G081600	341.26	343.825	231.095	319.818	449.346	352.419	Histone H4
TraesCS5B02G270200	0.764933	1.67223	1.95747	2.433	1.71283	1.00393	NAD(P)-binding Rossmann-fold superfamily protein
TraesCS7D02G245000	0.781367	0.8548	1.16347	1.12023	0.517767	0.991067	Beta-glucosidase, putative
TraesCS6B02G266800	0.961067	0.667067	0.347967	0.579333	1.0154	0.855367	Myb family transcription factor-like
TraesCS1B02G473200	0.857367	0.9377	1.36377	0.5919	0.227567	0.1015	transmembrane protein, putative (DUF247)
TraesCS2B02G472000	2.01627	1.59297	1.58107	1.37067	1.52817	0.9716	Alpha-1,3-mannosyltransferase, putative
TraesCS6B02G250200	0.858733	1.2034	1.59743	1.50293	2.0981	2.13667	Calcium uptake protein 1
TraesCS7D02G485700	29.1582	26.0258	19.6549	32.5884	43.0653	41.4309	Histone H2B
TraesCS2B02G201700	3.19397	4.1995	5.79467	9.19367	5.5073	5.89233	6-phosphogluconolactonase
TraesCS5D02G129400	0.353867	0.242767	0.616433	2.66203	1.0461	3.1372	Ethylene-responsive transcription factor
TraesCS4A02G022200	3.01983	2.164	2.4663	1.67557	1.8737	1.06863	60S ribosomal protein L5
TraesCS5A02G376300	2.0784	1.43187	1.6079	2.32397	2.94523	3.74047	Eukaryotic aspartyl protease family protein
TraesCS7A02G270800	3.6736	3.58623	3.67217	4.20193	5.48323	7.26053	Kinesin-like protein
TraesCS5D02G321400	5.18037	4.2526	3.78183	3.9867	4.19627	2.53437	RNA-binding family protein
TraesCS4B02G181200	0.3305	0.498333	0.434033	1.14843	1.73053	0.9313	tRNA N6-adenosine threonylcarbamoyltransferase
TraesCS4B02G360700	0.591433	0.579133	1.00923	1.16463	0.6283	0.9717	Pyridoxine/pyridoxamine 5'-phosphate oxidase
TraesCS2A02G111300	9.99043	17.1935	29.4768	19.0538	14.0692	14.4486	Multidrug resistance protein MdtC
TraesCS6B02G355500	8.9594	5.8837	4.61617	4.57993	7.6462	9.40637	G1/S-specific cyclin-E
TraesCS6A02G095900	4.55307	3.15263	2.98097	2.4557	2.87263	2.28413	P-loop containing nucleoside triphosphate hydrolases superfamily protein
TraesCS2A02G123400	4.30087	4.18093	6.79093	3.73313	1.99497	2.22853	FAD-binding Berberine family protein, putative
TraesCS2B02G608400	1.10257	1.66127	2.48267	3.66147	2.35537	3.03387	kinesin like protein for actin based chloroplast movement 2
TraesCS2D02G515800	2.40243	1.4965	1.81337	1.2144	2.71027	3.197	AP2-like ethylene-responsive transcription factor
TraesCS4A02G401000	2.73347	2.15627	1.80217	1.61373	1.59607	1.20097	Transmembrane protein, putative
TraesCSU02G151500	7.63977	3.50163	3.6926	2.3775	4.86193	4.78023	Sestrin-2
TraesCS7A02G415800	2.4128	1.52553	1.87957	1.38253	1.79643	3.32953	MYB transcription factor
TraesCS5D02G490700	0.960167	0.0786667	0.307533	0.0948333	0.366033	1.1099	Zinc finger protein
TraesCS5B02G223900	8.57457	5.3983	6.1723	11.0691	18.931	11.5669	Non-specific serine/threonine protein kinase
TraesCS1D02G236800	0.720533	0.718833	0.488267	1.5799	0.424167	0.6235	Diacylglycerol kinase
TraesCS5B02G007500	1.06607	1.1423	0.637967	1.9236	2.71897	5.45277	Ankyrin repeat protein-like
TraesCS7B02G433100	1.01527	0.161733	0.0162667	0.0159333	0.0461	0.0469	Calcium-binding protein
TraesCS3B02G154000	0.764267	0.518633	0.764667	2.0435	0.4154	1.3453	Cytochrome P450 family cinnamate 4-hydroxylase
TraesCS5A02G137200	1.1852	1.08947	1.4289	1.30477	0.6623	0.5354	2,3-bisphosphoglycerate-dependent phosphoglycerate mutase
TraesCS7A02G245800	9.75203	6.83777	6.70333	6.1751	6.02013	3.71137	Basic helix-loop-helix transcription factor
TraesCS7A02G439300	0.243	0.327667	0.622333	1.6095	1.62387	0.715733	Copper transport protein family
TraesCS3A02G133400	0.0878667	0.1271	0.200967	0.428033	0.699267	1.13723	Gibberellin 2-oxidase 2
TraesCS3D02G441600	0.412633	0.3568	0.661733	0.5498	0.681833	1.37297	Heparan-alpha-glucosaminide N-acetyltransferase
TraesCS4D02G041200	0.591467	1.10527	1.71977	1.4353	0.903233	1.2322	Peptidylprolyl isomerase
TraesCS5A02G481300	0.769833	1.13893	0.9604	1.31293	1.64823	1.21447	Scarecrow transcription factor family protein
TraesCS2A02G296700	0.8915	0.786067	0.677233	1.33413	2.21417	1.8373	transcription repressor
TraesCS7B02G071600	1.6659	0.728933	1.09073	0.4613	0.333967	0.740167	Zinc finger protein-like
TraesCS5D02G404600	0.920433	0.645033	1.12713	1.2541	1.7975	2.49903	Cyclic nucleotide-gated channel
TraesCS2B02G424300	0.423333	0.360733	0.5849	0.549933	0.7166	1.35203	Sucrose synthase
TraesCS7D02G339600	11.5286	15.5053	14.1353	24.6745	18.0039	26.6714	Aquaporin
TraesCS1B02G251900	0.230633	0.8137	1.1871	1.4177	1.6825	1.5133	Annexin
TraesCS1D02G069600	0.375267	0.431633	0.4939	0.592467	0.9281	1.06813	PLATZ transcription factor
TraesCS2A02G193700	0.766533	1.0894	1.22773	0.5562	0.661167	0.707167	Formin-like protein
TraesCS2D02G340400	5.50307	3.4654	3.41353	4.23903	7.1801	8.1558	Replication factor C / DNA polymerase III gamma-tau subunit, putative
TraesCS7D02G514300	1.33687	3.58773	2.18963	3.15987	11.1117	12.0836	F-box and associated interaction domains-containing protein
TraesCS2A02G357500	2.83513	4.71477	6.6248	8.04593	5.31017	5.5494	Calcium uptake protein 1
TraesCS2A02G294700	2.0389	0.7697	0.501633	0.579	1.17773	1.60733	Glucan endo-1,3-beta-glucosidase, putative
TraesCS7A02G083600	1.0866	1.0693	0.748967	0.850633	1.46947	1.20407	CsAtPR5, putative, expressed
TraesCS4D02G330700	0.9073	1.27663	2.31473	1.4451	0.812367	0.956567	ubiquitin hydrolase
TraesCS3D02G166200	16.3144	12.891	9.60413	8.90993	11.5216	8.11603	Exportin-2
TraesCS5B02G108000	3.17667	2.26017	1.9417	1.57457	1.84827	1.45217	Peroxisomal membrane 22 kDa (Mpv17/PMP22) family protein
TraesCS6D02G374500	1.0491	0	0	0.241467	0	0.0655333	Cytochrome b559 subunit alpha
TraesCS1B02G186300	35.186	48.0411	46.3513	30.7523	23.4787	17.7634	Protochlorophyllide reductase
TraesCS5D02G403500	1.3311	1.02123	1.2735	1.47893	1.14473	0.667133	UDP-glycosyltransferase
TraesCS4B02G278800	0.6055	0.906833	0.8506	2.69613	3.3001	2.6646	3-ketoacyl-CoA synthase
TraesCS5B02G099700	0.0631667	0.152533	0.189967	3.07313	2.50293	0.891233	Respiratory burst oxidase, putative, expressed
TraesCS7D02G419600	5.2776	5.8786	7.31457	9.98127	10.7631	15.7198	Xyloglucan endotransglucosylase/hydrolase
TraesCS1A02G421400	0.5959	0.9228	1.37013	0.763367	0.2298	0.2685	Transthyretin-like S-allantoin synthase protein
TraesCS7B02G159600	7.9419	8.2011	5.54387	5.7434	4.35567	2.349	Bifunctional uridylyltransferase/uridylyl-removing enzyme
TraesCS3D02G093400	3.95003	3.47433	3.28247	2.54943	2.4819	1.86537	Protein RST1
TraesCS3A02G259900	21.8921	11.4827	10.5135	13.2822	18.0925	23.0996	AP2/B3 transcription factor family protein
TraesCS5A02G537300	5.06713	4.85267	12.5029	3.5099	4.41297	7.1162	Expansin protein
TraesCS5B02G234500	2.82027	3.15457	3.43797	5.3379	6.25593	7.20197	Phosphatidylinositol-4-phosphate 5-kinase family protein
TraesCS1B02G402400	5.30883	9.54763	6.99233	5.34137	5.19837	2.8029	Ulp1 protease family, C-terminal catalytic domain containing protein, expressed
TraesCS3D02G194100	1.1901	1.15697	1.74873	2.1225	2.4196	3.52723	Subtilisin-like protease
TraesCS7A02G092700	2.2721	3.76397	8.09897	29.204	21.476	21.8257	Early nodulin 93
TraesCS3A02G037700	2.7934	1.87453	1.27143	0.4862	1.4417	1.44617	Calmodulin-binding protein-like
TraesCS2A02G190700	0.448	0.3773	0.331167	1.45043	0.900833	0.937233	Aldehyde dehydrogenase
TraesCS7B02G066300	2.84353	2.37733	2.5058	0.274933	0.265867	0.407967	Plant cadmium resistance 2
TraesCS3B02G209900	1.7867	2.60927	3.9135	2.60497	2.62823	2.85167	Peroxidase
TraesCS7B02G345700	2.15417	3.19493	2.90123	3.305	5.99887	4.8355	Intracellular protease 1
TraesCS3A02G282100	0.524767	0.7317	0.6671	1.2101	0.870667	1.10987	Chaperone protein dnaJ
TraesCS4B02G322200	1.30373	1.11577	1.5102	1.60903	2.19143	2.3293	Ring finger protein
TraesCS5B02G177600	4.2931	3.3615	3.35323	2.77193	5.8726	3.5405	Zinc finger-like protein
TraesCS3A02G514200	0.7021	0.495033	0.585933	0.856667	1.04657	1.51543	Lactose transport ATP-binding protein LacK
TraesCS5B02G447000	1.49577	3.40037	3.66507	4.49843	4.95923	5.50107	Ankyrin repeat protein-like
TraesCS7B02G436600	24.7839	18.6063	22.4863	6.229	1.7235	0.648167	Bifunctional inhibitor/lipid-transfer protein/seed storage 2S albumin-like protein
TraesCS7A02G098500	43.6088	8.94603	84.7592	37.0395	8.82473	83.3655	Cytochrome c oxidase subunit 1
TraesCS1B02G261100	0.238933	0.196967	0.633933	0.650333	0.806533	1.54853	AWPM-19-like membrane family protein
TraesCS1B02G167900	1.41493	1.88003	1.55063	2.2032	1.6553	1.0888	Homeobox prospero
TraesCS6D02G226000	4.7044	4.7247	7.58557	20.8575	9.022	14.2032	Alpha/beta-hydrolase superfamily protein
TraesCS3D02G284000	8.3623	4.3659	3.27227	6.09353	9.20857	8.87587	Hexosyltransferase
TraesCS6D02G146200	1.5616	1.1955	0.529933	1.14993	1.12053	2.29883	VQ motif family protein
TraesCS1D02G294900	21.8042	19.7374	22.2307	22.4187	16.3865	11.1436	Alkaline alpha-galactosidase seed imbibition protein
TraesCS7A02G173800	1.57047	0.7486	1.06537	0.4286	1.22547	1.97103	Seven transmembrane MLO family protein
TraesCS4A02G407300	1.92427	2.34913	2.67567	4.9216	4.31687	4.68853	WW domain-containing protein
TraesCS1B02G208000	28.6997	19.4457	11.9037	11.226	10.8131	6.95787	Basic helix loop helix (BHLH) family transcription factor
TraesCS5A02G098600	0.655767	0.585267	1.01337	0.992067	0.428267	0.5053	Late embryogenesis abundant (LEA) hydroxyproline-rich glycoprotein family
TraesCS7B02G158900	0.2363	0.264633	0.183533	0.483	0.728067	1.5347	MADS-box transcription factor
TraesCS6B02G353200	0.913667	1.57327	2.94583	1.1032	0.151867	1.28953	12-oxophytodienoate reductase-like protein
TraesCS4A02G096500	3.23707	2.9967	3.60747	1.3939	4.66627	5.85943	Haloacid dehalogenase-like hydrolase family protein, putative, expressed
TraesCS6B02G237500	0.151267	0.2955	0.344367	1.29887	2.5375	2.01373	Serine protease SplC
TraesCS2A02G395500	2.9775	3.08387	6.50417	2.21677	1.25423	1.54497	RING-H2 zinc finger protein
TraesCS2B02G341400	1.2946	1.0299	1.07723	1.2624	0.419333	0.495967	Aldose 1-epimerase
TraesCS5D02G414100	3.1661	4.45673	3.53623	0.6988	1.66857	0.7056	HTH-type transcriptional regulator
TraesCS2A02G500900	0.632133	1.00587	0.550767	0.651333	1.25917	1.48957	CsAtPR5
TraesCS2D02G033100	2.4875	1.0932	0.887567	2.74197	1.3462	2.80987	Chitinase
TraesCS5B02G535200	0.6768	0.728567	1.1001	0.579033	0.190667	0.2732	Receptor-like protein kinase
TraesCS6A02G299900	1.1482	0.691033	0.0454667	0.0474	1.00833	0.795667	Keratin, type I cytoskeletal 23
TraesCS2A02G290600	28.0721	42.9932	65.6258	88.9027	71.7287	69.0564	serine-rich protein-like protein
TraesCS3A02G307200	0.4839	0.361267	0.511967	0.381033	0.6986	1.12917	Alpha/beta-Hydrolases superfamily protein
TraesCS3A02G343500	1.0889	0.555433	0.6298	0.0883333	0.0197	0.0134333	WRKY transcription factor
TraesCS7D02G044600	2.4657	1.58417	1.63613	1.12813	1.0863	1.06757	Urease accessory protein UreH
TraesCS7B02G425800	8.1371	3.0286	2.94233	8.6182	8.727	9.27413	NHL domain-containing protein, putative
TraesCS4D02G265000	1.08613	0.422333	0.357667	0.990733	0.557333	1.09433	Cytochrome b561 and DOMON domain-containing protein
TraesCS5A02G236000	2.42537	1.9014	1.51017	1.3124	1.53553	1.21127	Protease 2
TraesCS2D02G144700	0.990033	1.3956	1.338	2.21187	2.2864	2.607	Ankyrin repeat domain-containing protein 31
TraesCS6B02G098300	2.16177	1.19653	0.9014	0.997167	0.8518	1.07843	3-ketoacyl-CoA synthase
TraesCS4A02G017000	4.88587	2.91587	3.70527	2.29563	3.17023	3.7421	SAUR-like auxin-responsive family protein
TraesCS2A02G574000	7.27977	9.12717	13.956	19.5269	10.6861	11.1718	Tubby-like F-box protein
TraesCS5B02G102300	11.5153	8.45573	5.40673	5.85023	7.0562	6.2059	Nucleolar complex 3-like protein
TraesCS3D02G359100	2.98537	2.8182	2.42063	1.85913	1.74073	1.5294	3-oxo-5-alpha-steroid 4-dehydrogenase family protein, expressed
TraesCS3B02G447800	5.4271	5.4181	5.07133	2.0046	1.15443	0.3355	Terminal EAR1-like 1
TraesCS1B02G176200	3.22883	2.52973	2.57957	1.97	1.99517	1.6606	Pentatricopeptide repeat-containing protein
TraesCS2D02G544600	1.67343	1.12627	0.410467	1.48637	1.22893	1.8123	Acyl-protein thioesterase 1
TraesCS3B02G565600	0.228067	0.0317667	0.0950667	0.246433	0.869633	1.02723	Expressed protein-RZ53
TraesCS5B02G431600	12.5707	4.78363	3.4729	3.02663	3.58557	2.6636	Glucan endo-1,3-beta-glucosidase, putative
TraesCS5A02G471100	8.79753	13.8084	11.6318	8.63187	6.3393	4.79803	Photosystem I P700 chlorophyll a apoprotein A2
TraesCS7D02G096600	4.48397	6.67847	13.5857	38.0055	9.53753	19.6863	Acetyl-coenzyme A carboxylase carboxyl transferase subunit alpha
TraesCS2D02G461700	0.763333	2.58687	2.84127	4.293	3.84483	1.12667	Basic helix-loop-helix transcription factor
TraesCS2D02G536800	0.505633	0.7805	0.683933	1.0279	0.385267	0.364633	Transcription factor
TraesCS2B02G469700	1.1008	1.19783	0.661633	0.8069	0.467067	0.395367	Basic helix-loop-helix transcription factor
TraesCS1A02G221900	4.25857	3.36653	3.8151	3.63817	4.04897	7.049	Dehydration responsive element-binding factor protein
TraesCS1A02G175500	2.76573	2.72557	1.4217	1.99323	0.5069	0.549033	Low-temperature-induced 65 kDa protein
TraesCS2A02G226400	0.687467	0.612133	0.751833	0.998367	1.04467	1.31147	RanBP2-type zinc finger protein
TraesCS7B02G117800	0.941267	3.18397	1.3833	1.3233	0.427567	0.4386	DNA-directed RNA polymerase subunit beta''
TraesCS6B02G251300	3.31147	2.44237	1.6414	1.4699	1.92993	1.5037	H/ACA ribonucleoprotein complex non-core subunit NAF1
TraesCS3A02G233000	7.557	8.6756	11.8172	16.4632	16.0648	14.2923	DELLA protein GAI
TraesCS2B02G292900	1.1734	1.17537	1.7055	0.624067	1.08503	0.651	C2H2 and C2HC zinc fingers superfamily protein
TraesCS5A02G154300	3.43933	2.67877	1.67783	2.90327	3.76847	1.86063	E3 ubiquitin-protein ligase SINA-like 10
TraesCS3B02G563600	15.3223	11.5029	10.3282	7.73163	7.5889	5.7583	Eukaryotic translation initiation factor 3 subunit M
TraesCS6B02G320700	0.2703	0.342867	0.450267	0.795067	1.58423	1.85737	F-box family protein
TraesCS4B02G059700	2.9247	2.12893	2.02393	1.3641	1.53007	1.10313	Serine/threonine-protein kinase
TraesCS2B02G284100	0.887767	1.1664	1.16167	1.46107	3.61963	1.54673	NADH-ubiquinone oxidoreductase chain 5
TraesCS5D02G013400	1.15233	0.3799	0.3069	0.135433	0.00226667	0.0137	Lipoxygenase
TraesCS1D02G444600	5.8388	4.31463	4.2648	4.18657	2.46217	1.8895	Disease resistance protein RPP13
TraesCS7A02G071700	0.273967	0.385667	0.5343	0.344667	0.843233	1.2807	ABC transporter G family member
TraesCS2D02G139500	7.64633	6.77933	6.6295	12.6078	14.0112	15.447	Chaperone protein dnaJ-related
TraesCS2D02G155500	0.5762	0.845433	1.06597	1.11837	0.840967	1.2736	Chaperone protein DnaJ
TraesCS7A02G406300	0.707133	0.980133	1.61617	3.87973	10.9873	10.1986	Protein lateral root primordium 1
TraesCS3A02G284400	11.6319	31.2709	29.6028	61.8784	97.3315	77.4546	MADS-box transcription factor
TraesCS2A02G571600	0.1262	0.888133	3.0816	0.377533	0.411567	0.116367	Peroxidase
TraesCS6B02G281400	0.794233	0.518967	0.8303	0.4684	1.34467	1.43043	Kinase family protein
TraesCS7D02G364900	0.367333	1.905	9.97453	77.0545	8.73093	11.3407	Inositol oxygenase
TraesCS4A02G109700	2.11163	1.7521	1.73643	1.21687	0.604033	0.331167	Trichome birefringence-like protein
TraesCS2D02G157900	3.6382	2.44167	2.88807	0.960033	1.73397	2.84547	Cytochrome P450
TraesCS7D02G163400	0.8578	1.51557	1.2663	2.4056	2.23257	3.02097	F-box protein
TraesCS3A02G176500	18.3313	12.1946	8.64533	11.6248	24.4051	23.6257	NAC domain-containing protein
TraesCS3B02G123200	0.8176	1.0358	1.50383	1.238	2.58097	2.4708	Protein kinase superfamily protein
TraesCS7D02G360100	4.88317	3.97363	4.4833	4.84573	2.09463	1.6144	Xyloglucan endotransglucosylase/hydrolase
TraesCS2D02G185800	5.14983	4.89373	5.62037	5.65	8.56907	12.1073	Glucan endo-1,3-beta-glucosidase 3
TraesCS6B02G262600	2.1239	1.02447	1.08677	0.903567	0.840667	1.317	TCP transcription factor
TraesCS6B02G212700	1.35477	0.8055	0.7791	1.84293	1.03363	1.50583	Leucine-rich receptor-like kinase family protein
TraesCS4A02G208900	8.6781	4.14467	3.52153	3.83953	8.83063	8.03433	Plant/F1M20-13 protein
TraesCS4B02G338700	1.42117	1.7883	2.23167	2.90903	3.24243	2.75497	Transcription factor
TraesCS4A02G017500	2.72373	3.5802	2.84603	3.04703	2.44033	1.36467	ATP synthase subunit beta
TraesCS7D02G150500	1.4126	1.77197	2.3716	2.5976	1.32197	0.737333	Cinnamoyl-CoA reductase
TraesCS7A02G332200	1.84847	2.13377	3.86477	5.38103	3.3295	3.42253	Transcription activator BRG1
TraesCS5B02G062000	3.89833	4.9781	5.70527	8.164	4.87103	4.83927	Phosphatidylinositol 3-kinase
TraesCS4B02G185600	4.9735	5.3448	8.5406	8.41947	10.0317	11.3276	DnaJ
TraesCS5A02G495100	5.2727	11.075	12.8637	15.8618	14.8999	9.44767	Glyceraldehyde-3-phosphate dehydrogenase
TraesCS6D02G303100	0.5277	0.600867	0.716367	0.963867	1.09907	1.1568	Growth-regulating factor
TraesCS2B02G287100	3.61367	2.7122	1.77023	1.95527	2.37417	1.9731	myosin-M heavy protein
TraesCS6B02G331300	1.79577	0.9298	1.3487	0.782	1.34697	2.92457	Beta-xylosidase, putative
TraesCS4D02G245300	3.808	3.19157	2.9695	4.9779	6.63053	7.57893	Protein CRABS CLAW, putative
TraesCS7B02G463600	3.57153	2.51583	2.24313	1.10443	0.6708	0.1744	Disease resistance protein RPM1
TraesCS2A02G127600	6.04707	4.7285	5.48493	5.0817	7.8186	10.2039	Adenosine deaminase-like protein
TraesCS3B02G441100	0.7844	0.389367	0.350033	0.8485	0.773	1.70477	Amino acid permease
TraesCS7A02G175300	18.014	10.5804	7.6174	5.47787	4.9938	4.82537	Peptidyl-prolyl cis-trans isomerase
TraesCS2A02G532100	1.89827	3.62573	5.87603	47.2144	64.2362	15.4606	Wound-responsive family protein
TraesCS7A02G201500	10.2907	6.41887	2.8824	2.61847	4.3395	3.2292	Jasmonate zim-domain protein
TraesCS1B02G439800	4.08663	5.8223	7.45557	15.7728	10.0836	10.6508	G-box binding factor
TraesCS3B02G178900	1.03847	1.318	1.61897	2.26623	1.6023	1.65333	F-box like protein
TraesCS6B02G355900	0.950933	1.57253	0.8874	0.261333	0.727933	0.629667	1-aminocyclopropane-1-carboxylate oxidase
TraesCS2B02G336700	1.1283	0.7444	0.948067	0.964933	0.4022	0.182767	Cytoplasmic dynein 2 heavy chain 1
TraesCS4A02G114600	2.25627	1.16693	1.5901	0.906333	0.961033	1.1631	Receptor-like kinase
TraesCS3B02G162100	3.9225	3.26437	3.38313	2.71417	3.40173	1.97437	TPR repeat-containing thioredoxin TTL1
TraesCS5D02G162900	2.19177	1.5904	1.70253	1.2949	2.3443	0.865433	Tetratricopeptide repeat (TPR)-like superfamily protein
TraesCS4B02G260900	0.6902	1.3044	0.983567	1.23507	2.17047	0.8584	D-ribose-binding periplasmic
TraesCS3A02G075400	3.91463	2.51093	2.60523	2.16693	2.3134	1.72113	N-glycosylase/DNA lyase
TraesCS5D02G003100	1.90483	1.6232	1.13207	0.419667	0.798267	2.02727	Fantastic four-like protein
TraesCS5A02G518700	0.705467	1.559	1.69003	2.4171	2.2652	2.4931	Polyubiquitin
TraesCS2D02G374300	2.37367	4.3848	2.70673	3.30607	3.99353	1.13103	Response regulator
TraesCS5D02G348500	1.53137	2.07083	1.39573	2.75783	3.34193	4.06247	SAUR-like auxin-responsive protein family
TraesCS2A02G117700	11.8178	8.75853	6.52627	4.70493	4.25337	3.02723	Zinc finger protein 512B family
TraesCS1A02G213400	0.8822	0.8461	0.8399	1.1008	1.10427	1.6734	S-adenosyl-L-methionine-dependent methyltransferases superfamily protein
TraesCS1B02G174100	9.05243	6.23043	9.32703	10.9134	9.05803	13.5172	senescence regulator (Protein of unknown function, DUF584)
TraesCS5B02G263100	1.6611	1.76197	3.4533	4.6773	2.5315	3.3752	Serine carboxypeptidase family protein, expressed
TraesCS3D02G295100	2.24603	1.04673	1.2141	1.2971	1.19317	2.05793	Dof zinc finger protein
TraesCS5A02G003200	9.11803	7.9084	8.24747	6.00117	5.69127	3.56927	Core-2/I-branching beta-1,6-N-acetylglucosaminyltransferase family protein
TraesCS2B02G235000	26.047	15.6059	15.4197	22.7111	15.1247	11.7605	Aspartyl/glutamyl-tRNA(Asn/Gln) amidotransferase subunit B
TraesCS7D02G155100	4.14873	2.29113	1.97793	1.6483	2.0365	1.12653	Protein kinase
TraesCS1A02G221200	1.44877	1.9813	2.62347	1.3484	1.13027	1.25457	2-oxoglutarate (2OG) and Fe(II)-dependent oxygenase superfamily protein
TraesCS7D02G397600	2.9011	1.25293	2.36543	1.37123	1.28963	2.20853	DUF1680 domain protein
TraesCS5D02G398900	8.97313	8.22957	7.7707	4.72473	3.68617	5.3559	Beta-glucosidase
TraesCS3D02G229600	2.78987	3.6773	3.8972	4.63663	4.9048	6.00623	XH/XS domain-containing family protein
TraesCS2D02G502900	1.03557	0.735467	1.1268	0.578033	0.592767	0.345733	Squamosa promoter-binding-like protein
TraesCS2A02G136900	3.82997	6.05233	4.3937	4.48203	3.99727	2.1642	ARM repeat superfamily protein
TraesCS3A02G367400	0.1835	0.345733	0.656067	1.73297	1.2514	1.5756	8-amino-7-oxononanoate synthase
TraesCS5D02G070000	1.1429	1.1589	1.49733	0.886533	0.642367	0.5792	Eukaryotic aspartyl protease family protein, expressed
TraesCS5A02G281700	0.190433	0	0	1.16623	0.102967	0.787533	Chymotrypsin inhibitor
TraesCS1D02G215000	2.81113	2.16257	2.10987	1.67423	1.70187	1.3633	AP-3 complex subunit delta
TraesCS5D02G404400	1.39087	0.739133	0.617433	0.664333	1.46167	1.50753	WRKY transcription factor
TraesCS5B02G502200	2.83723	0.754	0.4907	11.1675	4.04713	7.64953	GRAM domain-containing protein / ABA-responsive
TraesCS4B02G299700	60.0145	33.8948	44.3915	69.4547	66.0901	91.6294	Ethylene-responsive transcription factor
TraesCS6A02G072600	4.06043	3.4755	2.4196	2.32233	2.812	1.9895	Pentatricopeptide repeat-containing protein
TraesCS7B02G220000	0.1663	0.6177	0.4216	0.687767	1.34367	1.23913	GDSL esterase/lipase
TraesCS2A02G318400	0.570867	1.09573	1.4184	0.9248	0.789067	0.7789	DIS3-like exonuclease 2
TraesCS6B02G293500	2.48357	1.81637	3.70097	1.66053	2.0063	1.9895	Xyloglucan endotransglucosylase/hydrolase
TraesCS4A02G321500	11.9537	10.353	8.71693	6.37093	1.79737	0.741633	Beta-fructofuranosidase, insoluble protein
TraesCS3A02G376800	19.2026	27.9295	53.6054	139.844	66.4626	94.7911	Polyadenylate-binding protein-interacting protein 2
TraesCS4B02G304600	1.75167	0.892267	1.3573	0.748233	1.268	2.37263	ankyrin repeat family protein / regulator of chromosome condensation (RCC1) family protein
TraesCS4D02G200500	4.53043	5.07803	3.9113	1.31497	1.14747	1.38457	transmembrane protein
TraesCS6A02G139600	2.75197	1.47043	1.41257	1.47633	1.8337	1.4405	serine/arginine repetitive matrix-like protein
TraesCS2D02G406200	0.490033	0.836133	1.0693	2.09567	2.01513	1.74643	Glycosyltransferase
TraesCS4B02G156500	1.12557	2.34663	3.39363	4.16217	2.58627	2.3617	Mitochondrial transcription termination factor family protein
TraesCS3B02G580400	2.16873	3.14447	2.88317	1.71443	0.594267	0.2637	Cysteine-rich receptor kinase
TraesCS1B02G402800	0.1943	0.486233	0.377133	0.5933	1.05007	1.1163	BTB/POZ domain-containing protein
TraesCS4A02G206400	13.4093	24.5177	28.1271	33.3	27.678	19.6281	Fructose-bisphosphate aldolase
TraesCS2D02G377400	0.708133	0.2753	0.345033	3.8063	0.121967	0.6535	Phenylalanine ammonia-lyase
TraesCS6A02G357300	3.74723	2.70563	2.3948	2.23973	1.94227	1.33283	Formin-like protein
TraesCS7B02G095800	0.718133	0.584433	0.707667	0.4787	0.8163	1.10133	NHL domain-containing protein
TraesCS1B02G234900	0.916967	0.321667	0.458467	1.64087	3.18337	2.61043	Alpha/beta hydrolase related protein
TraesCS6A02G298700	2.58213	1.47173	1.12587	1.39767	1.71407	2.4647	Hexosyltransferase
TraesCS3A02G110100	1.57847	0.711233	0.561333	0.355667	0.0547667	0.0319667	Protodermal factor 1
TraesCS3D02G244800	5.55697	3.0768	4.10197	1.51403	4.0539	9.627	Glutaredoxin
TraesCS1B02G286300	0.4826	0.6041	0.922967	2.5882	1.05837	3.32643	Cytochrome P450
TraesCS2D02G430300	2.2026	0.583933	0.9267	1.84273	0.867233	1.41773	30S ribosomal protein S10
TraesCS5D02G537700	3.2812	3.0488	4.83933	3.20867	2.17257	2.09277	Integral membrane protein
TraesCS2B02G048500	0.550067	0.7607	1.29943	0.502033	0.519233	0.501767	Glyoxylate reductase/hydroxypyruvate reductase
TraesCS4B02G211600	0.7354	0.855867	1.24017	1.427	1.27523	3.0453	Heat-shock protein
TraesCS2B02G276500	1.0588	1.259	1.3906	1.43217	2.19217	2.23007	F-box family protein
TraesCS2B02G066000	13.7414	13.6626	38.655	20.9202	8.30657	5.70613	2-oxoglutarate (2OG) and Fe(II)-dependent oxygenase superfamily protein, putative
TraesCS5A02G347400	0.312967	0.510367	0.2464	0.729033	2.33737	2.77887	Cytokinin riboside 5'-monophosphate phosphoribohydrolase
TraesCS1B02G122000	16.4613	12.288	8.82037	8.4419	9.54617	7.18163	Translocase of chloroplast 159, chloroplastic
TraesCS2D02G183700	7.1723	8.4468	9.6847	13.1598	12.8439	18.0924	Ninja-family protein
TraesCS6A02G059700	0.517733	0.390333	1.0029	0.614767	0.449433	0.5693	UDP-glycosyltransferase
TraesCS4B02G187900	17.6366	13.204	8.68223	9.6488	11.3323	8.70623	WD-repeat protein
TraesCS2A02G455400	1.91243	2.20553	2.68057	6.60163	6.37097	3.5501	Ring finger protein
TraesCS1D02G296700	0.943433	0.777233	0.7147	0.797133	1.1928	1.6219	cotton fiber protein
TraesCS4A02G405500	8.54593	5.15733	7.94073	3.70767	5.64247	7.91223	Classical arabinogalactan protein 5
TraesCS2B02G199000	5.37977	3.6335	2.9858	2.77627	3.20687	2.01313	Acidic leucine-rich nuclear phosphoprotein 32-related protein
TraesCS5D02G125100	15.8202	11.7696	9.32687	7.5842	10.7	8.9841	ATP dependent RNA helicase
TraesCS2B02G472500	1.81303	1.20397	1.34013	1.0679	1.17317	0.8479	Disease resistance protein (NBS-LRR class) family protein
TraesCS2B02G533400	1.67533	1.12223	1.0804	1.98333	0.8426	0.431833	Serine/threonine-protein kinase
TraesCS7A02G427000	5.12967	3.92357	11.1169	5.86713	6.5374	6.77543	Xyloglucan endotransglucosylase/hydrolase
TraesCS2D02G597000	10.8991	6.0755	7.14393	5.1672	4.80763	4.96903	Eukaryotic aspartyl protease family protein
TraesCS3A02G163900	3.288	3.63153	3.92643	7.07887	5.09507	7.64907	Purple acid phosphatase
TraesCS2A02G292000	1.46643	1.5365	2.57377	5.458	0.401267	2.60207	Arogenate dehydratase
TraesCS3A02G309000	1.1815	0.6601	0.5543	0.8561	0.126133	0.0304	Glutathione S-transferase
TraesCS7D02G040200	1.68737	0.849133	1.69003	0.661133	0.508433	1.3676	Sulfotransferase
TraesCS5D02G075600	0.630667	0.512633	0.445767	0.754733	1.49593	1.12753	Myb family transcription factor-like protein
TraesCS2A02G461200	188.092	293.746	241.919	118.688	130.491	131.521	BLT14.1 protein
TraesCS4B02G260000	1.66637	1.3504	1.00097	0.738467	1.0816	0.843233	mediator of RNA polymerase II transcription subunit
TraesCS5D02G041900	8.06697	5.98377	4.64033	3.77527	4.17637	3.20073	Wd-repeat protein
TraesCS6B02G169700	4.57017	5.02093	6.80117	15.3462	7.0011	12.3484	4-hydroxyphenylpyruvate dioxygenase
TraesCS2A02G540100	7.7743	11.1257	13.1835	16.3357	10.9022	12.0571	Phosphatidylinositol 4-kinase
TraesCS3A02G291000	1.59147	1.2876	1.00953	0.796267	1.03397	0.8401	F-box family protein
TraesCS1A02G021200	1.02557	0.8025	0.338867	0.241333	0.181567	0.2344	Mechanosensitive ion channel family protein
TraesCS2A02G252600	17.5413	44.6951	61.0176	51.6463	29.4876	21.5085	Photosystem I reaction center subunit psaK
TraesCS2A02G463200	4.92167	4.11967	4.6298	3.05893	4.72937	10.6119	Receptor protein kinase-like protein
TraesCS1B02G174600	0.863833	0.720433	1.424	1.50853	0.955633	1.13257	Transmembrane protein, putative
TraesCS3A02G336500	0.482533	0.654067	0.564133	0.669867	0.7254	1.04197	MYB transcription factor
TraesCS3B02G218000	0.351467	0.467033	0.561067	1.99453	2.95277	2.54623	Zinc finger CCCH domain-containing protein 4
TraesCS5B02G429700	1.53337	0.884533	1.0252	1.07093	1.72523	1.78887	Aldehyde oxidase, putative
TraesCS5A02G441300	1.8569	1.18527	0.640467	1.1834	1.46003	0.764867	Tryptophan synthase alpha chain
TraesCS6B02G316900	0.6181	0.5788	0.4821	0.751767	1.06253	1.42213	Fasciclin-like arabinogalactan protein
TraesCS2D02G386900	1.64127	1.9684	1.54757	0.9338	0.945433	0.5825	Kinase family protein
TraesCS1B02G071200	2.18703	1.6067	1.5797	1.30733	1.28433	0.9307	Protein SENSITIVITY TO RED LIGHT REDUCED 1
TraesCS2A02G583500	2.9615	1.33443	1.42873	0.918	1.9234	2.139	Late embryogenesis abundant (LEA) hydroxyproline-rich glycoprotein family
TraesCS7D02G016300	11.3964	11.8417	18.7911	9.1298	8.7175	10.8428	Pectin lyase-like superfamily protein
TraesCS6A02G042800	2.9479	2.01087	1.74337	1.58417	1.52393	1.0306	Pentatricopeptide repeat superfamily protein
TraesCS4D02G254500	1.66347	0.513267	0.302533	1.0063	1.28127	1.60527	Phosphatase 2C family protein
TraesCS7A02G043000	0.584633	1.05283	1.65213	1.38593	1.32677	2.14247	Shikimate kinase
TraesCS7A02G007200	1.23337	0.830267	1.10533	0.871167	0.466433	0.3199	NBS-LRR disease resistance protein, putative
TraesCS1B02G033800	0.644067	1.60043	1.4059	0.129667	0.3075	0.6503	Chymotrypsin inhibitor
TraesCS3B02G344600	0.632933	0.5395	0.6672	0.857133	0.968433	3.06267	Cytokinin oxidase/dehydrogenase
TraesCS6A02G293200	0.4796	0.685533	1.36853	1.29687	1.15003	1.08483	CONSTANS-like zinc finger protein
TraesCS2B02G508400	1.5712	0.6817	0.7668	0.482167	0.531233	0.512233	Anthocyanidin reductase
TraesCS5D02G403000	5.18227	4.88573	3.79947	6.1556	7.78197	8.28027	Glucan endo-1,3-beta-glucosidase 3
TraesCS7D02G482600	4.59127	3.7492	3.4034	2.2782	2.5745	2.34417	Homogentisate phytyltransferase
TraesCS7D02G328500	3.0225	3.48823	7.44733	4.1502	3.59077	6.37207	Spermidine synthase
TraesCS1D02G196700	1.18317	1.77943	2.67037	2.41677	1.52507	1.63257	ADP-ribosylation factor GTPase-activating protein
TraesCS2A02G043300	0.4517	0.747133	0.812933	1.09277	0.801	1.2289	Indole-3-glycerol phosphate synthase
TraesCS5A02G007900	1.0125	0.226333	0.236467	0.126867	0.0089	0.0111333	Lipoxygenase
TraesCS2A02G283500	1.0642	1.93617	1.65297	3.69597	2.46933	3.29657	MADS box transcription factor-like protein
TraesCS1D02G223600	4.4078	3.5985	3.9561	3.5755	4.0048	7.2206	Dehydration responsive element-binding factor protein
TraesCS1B02G404500	1.2397	1.30217	2.06737	2.50673	1.40077	0.776933	Photosystem II reaction center protein Z
TraesCSU02G072800	2.5925	1.25957	1.7519	0.6435	0.940633	1.7566	Patatin
TraesCS6D02G261900	0.683733	0.61	0.860667	1.368	0.789667	1.53017	ATP synthase subunit 9, mitochondrial
TraesCS2A02G416900	1.4825	1.5157	2.3264	7.8585	3.41923	3.822	Nudix hydrolase
TraesCS7A02G256200	0.5096	0.702	0.690333	1.0499	0.902833	1.7526	Basic helix-loop-helix transcription factor
TraesCS7D02G059600	3.13853	2.72397	0.671333	18.3082	3.0982	5.70763	Seed maturation protein
TraesCS5B02G169100	1.39787	1.58567	1.50487	0.6454	1.32503	1.30523	Heavy metal transport/detoxification protein
TraesCS5B02G052700	6.06697	3.18293	6.0956	5.8328	8.381	4.39047	ATP synthase subunit c, chloroplastic
TraesCS7D02G224200	5.4645	8.3747	14.8611	11.5409	5.561	5.3323	Epoxide hydrolase 2
TraesCS1D02G265100	2.9088	4.59313	5.2899	6.74913	5.47653	6.41613	F-box family protein
TraesCS3B02G227700	1.38507	1.1079	0.986367	1.02177	0.764133	0.635833	Cyclin family protein
TraesCS4B02G302600	13.8122	10.753	13.2855	5.50327	1.24073	0.7591	MADS box transcription factor
TraesCS7A02G353100	1.06777	0.656067	0.7898	0.668667	0.423733	0.365167	Transmembrane protein, putative
TraesCS2B02G570200	1.01617	0.189	0.412567	0.379433	0.534467	0.7271	50S ribosomal protein L16
TraesCS7B02G220900	3.9205	6.3949	3.34377	4.2302	6.95057	5.31213	SsrA-binding
TraesCS5D02G567700	0.946533	0.673633	0.882767	0.737033	0.8527	1.4054	Ubiquitin carboxyl-terminal hydrolase 2
TraesCS2B02G042800	0.900767	0.673733	0.649667	0.733233	1.48877	1.64233	NBS-LRR disease resistance protein
TraesCS1A02G058200	5.2302	3.7927	3.91813	1.73057	1.2085	2.72893	Receptor-like protein kinase
TraesCS4B02G161800	1.4158	1.544	2.96337	2.99653	3.09277	1.1318	Auxin response factor
TraesCS2D02G367900	3.4784	1.4984	0.878667	2.63177	1.82623	3.12213	Lectin receptor kinase
TraesCS4B02G348200	0.511833	0.278667	0.283067	1.36947	0.0561	0.0923	Hfr-2-like protein
TraesCS2A02G109500	1.13543	1.16373	1.15613	1.1475	0.703	0.569233	Peroxiredoxin
TraesCS5B02G426700	1.10313	0.542067	0.761733	0.8465	0.1766	0.196367	Dehydrin
TraesCS7B02G113600	1.78213	1.37237	1.29063	0.6883	0.6565	1.1295	Protein NRT1/ PTR FAMILY 1.1
TraesCS3D02G514000	0.0484667	0.0639667	0.4504	5.65753	0.301	1.10987	Myosin-2
TraesCS4A02G419400	26.7091	18.4926	12.3833	15.9651	29.5343	15.7439	Arginine decarboxylase
TraesCS5A02G064500	0.891533	0.655733	2.0689	25.4428	11.7911	5.66237	Sulfate transporter 2.1
TraesCS1D02G431000	0.156833	0.1016	0.218767	2.27037	0.254333	0.888267	Receptor-like protein kinase, putative,expressed
TraesCS2D02G134700	0.6926	0.500833	0.540133	0.973567	1.6813	1.8303	Glycosyltransferase
TraesCS5A02G041400	0.809867	1.02853	0.7972	1.40373	1.4352	1.86417	BTB/POZ and MATH domain-containing protein 2
TraesCS5D02G170300	3.28147	2.3527	2.00493	1.4961	2.3534	1.78273	Armadillo/beta-catenin-like repeat family protein
TraesCS4D02G082700	4.61393	2.09653	1.8933	2.70693	5.4828	9.6032	COBRA-like protein
TraesCS4D02G125300	14.1556	14.7484	11.825	8.36383	10.3149	4.66163	Auxin efflux carrier component
TraesCS2A02G058500	1.05053	1.38303	1.4946	1.40633	0.618	1.1266	3-methyl-2-oxobutanoate hydroxymethyltransferase
TraesCS1A02G430200	0.430833	0.228933	0.198167	0.778633	0.394633	1.1674	ATP-dependent zinc metalloprotease FtsH
TraesCS2A02G427700	26.8198	12.827	11.9263	9.68367	23.7918	34.6149	Ethylene-responsive transcription factor, putative
TraesCS2B02G199900	1.24557	0.990967	0.8529	0.661067	0.813233	0.621767	ATP-dependent RNA helicase-like protein
TraesCS6D02G306600	1.09903	0.6355	0.478133	0.2943	0.221667	0.409767	Glycosyltransferase
TraesCS3D02G433700	3.67607	4.28957	3.8585	3.15923	2.26297	1.50657	Sec14p-like phosphatidylinositol transfer family protein
TraesCS2D02G581100	0.768167	0.747233	0.480133	2.33457	3.8341	0.4576	30S ribosomal protein S12
TraesCS2D02G172500	1.07097	1.2217	2.10743	2.46763	6.61157	10.5315	Purple acid phosphatase
TraesCS6D02G172100	0.560767	0.648633	0.683	0.6797	1.1996	0.748733	Kinase family protein
TraesCS2B02G392100	0.0647667	0.299767	0.802133	6.1018	2.77247	2.21097	GRAM domain-containing protein / ABA-responsive
TraesCS3A02G072700	3.23933	2.16477	2.39787	1.98487	3.51667	4.4495	Leucine-rich repeat receptor-like protein kinase family protein, putative
TraesCS3B02G266000	0.611	0.7273	1.0434	0.851033	0.446633	0.725133	Serine threonine-protein kinase chloroplastic-like
TraesCS2A02G461500	3.88747	5.83487	7.8844	2.3877	1.64887	2.32937	Collagen alpha-1(IV) chain
TraesCS2B02G482300	0.508233	0.761533	0.653667	0.9236	2.87143	4.48957	Leguminosin group485 secreted peptide
TraesCS2D02G356500	3.1978	3.88687	6.74033	11.9435	4.1497	6.58247	Leucine-rich repeat (LRR) family protein
TraesCS2D02G398600	4.61163	9.58533	5.8972	10.0254	10.979	5.58723	Homeobox-leucine zipper protein
TraesCS2D02G176500	1.92447	1.23197	0.9706	1.34773	1.21537	2.54053	Argonaute protein
TraesCS6A02G173800	12.7706	10.2343	27.5383	21.4823	9.41453	15.6391	MYB transcription factor
TraesCS2A02G367000	0.308467	0.302333	0.492867	0.809467	0.877367	1.15383	Tetratricopeptide repeat (TPR)-like superfamily protein
TraesCS5D02G031700	0.0460333	0.144733	0.151633	2.85837	3.0548	1.95977	2-aminoethanethiol dioxygenase
TraesCS4B02G390500	0.362433	0.485967	0.496733	0.848867	1.01947	1.1637	DNA (Cytosine-5-)-methyltransferase
TraesCS7D02G379100	1.48357	0.1824	0.0835333	0.0159333	0.0154	0.0155333	Heavy metal-associated domain containing protein, expressed
TraesCS5B02G399800	44.2272	29.1443	25.8994	36.6548	26.3152	17.6014	UDP-glucose 6-dehydrogenase
TraesCS1A02G392500	1.1068	2.04097	3.06713	7.13507	1.22007	4.39933	Gibberellin 2-oxidase
TraesCS5A02G049300	2.42433	1.4799	1.38437	1.0343	1.78527	2.18173	serine/arginine repetitive matrix-like protein
TraesCS5B02G315100	1.18783	0.770733	0.646767	0.398033	0.808	1.5958	Homeobox leucine zipper protein
TraesCS5D02G558800	1.51157	1.3424	1.31737	3.86893	1.55653	5.3104	AWPM-19-like membrane family protein
TraesCS3A02G334600	0.830633	1.5446	1.75773	1.43203	1.40803	1.62473	Dehydrogenase-like protein
TraesCS6A02G040500	3.4174	2.03077	1.06753	12.1003	5.3647	6.1887	Histone H2B
TraesCS5B02G329100	10.0625	3.9949	1.4691	2.3745	0.3034	1.12517	Defensin
TraesCS2B02G449100	4.93473	2.841	2.30383	2.34037	2.56573	3.5794	Transporter-related family protein
TraesCS7A02G434800	21.4948	20.7895	24.9842	36.466	42.6732	45.7662	Histone H4
TraesCS5D02G329200	8.2269	14.9034	16.736	17.481	23.1953	29.7665	Chlorophyll a-b binding protein, chloroplastic
TraesCS3A02G077700	0.6744	0.842667	0.9203	0.972933	1.95613	1.82323	basic helix-loop-helix (bHLH) DNA-binding superfamily protein
TraesCS4D02G238900	2.02753	1.0601	0.950367	1.64277	2.16633	2.44417	Kinase, putative
TraesCS7A02G206200	0.4497	0.4389	1.00723	0.742233	0.6181	0.474233	CONSTANS-like zinc finger protein
TraesCS6B02G396200	0.797367	1.20183	1.60483	1.1827	1.48913	1.75157	Vacuolar fusion protein MON1
TraesCS5B02G313500	5.80827	2.25093	2.04723	2.50163	3.05947	3.55137	BAG family molecular chaperone regulator-like protein
TraesCS5D02G473800	0.158033	0.285333	0.2493	0.130533	0.212267	1.25623	Beta purothionin
TraesCS3B02G308100	0.960967	1.2085	1.01273	1.75763	1.69827	5.0401	Chaperone clpb, putative
TraesCS3A02G372400	1.97027	1.18577	0.939333	0.584867	0.8858	1.61933	transcription factor-like protein
TraesCS4A02G224800	1.48243	1.05023	1.53057	1.14723	1.7212	2.2557	Non-specific serine/threonine protein kinase
TraesCS6B02G464800	0.423833	0.808233	1.25963	0.729933	0.8474	1.24167	12-oxophytodienoate reductase-like protein
TraesCS1A02G268400	9.362	7.23723	9.35493	4.67117	5.74027	4.253	Isoflavone reductase-like protein
TraesCS2B02G200500	1.0086	2.50757	2.9644	1.40907	1.0068	0.130067	EGG APPARATUS-1 protein
TraesCS5B02G239600	4.33423	2.93347	2.13497	3.75073	3.65837	3.55283	Protein kinase
TraesCS7D02G476200	1.27793	1.32143	1.13557	1.8444	2.70923	2.3541	Cryptochrome 2
TraesCS1B02G321700	0.780333	2.57967	4.47947	13.0433	5.49143	5.93747	Glutamate formiminotransferase 1
TraesCS1D02G127600	0.4407	0.8761	1.11787	0.537933	0.2006	0.241667	Lachrymatory factor synthase
TraesCS5D02G335100	1.45007	0.351067	0.389733	0.357167	0.1217	0.412033	Purple acid phosphatase
TraesCS7B02G020100	1.06667	1.6794	2.67663	2.05027	1.76207	2.07303	TOM1-like protein 2
TraesCS7B02G213300	59.3496	105.742	116.057	157.597	158.551	185.033	Glyceraldehyde-3-phosphate dehydrogenase
TraesCS1B02G200600	0.1601	0.0953	0.6499	3.31353	0.389767	2.28003	Plant invertase/pectin methylesterase inhibitor superfamily protein, putative
TraesCS1D02G292900	0.566767	1.30613	0.473567	0.887033	1.16343	0.7117	tRNA (guanine-N(7)-)-methyltransferase
TraesCS7A02G321100	0.793533	1.3007	1.06757	1.74173	2.5502	4.1563	DNA-directed RNA polymerase subunit beta
TraesCS2B02G570500	2.35463	3.14773	3.87873	5.96397	3.1991	3.65973	phosphatidylinositol 4-kinase gamma-like protein
TraesCS1A02G107700	4.87653	3.81407	1.69957	0.8854	3.90417	4.19133	MYB-related transcription factor
TraesCS2B02G323600	0.446667	0.523667	0.518633	0.688633	1.14533	1.60303	U-box domain-containing protein
TraesCS1D02G084400	0.201333	0.270467	0.321567	0.2688	0.719	1.31677	MYB transcription factor
TraesCS6A02G021200	4.8445	3.79603	3.00767	2.22757	2.3569	1.8129	Mitochondrial inner membrane protease subunit 1
TraesCS7D02G085800	8.04607	5.8521	2.88913	9.85803	4.68997	7.00313	Protein kinase
TraesCS1B02G034100	7.08063	7.00633	21.3038	6.1143	0.506267	0.434067	Chymotrypsin inhibitor
TraesCS6D02G126300	12.3053	9.19233	8.7754	8.86723	6.10007	6.67143	30S ribosomal protein S11
TraesCS7D02G007300	7.7496	6.79697	7.84843	6.687	3.1695	2.1093	Kelch repeat-containing protein
TraesCS6B02G341200	1.61437	0.486767	0.593833	0.321233	0.3612	0.110467	GDSL esterase/lipase
TraesCS6D02G322300	4.03607	3.3442	2.7593	2.87977	2.26233	10.0339	Heat-shock protein, putative
TraesCS7B02G122600	3.00303	2.69393	3.08957	4.43153	5.26023	8.42743	Aquaporin
TraesCS2B02G561500	0.580633	2.6285	4.30513	35.3964	34.6185	12.0662	Wound-responsive family protein
TraesCS7A02G159800	1.1704	1.53237	1.8039	1.5859	0.997667	0.667267	Bidirectional sugar transporter SWEET
TraesCS3B02G465800	24.3336	21.8393	17.3745	15.6523	14.9182	11.3016	RNA-binding protein
TraesCS2A02G082500	0.7492	0.990933	1.136	0.7847	0.910933	1.5997	Glycosyltransferases
TraesCS7A02G459400	24.6483	12.0613	10.1478	9.23383	10.379	6.2947	L-ascorbate oxidase
TraesCS7B02G283200	2.41107	3.66267	4.5601	6.98323	3.9901	5.39893	E3 ubiquitin-protein ligase RGLG2
TraesCS1A02G134000	2.5597	2.43307	2.31623	2.3459	6.12093	7.67667	Calmodulin
TraesCS4A02G336200	0.596	0.692267	0.910067	1.86947	0.876267	1.1925	Pirin-like protein
TraesCS3D02G271300	2.2724	1.3158	1.10413	1.64143	1.92517	3.1292	Dof zinc finger protein
TraesCS6B02G288500	0.591267	0.7646	0.506867	1.93027	1.5231	1.22153	MYB-related protein
TraesCS4B02G141400	3.98243	2.86043	3.78723	3.1886	3.0185	5.9751	Scarecrow transcription factor family protein
TraesCS6A02G005900	0.3338	0.689067	1.84457	6.94417	1.29833	0.565467	Senescence-associated protein DIN1
TraesCS6D02G002800	1.17593	0.581	0.744067	1.01367	1.09297	1.49647	GDSL esterase/lipase
TraesCS3A02G297200	0.385267	0.135733	0.181867	0.6104	0.1125	1.2181	Peroxidase
TraesCS2B02G406900	3.90233	3.05323	3.00477	5.3083	12.4946	15.421	Aldehyde dehydrogenase
TraesCS1D02G041400	6.2668	4.31563	3.3879	3.00223	3.44767	2.82353	RNA binding protein
TraesCS2B02G085000	2.77573	2.04753	2.85383	1.68533	1.35237	2.0359	Disease resistance protein (TIR-NBS-LRR class) family
TraesCS4D02G316500	0.8127	0.5106	0.626133	1.3554	0.7331	2.34703	Non-specific serine/threonine protein kinase
TraesCS3D02G227900	2.26387	2.94993	3.79053	5.12363	3.5534	3.83857	Neutral ceramidase
TraesCS2D02G526500	10.0511	15.1628	23.59	16.0546	6.1785	4.98133	Zinc finger C-x8-C-x5-C-x3-H type family protein
TraesCS5A02G526000	12.2462	3.61473	2.32573	2.17817	3.11447	3.0024	Rhomboid-like protein
TraesCS1A02G108000	1.6094	1.80133	2.07877	2.20893	3.47737	3.8804	Arginine/serine-rich splicing factor, putative
TraesCS1A02G033500	17.033	22.4349	26.7582	15.486	9.2259	6.95093	Mitochondrial import inner membrane translocase subunit Tim17/Tim22/Tim23 family protein
TraesCS4D02G248000	1.05613	2.04393	1.9988	3.31923	2.18413	2.25847	Beta-glucosidase
TraesCS2B02G360600	1.0271	0.581667	0.4273	0.910167	0.867433	1.01407	Bag family molecular chaperone regulator 2
TraesCS6B02G370600	0.0347667	0.00833333	0.0086	2.6513	0.2277	1.1527	Ribonuclease
TraesCS7A02G293600	3.99317	5.55443	6.20073	8.215	5.92723	7.59447	Bifunctional nuclease
TraesCS2B02G613800	6.47543	7.9792	10.4621	13.6964	9.08327	9.13457	Tubby-like F-box protein
TraesCS3A02G318200	0.196033	0.1244	0.624333	0.937267	1.1847	1.16517	Serine-rich family protein
TraesCS7D02G036600	4.13173	5.96133	10.0776	5.81533	4.00027	3.87827	Sucrose synthase
TraesCS4D02G156100	1.4937	2.5195	3.14597	3.8853	3.69	3.33757	Mitochondrial transcription termination factor family protein
TraesCS3B02G285700	0.8947	0.797267	0.8975	1.3955	1.7654	1.6421	Kelch repeat-containing F-box-like protein
TraesCS6A02G287600	0.7323	0.772733	0.763167	0.912433	1.50813	2.58363	Fasciclin-like arabinogalactan protein
TraesCS1A02G398700	0	0	0	0.209233	1.60793	3.70393	EMS-MUTAGENIZED BRI1 SUPPRESSOR 1
TraesCS5A02G049400	0.0656667	0.458967	3.77427	21.9383	2.7191	4.35163	E3 ubiquitin-protein ligase
TraesCS1B02G074100	2.64217	1.33333	1.31707	0.314733	0.945533	1.35423	Heavy metal transport/detoxification superfamily protein, putative
TraesCS3A02G336900	2.277	1.94893	2.2305	4.18003	2.5522	2.47673	F-box protein
TraesCS4D02G334600	3.87913	5.90693	7.39437	7.39913	9.3889	7.80937	Serine protease HTRA1
TraesCS1B02G156100	0.594067	0.682433	0.534833	0.721867	0.773033	1.11433	Ammonium transporter Rh type B
TraesCS6B02G279200	9.40177	11.624	14.7418	12.2556	17.4398	36.3895	Aquaporin
TraesCS7B02G176400	1.89837	2.13833	1.69623	2.51147	2.7339	3.668	Fatty acyl-CoA reductase
TraesCS4A02G317400	6.7204	10.1959	7.69633	14.5019	25.0098	29.5548	Mannonate dehydratase
TraesCS5B02G105500	6.77533	6.82317	6.24553	3.54923	5.2899	3.05383	Zinc finger CCCH domain-containing protein
TraesCS6D02G040400	9.36773	9.76903	8.77853	18.8132	12.9562	14.8135	Histone H2A
TraesCS2B02G528500	1.8609	1.9748	1.95643	1.82097	3.70103	5.1849	Clavata3/ESR (CLE) gene family member
TraesCS2D02G325700	4.71093	6.17387	8.34767	10.5922	7.636	8.38277	Dynein light chain
TraesCS4D02G326100	0	0.0204	0.0814333	1.22907	0.0385333	2.0567	Transcription activator-like protein
TraesCS7B02G312500	1.0458	1.75457	2.09237	3.8093	3.88617	2.31043	Peptide transporter
TraesCS6B02G396900	3.1977	1.8633	0.6432	1.46293	0.604033	0.660233	Embryogenesis transmembrane protein-like
TraesCS2A02G285200	2.89057	2.12357	1.75963	1.8047	2.2509	1.36863	RecQ-mediated genome instability protein 1
TraesCS3B02G125600	10.6538	7.6019	12.2405	17.3754	11.1059	15.6246	Zinc finger CCCH domain-containing protein
TraesCS3A02G294000	0.512267	1.22133	1.6971	6.0409	1.97413	1.91333	Gibberellin 2-oxidase
TraesCS3A02G120000	0.5512	0.264833	0.5409	1.40413	1.23153	2.1978	Rotundifolia-like protein
TraesCS1B02G288000	1.74223	2.0665	3.1818	2.07323	1.6555	1.49217	Beta-glucosidase
TraesCS5A02G191300	2.19313	2.99127	4.77033	3.65367	2.069	2.80253	Molybdopterin synthase catalytic subunit
TraesCS7A02G222600	9.11803	10.7582	13.9137	9.89927	6.38227	6.6053	Epoxide hydrolase 2
TraesCS2D02G167100	0.758867	0.854333	0.5804	1.06837	1.56783	2.3214	B3 domain-containing protein
TraesCS1B02G232000	7.00723	6.10157	6.1829	5.421	9.45827	11.3446	Kinase family protein
TraesCS2D02G533500	5.22913	12.1024	22.7055	86.431	68.9713	28.4244	Wound-responsive family protein
TraesCS2A02G352800	9.5609	4.50737	3.15493	2.0398	1.71013	1.7294	Endoglucanase
TraesCS2B02G042400	0.901867	1.06377	0.983667	0.7605	1.4775	1.78107	Exocyst complex component 7
TraesCS4D02G327900	0.3568	0.482967	0.6001	0.536267	0.9361	2.245	Glutathione S-transferase
TraesCS1B02G105800	0.874267	1.0344	0.7836	1.05937	1.4574	1.57117	ATP-dependent RNA helicase, putative
TraesCS1A02G228100	1.04017	2.25117	3.8492	2.6991	0.5851	0.67	Phosphatase 2C family protein
TraesCS3D02G246900	1.97557	2.48997	2.1781	3.74007	1.83293	1.90903	Type I inositol-1,4,5-trisphosphate 5-phosphatase 1
TraesCS6B02G308500	6.5793	4.3373	5.35807	4.9874	6.9253	10.1433	cyclin-dependent kinase inhibitor SMR3-like protein
TraesCS5B02G068200	1.61027	1.156	1.95347	17.0416	6.38893	2.62447	slufate transporter 2;1
TraesCS2A02G173500	0.198533	0.3983	0.9282	5.78487	1.1898	1.4266	Nuclear transcription factor Y subunit B
TraesCS5A02G246800	17.4964	10.2175	10.0914	10.4395	16.7417	24.4931	Cyclin
TraesCS2A02G385000	1.05317	0.835433	0.877967	0.600067	0.891433	1.41617	Actin-related protein 2/3 complex subunit 2
TraesCSU02G116400	1.4235	1.19487	1.32267	2.23247	2.9512	7.28923	Chaperone DnaK
TraesCS5D02G228900	10.0087	12.7321	14.5124	27.334	36.5011	29.0176	S-adenosylmethionine decarboxylase proenzyme
TraesCS7A02G506400	7.24303	6.6423	6.34157	1.14293	0.278933	0.1636	N-acetyltransferase, putative
TraesCS4D02G046200	1.96727	5.32293	6.87	6.55963	4.36773	3.3453	CONSTANS-like zinc finger protein
TraesCS6A02G237300	0.7621	0.608267	0.9719	1.74393	0.8126	0.8382	Cytochrome b561
TraesCS2A02G479000	1.30923	1.76233	1.7348	0.792233	0.610933	0.651633	Phosphatidylinositol-4-phosphate 5-kinase, putative
TraesCS5A02G321900	0.626267	0.835367	0.693633	1.1855	1.59893	1.46873	O-acyltransferase WSD1
TraesCS6A02G089200	0.570833	0.486533	0.9394	0.959067	1.0891	1.52147	Calcium-binding EF hand family protein
TraesCS3A02G240100	0.658967	0.770967	0.715867	0.597	1.10503	1.42883	DUF1645 family protein
TraesCS5A02G365400	1.14367	0.725767	0.4291	0.216133	0.0215	0.0705	Serine/threonine-protein kinase
TraesCS3D02G100200	4.3819	2.79943	2.20567	1.69143	1.6376	1.14983	E3 ubiquitin-protein ligase SopA
TraesCS7B02G126400	2.05713	2.24627	2.73897	5.0492	2.97297	3.7774	hydroxysteroid dehydrogenase 3
TraesCS5B02G239300	0.975433	0.972533	1.137	0.9902	0.408167	0.0767	Alpha/beta-Hydrolases superfamily protein, putative
TraesCS1A02G187800	0.7777	0.764267	1.02677	0.579433	1.30613	1.99837	Protein kinase superfamily protein
TraesCS1B02G423100	0.4902	1.38497	1.17107	1.30323	2.23817	1.30873	sequence-specific DNA binding transcription factor ATNDX
TraesCS2A02G323200	6.21507	5.30367	3.31143	1.79047	3.21053	4.34967	BTB/POZ and TAZ domain protein
TraesCS5A02G417000	0.528667	0.571433	0.932767	1.9483	0.706067	0.592633	Ribose-5-phosphate isomerase A
TraesCS5B02G272900	5.01893	2.44587	2.96463	12.5972	2.08137	7.0327	DBH-like monooxygenase protein 2
TraesCS1A02G436100	3.99813	5.1601	7.55307	15.3672	7.93897	9.10823	calpain-type cysteine protease family
TraesCS7D02G175300	1.7579	1.178	1.2788	0.405433	0.683633	0.863567	basic helix-loop-helix (bHLH) DNA-binding superfamily protein
TraesCS4A02G073300	2.16977	1.71803	1.7147	2.3353	3.23543	4.62063	Xyloglucan endotransglucosylase/hydrolase
TraesCS7A02G314100	2.6988	4.35303	5.41283	8.5118	6.69273	7.09757	Photosystem II core complex proteins psbY
TraesCS2A02G363400	0.920633	0.653867	1.09663	0.540067	1.01553	1.25827	Alpha/beta-Hydrolases superfamily protein, putative
TraesCS7B02G293500	4.75457	3.58217	4.1139	2.8888	2.25943	3.10097	Amino acid transporter-like protein
TraesCS2A02G086000	5.8642	10.7203	21.7252	32.9857	10.7178	7.2648	Dirigent protein
TraesCS2B02G559600	0.214533	0.673967	1.35753	0.646	0.3695	0.2233	Cytochrome P450 family protein, expressed
TraesCS2B02G152600	68.1149	63.0609	46.7869	34.1129	31.6382	29.1159	Aspartic proteinase nepenthesin-1
TraesCS2A02G174300	9.21477	17.4479	15.0205	26.2786	26.5019	27.7115	MADS-box transcription factor
TraesCS6B02G270800	0.872733	1.0847	0.696933	0.163967	0.239233	0.118067	MYB transcription factor-like
TraesCS2B02G611700	1.9353	3.14867	4.2944	2.9175	2.73327	1.97237	Thioredoxin
TraesCS1D02G418500	6.15933	3.5597	2.3451	3.32027	3.6973	4.38247	WRKY transcription factor
TraesCS6D02G203000	13.3372	9.9908	18.3375	33.8368	18.9304	19.0357	Hydroxycinnamoyl-CoA shikimate/quinate hydroxycinnamoyltransferase
TraesCS2A02G200700	0.5232	0.5983	0.971633	0.705967	1.06053	1.28653	Scarecrow transcription factor family protein
TraesCS3B02G370600	0.576467	0.472967	0.652933	0.5705	1.20577	1.88147	Homoserine kinase
TraesCS2B02G148000	92.4877	66.432	52.1984	45.4133	53.5538	40.6637	Nucleolar family protein
TraesCS6D02G106200	2.59973	1.2714	0.8344	0.9954	1.50123	1.0387	Harpin-induced protein
TraesCS7A02G464200	1.63803	0.579067	0.5834	0.102333	0.496133	1.48453	Alpha-glucosidase
TraesCS1B02G134400	0.00426667	0.0242333	0.0288333	0.221167	0.918367	1.5001	transcription regulatory protein SNF2
TraesCS2A02G031200	0.391967	0.216833	0.213067	0.165567	0.331767	1.45537	Exocyst complex component, putative
TraesCS5A02G079800	0.0197	0.0208667	0.0229333	0.415833	1.17963	1.99537	Ankyrin repeat-containing protein, putative
TraesCS3A02G336000	2.46297	1.55423	2.26013	0.9531	1.76793	2.55937	Kazal-type serine protease inhibitor
TraesCS2B02G615700	13.7669	23.4755	30.8891	13.9649	8.93147	5.56783	Peroxidase
TraesCS2A02G184300	2.4819	1.0215	1.0017	0.453933	2.34933	5.87307	Transcription factor jumonji (jmjC) domain-containing protein
TraesCS3B02G316600	11.1659	17.4102	13.212	9.5357	14.1238	6.69057	Leucine-rich repeat receptor-like protein kinase family protein
TraesCS4D02G052500	0.842167	0.7239	0.923167	1.49827	1.64613	1.20697	Glutamate decarboxylase
TraesCS1B02G079300	0	0	0	0	0.1378	1.6706	Ribulose-5-phosphate reductase
TraesCS7D02G344900	4.6635	4.38267	4.0364	2.3279	3.50847	2.69227	Leucine-rich repeat receptor-like protein kinase
TraesCS3A02G443400	2.124	1.80593	2.0612	0.843833	0.901633	0.695733	E3 ubiquitin protein ligase drip2
TraesCS7A02G434600	13.3462	13.3498	13.8563	21.0156	26.5504	19.2387	Histone H4
TraesCS7B02G456900	36.3856	274.398	143.288	98.4765	139.713	112.786	ATP synthase subunit 9, mitochondrial
TraesCS5D02G094500	28.8642	47.4333	23.6337	16.6108	13.8479	11.7112	Pathogenesis-related thaumatin superfamily protein
TraesCS4B02G342500	10.9761	6.25563	6.1307	4.38527	8.16127	7.85287	Cysteine-rich repeat secretory protein
TraesCS1B02G349500	0.474633	1.97893	1.2916	3.80253	4.93047	7.0941	28 kDa heat-and acid-stable phosphoprotein, putative
TraesCS6D02G253800	2.79063	2.00877	1.3664	0.7548	1.09567	3.2291	Alpha/beta fold hydrolase
TraesCS7B02G392900	0.5921	0.638433	0.308067	0.979567	1.18097	1.11483	Cryptochrome 2
TraesCS7A02G090500	25.8366	17.5113	11.3915	12.8666	14.6548	11.1672	Protein arginine methyltransferase
TraesCS3D02G346100	0.5661	1.121	0.8614	1.0748	0.542267	0.847267	Protein-methionine-s-oxide reductase
TraesCS2D02G533200	0.3015	1.339	1.9018	8.19533	8.76417	3.5519	Wound-responsive family protein
TraesCS1D02G363800	4.9776	1.88153	1.50057	1.4288	1.42453	1.07443	Kinase family protein
TraesCS4D02G147500	1.5531	2.557	3.49903	3.22703	4.27113	4.64567	Kinesin, putative
TraesCS2A02G060600	6.44107	5.00217	3.35643	2.72037	4.18977	4.0141	DNA-directed RNA polymerase subunit beta'
TraesCS3A02G434200	0	0	0	0.4832	3.39067	8.98	Ubiquitin-conjugating enzyme E2 E2
TraesCS6A02G286400	0.445433	0.7595	0.958733	1.85523	1.32067	1.293	Zinc finger constans-like protein
TraesCS2A02G026100	25.8225	13.1403	9.02753	8.1944	6.8854	8.5088	disease resistance protein (TIR-NBS-LRR class)
TraesCS4A02G239800	1.75507	2.4905	4.93187	2.89467	1.2994	1.26003	T-box transcription factor, putative (DUF863)
TraesCS7D02G068100	0.882033	0.317333	0.249033	0.1701	0.544933	1.18853	Avr9/Cf-9 rapidly elicited protein
TraesCS3A02G127900	14.4164	11.1007	9.16717	6.9405	10.6189	8.4297	Glutaredoxin
TraesCS7D02G238900	108.703	0.443367	0.989533	0.5489	127.135	0.388667	Orf101b
TraesCS7B02G413100	2.1686	3.73833	4.2737	6.03243	6.61923	7.64217	Histone-lysine N-methyltransferase
TraesCS5D02G303000	1.40907	2.70903	3.2333	5.81643	3.39373	2.64237	Beta-glucosidase
TraesCS5B02G112700	2.02127	1.9506	1.83407	1.87243	1.46913	0.850733	Allantoinase
TraesCS6B02G385900	28.451	16.7487	20.3331	10.7346	13.3495	12.8796	UDP-glucuronate 4-epimerase 4
TraesCS5A02G395100	0.927233	0.6031	0.4186	0.5383	1.0564	1.06577	WRKY transcription factor
TraesCS5A02G538600	2.274	1.60967	1.5501	0.836033	1.09317	1.6495	GATA transcription factor
TraesCS4D02G168900	8.07393	7.87997	6.3808	12.833	10.7489	12.1247	Oxidoreductase/ transition metal ion binding protein
TraesCS2B02G213400	25.9731	19.2347	12.4514	17.3218	19.1444	17.6383	Interferon-related developmental regulator 1
TraesCS4B02G333900	1.5274	0.925833	1.2634	0.976533	0.8796	0.741733	Non-canonical purine NTP pyrophosphatase
TraesCS2D02G453300	2.92247	7.31217	12.3188	38.1785	45.7941	22.4259	senescence-associated family protein (DUF581)
TraesCS7A02G089700	4.7182	4.29997	5.90367	4.01213	5.7871	8.72393	Peroxidase
TraesCS3D02G355900	5.80177	4.18133	4.7521	4.57823	6.40773	11.0204	Protein phosphatase 2C
TraesCS2D02G294100	3.4333	1.42753	1.14467	0.9308	0.760167	2.3595	F-box protein-like
TraesCS5B02G045100	1.54427	0.0283	0.0552	0	0	0.0537333	WIR1a
TraesCS1D02G281800	34.4289	44.4444	64.4286	46.457	20.529	22.9379	Aldo-keto reductase
TraesCS4A02G198300	0.503433	0.7938	0.4015	0.504967	1.195	0.659333	B3 domain-containing protein
TraesCS3D02G118300	3.84647	4.4456	5.76937	34.8786	34.1725	12.1616	Transcription factor, putative
TraesCS6B02G271000	6.02017	7.96483	7.8237	2.8164	2.2364	2.12273	Zinc finger protein, putative
TraesCS2A02G319300	1.26377	1.2441	0.979367	1.09963	0.7601	0.5358	target of AVRB operation1
TraesCS4A02G005200	1.1585	1.34263	2.27007	13.2174	3.23423	3.07977	senescence-associated family protein, putative (DUF581)
TraesCS1B02G023000	1.90007	2.3758	3.57307	2.53817	2.07063	1.37873	Disease resistance protein RPM1
TraesCS6A02G173700	7.35547	9.90173	18.1603	12.7341	9.527	13.4797	Alcohol dehydrogenase, putative
TraesCS4D02G097100	1.46983	1.37523	1.4068	2.33807	2.81457	3.13607	F-box family protein
TraesCS3B02G293100	1.06667	1.0189	1.50943	1.7772	1.4098	3.63017	Arginine/serine-rich splicing factor, putative
TraesCS2D02G412400	0.384867	0.5143	1.34687	0.765433	0.370533	0.2901	ethylene-responsive transcription factor
TraesCS7A02G464900	2.00047	0.8311	0.655633	0.422133	0.530633	0.863033	Amino acid transporter, putative
TraesCS3A02G406200	1.4415	1.03567	1.38813	0.433633	0.8684	0.666267	Gibberellin 20 oxidase 2
TraesCS4D02G114400	0.751233	0.835267	0.720933	1.047	1.68467	1.25973	transcription repressor
TraesCS2B02G514400	1.0588	1.58767	2.10027	1.98027	0.460667	0.100167	Glycosyltransferase
TraesCS7A02G122100	0.00793333	0.3979	0.9894	3.9982	5.3582	4.40767	MADS box transcription factor
TraesCS3A02G441700	6.53693	5.92343	5.62793	4.4027	4.42757	3.2732	Receptor-like kinase
TraesCS3A02G102900	0.288533	0.185567	0.443067	1.00493	0.370733	0.695133	Basic helix-loop-helix transcription factor
TraesCS7B02G246200	1.57107	1.81547	1.6039	1.5718	1.07063	0.729133	Aminotransferase-related family protein
TraesCS5D02G319700	0.261367	1.17927	0.993	1.44703	3.53913	1.8675	Glucuronoxylan 4-O-methyltransferase
TraesCS6B02G365700	1.2261	1.06077	1.1392	0.605633	0.5568	0.302033	Zinc finger protein
TraesCS3A02G192200	1.69153	2.5044	2.20717	1.7755	2.54813	1.0767	Kelch repeat protein, putative
TraesCS5B02G202800	0.0417333	0.283267	0.363233	1.5071	1.1401	0.525067	Alcohol dehydrogenase, putative
TraesCS2D02G456400	10.9673	7.5128	5.67837	10.3853	8.4059	9.87697	Calcium-dependent protein kinase
TraesCS2D02G202000	34.8821	24.0181	18.3009	16.3005	20.367	17.2296	Importin-5
TraesCS4D02G018500	1051.35	971.724	1054.5	900.451	786.939	453.582	RNA-binding protein
TraesCS4A02G143700	12.5401	17.3819	20.9192	24.3034	26.1289	27.9275	Xaa-pro aminopeptidase, putative
TraesCS7B02G262100	0.9955	1.3531	1.3611	2.1611	1.97187	2.42667	Transmembrane protein, putative
TraesCS2A02G372600	2.66677	3.46867	5.22127	13.102	8.3947	6.52487	E3 ubiquitin-protein ligase
TraesCS2B02G315500	20.6058	22.5704	24.3702	29.3775	37.7486	48.068	Histone H3
TraesCS7B02G327700	45.2542	28.8409	72.5637	60.38	32.3604	37.1498	Xyloglucan endotransglucosylase/hydrolase
TraesCS1B02G325200	1.46203	1.2101	1.31027	1.0679	0.987333	0.7321	Mitochondrial transcription termination factor family protein
[truncated: 10,779 more rows]

## Sheet: Table S4
Supplementary Table S4 LncRNAs identified in wheat spike
[truncated: 8,890 more rows]

## Sheet: Table S5
Supplementary Table S5 LncRNAs expressed at individual developmental stage
[truncated: 339 more rows]

[truncated: 6 more sheets: Table S6, Table S7, Table S8, Table S9, Table S10, Table S11]
